# Supplementary material for: QTL mapping in white spruce: gene maps and genomic regions underlying adaptive traits across pedigrees, years and environments
Source: BMC Genomics. 2011 Mar 10;12:145. doi: 10.1186/1471-2164-12-145 (PMC3068112; doi:10.1186/1471-2164-12-145)
Supplement: Additional file 1 — List of gene markers retained for linkage map construction. List of primer sequences used for PCR amplification for each gene-marker retained for the construction of individual linkage maps for both crosses P and D. [file 1471-2164-12-145-S1.XLS]

## Sheet: snp_list_GCAT3.3
Additional file 1
List of gene-markers retained for linkage map construction
num	SNP_array_number	Linkage group	cross P			cross D		Marker name on LGs	Marker type	Allele detection method	Alleles	Marker citationa	GCAT3.3 cluster name b	Position	Strand	oligo1	oligo2	oligo3	Illumicode Seq	Species	TopGenomicSeq	Description	Length GCAT sequence	GenBank number
			♀80112	♂80109		♀77111	♂2388
1	PGLM0-0003	11		*				6581e	SNP	Illumina bead array	[T/G]	[1]	GQ03123_C06	2392	-	ACTTCGTCAGTAACGGACGTCAAAAAAACACCACTCCCATTAACT	GAGTCGAGGTCATATCGTGTCAAAAAAACACCACTCCCATTAACG	CCAAAACTCAGAGAATGGAATGGATGACGACCGAATACCGTTGGTCTGCCTATAGTGAGTC	GGATGACGACCGAATACCGTTG	white spruce	ATTCAGCCCCGACACTGAAGCTTTTTTTGTTGGGGTGGCTGATCGAACATATGGAAGTCTTCTTGAGTTCAACCGCCGACGCATGAATTACTATCTTGATTCCATTCTCTGAGTTTTGGA[A/C]GTTAATGGGAGTGGTGTTTTTTTGAAGTGGCACGGGGTAATTCCTGTTGAACCCATTATTGTATATTAGATATATATACCATGTATGAATGTCYGTAGAGCAGAGCTTTCCTTCATCAGA	FUNCTIONS IN: molecular_function unknown INVOLVED IN: biological_process unknown LOCATED IN: CUL4 RING ubiquitin ligase complex EXPRESSED IN: 23 plant structures EXPRESSED DURING: 13 growth stages CONTAINS InterPro DOMAIN/s: WD40 repeat-like (InterPr	2638	BT108528
2	PGLM0-0004	11	*					3711a	SNP	Illumina bead array	[A/G]	[1]	GQ0195_N18	1024	-	ACTTCGTCAGTAACGGACGGCAGATGACAGAAGGTTACGTATCA	GAGTCGAGGTCATATCGTGGCAGATGACAGAAGGTTACGTATCG	CGACGATCTGTTCGAAACTCTCGGTCGAACGATCAAACGGGTCTGCCTATAGTGAGTC	TCTCGGTCGAACGATCAAACGG	white spruce	TAAAGAGACGACCTTCGTTCTTTTTACGGCGAACCTCGCGGGCCCTGCTCTTCTTCATGATTGCTGCTGTTGTTACTATTATTACCACTCCCCAAGGCAGATGACAGAAGGTTACGTATC[A/G]ACGAAAACCKAWGGGACATCGGCGACGATCTGTTCGAAACCCCGTTACCCTCACCGGAACTTCTCCCGTTCTCCCCCGCCGAGGTCGAYTCCTCCGGCTGGCTGCTCCCACCGCAACCCC	zinc finger (C3HC4-type RING finger) family protein	1287	BT102518
3	PGLM0-0006	5	*					7114v1	SNP	Illumina bead array	[A/G]	[1]	GQ02903_L20	776	+	ACTTCGTCAGTAACGGACTGGAAGGTGATTCAAGCTAATAAGCAA	GAGTCGAGGTCATATCGTTGGAAGGTGATTCAAGCTAATAAGCAG	GAACGAAGTTAACTCCAGCAGTGCTAAGCCGGTACGCAGACGTTGTCTGCCTATAGTGAGTC	GCTAAGCCGGTACGCAGACGTT	white spruce	CAAATTCTGGGTTTGGCTAGTCAGATTTGTGACCTGAGAATGAATCGGAACCCCCCTTCCTCAATGGATAATCTGGAGCCCAAAGATGAAAACATGGAAGGTGATTCAAGCTAATAAGCA[A/G]AGAACGAAGTTAACTCCAGCAGTGCTTTTGAAAACACAGTATGATGTCAATCTTCATTTTCGCGAACAAAGGTATGTTTTTTTGTCTATATGCTGGTCTAGTGGAGGACGATATTTTCAT	UBQ1 (UBIQUITIN EXTENSION PROTEIN 1) protein binding / structural constituent of ribosome	1262	BT106138
4	PGLM0-0008	3		*				3713e	SNP	Illumina bead array	[T/C]	[1]	GQ03124_J09	618	+	ACTTCGTCAGTAACGGACGAATCGATCCCGTGACCCAT	GAGTCGAGGTCATATCGTGAATCGATCCCGTGACCCAC	AGCCTCTCAGCCAAATGCATGAGTGCCGTCGAAGTACGAGGTCTGCCTATAGTGAGTC	ATGAGTGCCGTCGAAGTACGAG	white spruce	CTGTTCATCATTTTCTTGCAGCAGCAGACTCTGRGTCGGGGAGCTCTGCATTTGCATTTGGCTGAGAGGCTT[A/G]TGGGTCACGGGATCGATTCCCATCTGRCGGAGTTTCTTCTTAATCCTCGTGTTCCAGTAATTCTTGATCTCGTTATCCGTTCTCCCTGGCAACTGTGCAGCGATTCGT	MYB20 (myb domain protein 20) DNA binding / transcription factor	1424	BT108631
5	PGLM0-0010	6	*					8349a	SNP	Illumina bead array	[A/C]	[1]	GQ03803_L06	1489	-	ACTTCGTCAGTAACGGACGAGACAGATTGTGCAGGCTCAGTAGA	GAGTCGAGGTCATATCGTGAGACAGATTGTGCAGGCTCAGTAGC	GCAACAAGCTGAAAGTTCTTTATGTGATAACGGTCGCTACACGGGTCTGCCTATAGTGAGTC	TGTGATAACGGTCGCTACACGG	white spruce	CCTGAAAAGCTGACAGGGGATATCGGTAATCCATAGTGAAAACATCCTTTCCAACCTTTCCAAACTGGAGTATAACCTTATCCTGGTCACTCTGAGAGACAGATTGTGCAGGCTCAGTAG[A/C]TGCAACAAGCTGAAAGTTCTTTACAGATGCAACTGTCACTCGTCCTCGAAAATTCAAACACCAGCATTGAAGCTGCTCATGCCACCTTGGGGCTTTGTTTTTCAAGATCAATGGATCATC	AtTLP3 (TUBBY LIKE PROTEIN 3) phosphoric diester hydrolase/ transcription factor	1786	BT116635
6	PGLM0-0014	6		*				5463f	SNP	Illumina bead array	[A/G]	[1]	GQ04009_P22	1220	+	ACTTCGTCAGTAACGGACCATGTTGGCTTCAGGTGCAGCA	GAGTCGAGGTCATATCGTCATGTTGGCTTCAGGTGCAGCG	CAGTAATTGTGATTCACTTGCAGCAGTCGCGGTTAATCGCATGTGTCTGCCTATAGTGAGTC	GCAGTCGCGGTTAATCGCATGT	white spruce	CCAAACGAGCCCGAGCTTGAGACAGAACGAGCCCGAGCTTGAGACAGAGGCATATACAGTACTGTTTTTGTCTGTATTAGTCTGAGACTGATGTTTCCACATGTTGGCTTCAGGTGCAGC[A/G]CCAGTAATTGTGATTCACTTGCAATCAGAAGGCTGTAAATTTGGTTCGATGCAGGTTGGGACATTTGCCCCCGGGAATGCTRTATGCAGCATATGTATAAATATTCAGTTAGCTGTTTTT	AL4 (ALFIN-LIKE 4) DNA binding / methylated histone residue binding	1628	BT118765
7	PGLM0-0018	9		*				16399e	SNP	Illumina bead array	[T/C]	[1]	GQ03307_O04	817	-	ACTTCGTCAGTAACGGACACACCATTTCCCTCCAGTGAATTAT	GAGTCGAGGTCATATCGTACACCATTTCCCTCCAGTGAATTAC	ATCGTCGTAGCCATTAAAATGTACACAGCGACCGTACCATCGTGTCTGCCTATAGTGAGTC	TACACAGCGACCGTACCATCGT	white spruce	ATTTGATTTTGCAGGAAAGATTATGCAGAGTTCAGGTTAAAGTACTTTAACTGTATACTAACTGTTTGGAATGCTTACCCAGATGTGCCATTTTAATGGCTACGACGATC[A/G]TAATTCACTGGAGGGAAATGGTGTTGATTTTGGAARGGATTGGTTTGCAAGTGCT	WHY1 (WHIRLY 1) DNA binding / telomeric DNA binding	>1305	GT739207, EX384413
8	PGLM0-0020	12	*					9827k	SNP	Illumina bead array	[A/C]	[1]	GQ0207_I11	1047	+	ACTTCGTCAGTAACGGACGCTATAGCATTGAAGACCCTCTTAGTTCA	GAGTCGAGGTCATATCGTGCTATAGCATTGAAGACCCTCTTAGTTCC	GGAAGTGCTGTCGTAGATGAGCGTCCATGATCGAACGGCCTAGGTCTGCCTATAGTGAGTC	CGTCCATGATCGAACGGCCTAG	white spruce	GGCATGACTGCCCCTTTTGATCAGCAACTGGTGAGCTATAGCATTGAAGACCCTCTTAGTTC[A/C]GGAACAGAYGGAAGTGCTGTCGTAGATGAGGAAAGCCCTCATCACATTGATAGTGGACATTCTTCGGTTGTAGGCTATGTCACCTCAACCCATATTTCACCCTTTGAAGCAGATCTGTCT	ATHB-1 (ARABIDOPSIS THALIANA HOMEOBOX 1) DNA binding / protein homodimerization/ sequence-specific DNA binding / transcription activator/ transcription factor	1674	BT103160
9	PGLM0-0022	3		*				5953g	SNP	Illumina bead array	[T/C]	[1]	GQ03232_E19	1561	+	ACTTCGTCAGTAACGGACGTGGGGAAGCTTATGTTTTGTCCAT	GAGTCGAGGTCATATCGTGTGGGGAAGCTTATGTTTTGTCCAC	TAAGTCAATAAAGGGGTCAGTTCCGATGTATTACGCCGAGAAGCGTCTGCCTATAGTGAGTC	CCGATGTATTACGCCGAGAAGC	white spruce	GTTTATGGTTTGAAAGACTGACACTGGTTTTTGTGCAAGCATGTATACCACGAAGAAAAAATGTTTTGAAACATCAATTTACAGAATTGTAGCTTGCAACTGACCCCTTTATTGACTTAG[A/G]TGGACAAAACATAAGCTTCCCCAAACCATTATAATGTCTTTTATATAGGTAGGATGGAACTTCTGCCTCTGTGATACCTGGAGAGGAAAAACTTGCCACCAGAGAACGATCTCTTCATGG	zinc finger (C3HC4-type RING finger) family protein	1817	BT111070
10	PGLM0-0023	1		*				2564e	ESTP	Illumina bead array	[T/A]	[1]	GQ02828_A09	Intron	N/A	ACTTCGTCAGTAACGGACGCTTTTCTAGACTGTAGCATTGGTGGT	GAGTCGAGGTCATATCGTGCTTTTCTAGACTGTAGCATTGGTGGA	TATCATTTTGCCTACTTTCAGCTTCCCGATACCGATTGCATCCGGTCTGCCTATAGTGAGTC	TTCCCGATACCGATTGCATCCG	white spruce	ATTCATAAACAAAACCGTTTTACAAAAGGAATAGAAAGCAAGCTGAAACTAGGCATCCTGATGAGCCATCAATGCTACAGTGTAGGATAGAAGGCAAGCTGAAAGTAGGCAAAATGATAA[A/T]CCACCAATGCTACAGTCTAGAAAAGCTGCAAGATTAGCCCATTATTACAGTAAATAAGTATTTCATGGTTTTATAAACAAAGAATTGCAGAGGAGTTTCTGTTGTTCTCATTAACAAAAA	zinc finger (B-box type) family protein	1177	BT105756
11	PGLM0-0024	6		*				4220m	SNP	Illumina bead array	[A/G]	[1]	GQ0207_I07	885	-	ACTTCGTCAGTAACGGACGTGCATACATGAAGTTTTCAACAGAACTCA	GAGTCGAGGTCATATCGTGTGCATACATGAAGTTTTCAACAGAACTCG	TCTACAATGAATTTTTCCATGTACCACCGAATCCGTGGTCGGAGTTGTCTGCCTATAGTGAGTC	CACCGAATCCGTGGTCGGAGTT	white spruce	TTTGGGAATTGCAAATTCAAAATTGCATACATGAAGTTTTCAACAGAACTC[A/G]GTCTACAATGAATTTTTCCATGTACAATTTCTATTGTCCTTAAACGAATATCATGYCATCGTTCGTTCTAAACGCAGGAGATTAAAGTCCAATCAGAAACTTAAGACATGTAGACCTGTA	protein binding / zinc ion binding	1082	BT103159
12	PGLM0-0025	9	*					7321p1	SNP	Illumina bead array	[A/G]	[1]	GQ02013_D04	826	+	ACTTCGTCAGTAACGGACCCGAAATCGAGGGCCTTCGA	GAGTCGAGGTCATATCGTCCGAAATCGAGGGCCTTCGG	CTAACTTAAGCGGCCAGAATTTCTGATCGCGGCGAGAGCTAAGTCTGCCTATAGTGAGTC	TTCTGATCGCGGCGAGAGCTAA	white spruce	CTCCCTTGTTCCAAGGATCACCAAGATGGATAAAGCGTCCATAGTGGGAGACGCCATCAGCTATGTACAGGACTTGCAAAAACAAGTGAAAGACATACAGGCCGAAATCGAGGGCCTTCG[A/G]TCTAACTTAAGCGGCCAGAATGATTCCACGCCTCTTGACGGGGGTAATTCAGCGGTTTCTGATTTGGATTACGAAATGCAGTTGTACGAAGAGGGGAACACCAATCACCCCCTTCCTCTT	AMS (ABORTED MICROSPORES) DNA binding / transcription factor	1521	BT102736
13	PGLM0-0026	12		*				9827e	SNP	Illumina bead array	[A/G]	[1]	GQ0207_I11	1311	-	ACTTCGTCAGTAACGGACGCCCACCACGAAAGATTTTCTTGATCA	GAGTCGAGGTCATATCGTGCCCACCACGAAAGATTTTCTTGATCG	CCATGGCAAATACATAAGTACAAACGGTTGACGACTGCGACCCATGTCTGCCTATAGTGAGTC	ACGGTTGACGACTGCGACCCAT	white spruce	AGAGTGGATCTCTACTTGATRTTAGACCATTTTGCTCTARTGAGATAGATTTGTACAAAATGAACTAAATAGCAAATTAGCCACTTATGGCCAGTCCCACCACGAAAGATTTTCTTGATC[A/G]TCCATGGCAAATACATAAGTACAAGATGTTGTTGGTGCCTCTGGGAAGAGTATACACTCCATTTTCATATGACAGTCCTGAGGAAGTAGAAGCTTTTCACTTATGCCT	ATHB-1 (ARABIDOPSIS THALIANA HOMEOBOX 1) DNA binding / protein homodimerization/ sequence-specific DNA binding / transcription activator/ transcription factor	1674	BT103160
14	PGLM0-0027	11	*					8102a	SNP	Illumina bead array	[A/G]	[1]	GQ0197_H14	1348	+	ACTTCGTCAGTAACGGACGTGGCTTGAATTCTGTAGCTCCAGTA	GAGTCGAGGTCATATCGTGTGGCTTGAATTCTGTAGCTCCAGTG	TTAGAGAAGTAGGCTTAATGCTGGATACCCGGTCGTCCGTGATGAGTCTGCCTATAGTGAGTC	GATACCCGGTCGTCCGTGATGA	white spruce	TAATTTTGGGGGAAGTCTGCTGTCTATTATGCGGGAGATGATCGCGAAGGAGGTCCAGAATTATACCAACGGATCGCAGTGTTCGAATCAGGGGCCTGGCTTGAATTCTGTAGCTCCAGT[A/G]TTTAGAGAAGTAGGCTTAATGCTGAAGAAATAAAAAAGGATCTTATGGCAGTGAAA	MYBR1 (MYB DOMAIN PROTEIN R1) DNA binding / transcription factor	1576	BT102598
15	PGLM0-0028	2		*				5312v2	SNP	Illumina bead array	[A/G]	[1]	GQ0191_M01	997	+	ACTTCGTCAGTAACGGACGGGAGTCTCGCATCTGGAGCCA	GAGTCGAGGTCATATCGTGGGAGTCTCGCATCTGGAGCCG	GTGGTCTCTCTTTTCGTGATGGCATGGATTCGCGGAGGATCAAGTCTGCCTATAGTGAGTC	GCATGGATTCGCGGAGGATCAA	white spruce	TAAAGATCGTGAATTCTTGGAGAATCTGAAACTTGGGGAAGGTGTAAAAGGCGTTTATATCTCAATTGATGTGGATTGCCTTGACCCTGCTTTTGCACCTGGAGTCTCGCATCTGGAGCC[A/G]GGTGGTCTCTCTTTTCGTGATGTCATGAACATTGTGCAAAATCTGCAAGGAGACATTGTTGCAGCTGATGTTGTAGAATTTAACCCACAGCGTGACACAGTTGATGGAATGACAGCAATG	arginase	1375	BT102418
16	PGLM0-0029	5	*					6922c	ESTP	Illumina bead array	[A/G]	[1]	GQ03318_L09	Intron	N/A	ACTTCGTCAGTAACGGACTGCCAGGAAAGGCTGAAGAAATATAA	GAGTCGAGGTCATATCGTTGCCAGGAAAGGCTGAAGAAATATAG	AACCATAGGAATCTACAAAATAAGACTCGAAGTGCGTTCGTCAGATGGTCTGCCTATAGTGAGTC	CTCGAAGTGCGTTCGTCAGATG	white spruce	AATTGAAATGCCATGGAAAGTTGCAATCTCCAATCAGGAKACCTGGTTGAAGAAACTGMAGGAAATCGGGATGGATTAAGAAATTGAATAATGCATGCCAGGAAAGGCTGAAGAAATATA[A/G]AAACCATAGGAATCTACAAAATAAGATGCTCAATGCATACCTTAAAAAATTATTTWGTTTGAAGGCCAAGAATATGCTCCTAAACAACATAGGATGCAAGTGTGTGCATAYGCATGCAAA	transducin family protein / WD-40 repeat family protein	1050	BT112636
17	PGLM0-0030	10	*					6349v2	SNP	Illumina bead array	[T/C]	[1]	GQ0205_I05	932	-	ACTTCGTCAGTAACGGACGCCGAAACGACCTTTCACACATT	GAGTCGAGGTCATATCGTGCCGAAACGACCTTTCACACATC	GATTTTATTCCACAAATAAATAAATCCCACTTACGTCGCATGGGACTGTCTGCCTATAGTGAGTC	CCCACTTACGTCGCATGGGACT	white spruce	TTTATTGTTATCAAGCAAATAACCCTAATAAATKTGSACTGCCATTGTYGCAGGGACTGTAGGGAAGTAGTTTTTTTGGTTAGCATATTTATTTATTTATTTATTTGTGGAATAAAATCT[A/G]ATGTGTGAAAGGTCGTTTCGGCTGCTGCAATCGACAAAATCGATGTATAAGTGGTGCAGGGGGCATATGGGCCTCTGACTTTATCTCTCTGTGCAGTGTATAGACA	Transcribed locus weakly similar to XP_001766573.1 predicted protein [Physcomitrella patens subsp. patens]	1062	BT103041
18	PGLM0-0031	11	*					4489v1	SNP	Illumina bead array	[T/C]	[1]	GQ03519_E16	137	+	ACTTCGTCAGTAACGGACCGAGTCAACTGCTGCTAAATTCAT	GAGTCGAGGTCATATCGTCGAGTCAACTGCTGCTAAATTCAC	ATCATCTGCCTTTATTTCTTGTTTAGCGAAAGGTTCGGCACTCGAGTCTGCCTATAGTGAGTC	TAGCGAAAGGTTCGGCACTCGA	white spruce	GTCCGCAAACCCCCAACTTATCAAAAATTCCCAATCAGACTGGARTGAMTCTAGGTGAAAATCGCCAAAATTTACACAGCCTTAAAGCAGAGAAGAAACAAGAAATAAAGGCAGATGATC[A/G]TGAATTTAGCAGCAGTTGACTCGTATCTGGCGGATCGAGGAGATGAGAGGGCCAACGAAGGCTCTGGAGGGCCTCACCAGCAATGTCTGTGCCTCTTCATCCCCACTTCAAATGCGCGGC	LCB2 protein binding / serine C-palmitoyltransferase	2249	BT114684
19	PGLM0-0034	8		*				3511f	SNP	Illumina bead array	[A/T]	[1]	GQ0256_L14	466	-	ACTTCGTCAGTAACGGACGTGTTTTCTTCGCCCTTGATTTCTTA	GAGTCGAGGTCATATCGTGTGTTTTCTTCGCCCTTGATTTCTTT	GACCATCAGACATTTTCTTCAAACCATGCGTAGGTATCGGGCTAGTCTGCCTATAGTGAGTC	ACCATGCGTAGGTATCGGGCTA	white spruce	GCGCTCCGCTTCTGCCTCCGCCCTTGATTTCTTTGGACCATCAGACATTTTCTTCAAATGAGAGTGCGTCCCCTTAATTTCCGCATCTTCGACAATTGTTTTCTTCGCCCTTGATTTCTT[A/T]GGACCATCAGACATTTTCTTCAAATGAGAGTGCGTCYCCTTAATTTCCGCATCTTCGACAATTGTTTTCTTCTCAACCTTGCGACCATTGTGGGCAACGGCCTTGGGGYTAGRTTTAGGG	transcription factor jumonji (jmjC) domain-containing protein	910	BT103551
20	PGLM0-0035	12		*				6684v1	SNP	Illumina bead array	[T/C]	[1]	GQ03102_L11	1080	-	ACTTCGTCAGTAACGGACGGCTAGCTTCGTGAATCGCCAAT	GAGTCGAGGTCATATCGTGGCTAGCTTCGTGAATCGCCAAC	ACAATCGTTCCTTAAGCTGTTCCGACGGATTGCGTGTTAATCGGGTCTGCCTATAGTGAGTC	CGACGGATTGCGTGTTAATCGG	white spruce	TTTCATTATCATTTCCTCACCTGTCTGTCTTATACCACTCCATTCTTGCTGTTTGTGCAGTTTCAATCAGTTAGACCTTCCTGATTATTCTTCGAAGGAACAGCTTAAGGAACGATTGTT[A/G]TTGGCGATTCACGAAGCTAGCGAAGGCTTTGGCTTTGGTTGATCTTTTGAAAGGGCAATTTTATCACACTAATGTTTCTTGCAAATATATCTGCAGGATACTGTCAAATATCATTCTGTA	UPL1 (UBIQUITIN-PROTEIN LIGASE 1) ubiquitin-protein ligase	1558	BT107095
21	PGLM0-0036	9		*				4598e	SNP	Illumina bead array	[T/C]	[1]	GQ0204_I24	1421	+	ACTTCGTCAGTAACGGACGTGTTATGTTCATCTGTCCATCTCCCTT	GAGTCGAGGTCATATCGTGTGTTATGTTCATCTGTCCATCTCCCTC	CCCAGAATAAGAGCAGAATGATATAGCACTCGGACGGGGTCGTTGTCTGCCTATAGTGAGTC	ATAGCACTCGGACGGGGTCGTT	white spruce	TCAAAATCTTCTAAACACTTACAATTGCAAGGAAAACTAAACCTTGCCAACAGTACTTCTCTATTTTCTTYSAGAKTCAATTCTTATATGCTGTTACATCATTCTGCTCTTATTCTGGGC[A/G]AGGGAGATGGACAGATGAACATAACAGCAGCACGATTCTGGCTAGTCCCACCAGGGACCAAGCGGTACTTGATCCTCCATAGCAAACATTTCATTGTAGGATGCAATTGAWGCATCTGGG	ATHB-1 (ARABIDOPSIS THALIANA HOMEOBOX 1) DNA binding / protein homodimerization/ sequence-specific DNA binding / transcription activator/ transcription factor	1722	BT102993
22	PGLM0-0037	1		*				1685e	SNP	Illumina bead array	[A/G]	[1]	WS0087_G17	55	+	ACTTCGTCAGTAACGGACAGGCAGGCACATTTGATCTGAAA	GAGTCGAGGTCATATCGTAGGCAGGCACATTTGATCTGAAG	ATTTAGATGATGATCATGAGTGGGTACAGTCTCGCGGTGCCTAAGGTCTGCCTATAGTGAGTC	GTACAGTCTCGCGGTGCCTAAG	white spruce	CAAAGTAACGTATAAACAAGACACTGTTCGTTTTCGATTGCCTTTGAATGCAGGAGTTTCAGAACTGCATGATGAAGTCACAAAAAGGTTCAAATTAGAGGCAGGCACATTTGATCTGAA[A/G]TATTTAGATGATGATCATGAGTGGGTTTTACTAGCATGTGATGCGGATTTGCAAGAGTGCATTGGCATCTTAAATTTATCCGGCGGAAAAGCAATTAAACTTGTAGTTTATGATATGTCT	NLP7 (NIN LIKE PROTEIN 7) transcription factor	337	CO258075
23	PGLM0-0038	2	*					90100a	SNP	Illumina bead array	[A/C]	[1]	GQ03210_D14	454	+	ACTTCGTCAGTAACGGACGGAGAACGATCGCCTTCAGAAGA	GAGTCGAGGTCATATCGTGGAGAACGATCGCCTTCAGAAGC	AGTTTCACAGTTGGTGTATGAGAAATAGACCGAGTCGATGTGGCGGTCTGCCTATAGTGAGTC	AATAGACCGAGTCGATGTGGCG	white spruce	TTTCAGAATCGAAGGTCCCGAGAGAAGCAGAGGAAGGAGGCCTCAAGGCTTCAGACCGTTAATAGGAAGCTGACGGCCATGAACAAGTTGCTCATGGAGGAGAACGATCGCCTTCAGAAG[A/C]AAGTTTCACAGTTGGTGTATGAGAACGGTTACATGAGACAGCAGCTGCAGAATGCATCTGTGGCCGCCACAGACACAAGCTGTGAGTCTGTGGTGACTAGCGGTCAGCACCAACATAATC	ATHB-15 DNA binding / transcription factor	1622	BT109580
24	PGLM0-0039	5		*				4662e	SNP	Illumina bead array	[T/C]	[1]	GQ0011_L04	283	+	ACTTCGTCAGTAACGGACGCAACAGCAATTGAATCATGGTAGTT	GAGTCGAGGTCATATCGTGCAACAGCAATTGAATCATGGTAGTC	TAGTTTATCCCCATCCTCTACTTAGGAGTAGCCGCGATTTCCCTAGTCTGCCTATAGTGAGTC	AGGAGTAGCCGCGATTTCCCTA	white spruce	GTTCACAGATTGCTTGCAGTTTGGCATCGACTGCAGATTGCAAAACAGATAACAGTCCAGATTGATTTCTAATGTCTGTAATTGAATGCAGATTGGAAGTAGAGGATGGGGATAAACTAT[A/G]ACTACCATGATTCAATTGCTGTTGCTGTTTTAAGCCCGGAAAATTCAAGCGAGCATACTCACCTCTTAGCCTGTAAGCAGCCCTGTCATAGGCCAATGCTGCCTGCTCTGCTGTATCAAA	RAP2.4 (related to AP2 4) DNA binding / transcription factor	892	BT100365
25	PGLM0-0040	8		*				12402g	SNP	Illumina bead array	[A/G]	[1]	GQ0133_D18	334	+	ACTTCGTCAGTAACGGACGGTGAATGGGAGCTCCAGTGTACCA	GAGTCGAGGTCATATCGTGGTGAATGGGAGCTCCAGTGTACCG	CTGGCTTTAGATTTCATCCTACTCGCCGAACATACGGGTTCTAGGTCTGCCTATAGTGAGTC	TCGCCGAACATACGGGTTCTAG	white spruce	CTCAGGTTCTAGTATTGTTTCGGTAGGGTTACAGGTGAGGATTATGCGATAATTTTTTCTATATTCTGCCGAGATCAYAGCCATGACKTCCTTGTCCGTGAATGGGAGCTCCAGTGTACC[A/G]CCTGGCTTTAGATTTCATCCTACAGAAGAGGAGCTTCTTCATTACTACTTGAAGAAGAAAGTGTCCTACGAGAA	ANAC070 (Arabidopsis NAC domain containing protein 70) transcription factor	1717	BT101915
26	PGLM0-0042	9	*					11943a	ESTP	Illumina bead array	[A/T]	[1]	GQ04001_A19	Intron	N/A	ACTTCGTCAGTAACGGACTGACTCGAGCTCCACATGGTAAAAA	GAGTCGAGGTCATATCGTTGACTCGAGCTCCACATGGTAAAAT	TTTCTCAAGTAATTCATCCATACTCGATGCACTTCGACAGTCGCTGGTCTGCCTATAGTGAGTC	CGATGCACTTCGACAGTCGCTG	white spruce	GTGTCATTAATGCATCATGTAACACGAGTATGGACATATGTACAAAATTAAAATTTAAATCAACATGAACAAACTACATTACTTYCCTACATCAAATGACTCGAGCTCCACATGGTAAAA[A/T]TTTTCTCAAGTAATTCATCCATACTATAAGTACTAATGCAAAAGGATAATG	SPA4 (SPA1-RELATED 4) protein binding / signal transducer	1311	BT118003
27	PGLM0-0043	8	*					936b	SNP	Illumina bead array	[A/T]	[1]	GQ0203_O19	1507	+	ACTTCGTCAGTAACGGACGAGAGACCCACAATGCGAGAGGTA	GAGTCGAGGTCATATCGTGAGAGACCCACAATGCGAGAGGTT	TCCAGATGCTGACAGATTCTGATCTGCCGACTATTCTCGCACGTCTGCCTATAGTGAGTC	GATCTGCCGACTATTCTCGCAC	white spruce	TGAGAAGATTATAGATCCCCGTCTCAGCAGCTTCCCTCCAGAGGAGGCCATGCATATTTTCTTCGTGGCTCTGCTCTGCGTAGAAGAGCATAGTGTCCAGAGACCCACAATGCGAGAGGT[A/T]GTCCAGATGCTGACAGATTCTCCAAAGAGTAAGCCCAATATGCAATATTTTTCGGTTTCGCCTGCCCATGGCAAGGAATCGAACAARCCAGTCTTGAGCCCGCCACAATCGAACAAACCA	BAM1 (BARELY ANY MERISTEM 1) ATP binding / kinase/ protein serine/threonine kinase	>1902	DV986687, DV986354
28	PGLM0-0044	8	*					13550a	SNP	Illumina bead array	[C/G]	[1]	GQ03609_B05	1222	+	ACTTCGTCAGTAACGGACGCTTCCTATTATACAGGTCCCGCTTAC	GAGTCGAGGTCATATCGTGCTTCCTATTATACAGGTCCCGCTTAG	ACATTGGAGGCACATAAAGATATGAGACGAAGGTACGCGGTTCAGTCTGCCTATAGTGAGTC	TGAGACGAAGGTACGCGGTTCA	white spruce	TCATTCCTCGAGAAATCACATGCTATCATGAGATTGTGGGAAGTTGTGCCTAGATGGCTAGACACTACATGAATATCTTCAAACTGATTGTTTGGCTTCCTATTATACAGGTCCCGCTTA[C/G]CACATTGGAGGCACATAAAGATAAGGTGAATCATTTTCTCAAGAAATAATGGGAGTGCATTATGTAATTTAGATAACATTCCTTTTCAGGGTAGTTATTTTGTGTTGAAATGATTAATGT	transducin family protein / WD-40 repeat family protein	1717	BT115092
29	PGLM0-0045	7	*					11332d	SNP	Illumina bead array	[T/C]	[1]	GQ0192_I12	299	+	ACTTCGTCAGTAACGGACGGCCGATCGAGCCCGCCGT	GAGTCGAGGTCATATCGTGGCCGATCGAGCCCGCCGC	TGTAAAGATGAAGAGCATCCCACGGTCCACTACTCGATGCGCTGTCTGCCTATAGTGAGTC	ACGGTCCACTACTCGATGCGCT	white spruce	TTAAAATTTGAATCCAGAGTTCTATCGACGCTCGAAGCTCTGTTTTCGGCGTGGGACGGATTAGACGGCAAGCTTATACACAAATCAAGATTGAGGTCGGGATGCTCTTCATCTTTACAA[A/G]CGGCGGGCTCGATCGGCAAGCTTTTCGAGCGGTCGTGTTGGAAGAAGTCTGCTATCTCTA	MYB4 DNA binding / transcription factor	954	BT102431
30	PGLM0-0046	6	*	*				7604v4	ESTP	Illumina bead array	[A/C]	[1]	GQ02512_H19	Intron	N/A	ACTTCGTCAGTAACGGACGTTTAGGCAATGCCCACATTTTTTA	GAGTCGAGGTCATATCGTGTTTAGGCAATGCCCACATTTTTTC	AGGCTATTGTTAAAAGTGAATGATCGCGCAAATTGACGGACAGTGGTCTGCCTATAGTGAGTC	TCGCGCAAATTGACGGACAGTG	white spruce	AGCTGAATATTATTTACGGATGGGACATCATTTGTGGTGGTTTCAGTTTTAGGCAATGCCCACATTTTTT[A/C]TAGGCTATTGTTAAAAGTGAATGAATTCTAYGAGCTAGACGATGTTTTAGGCTATTTTTYCCTCCTTTGTATTGWTTGACTCTCTTGTTAAAGCATTGTAGCTGAGCTTCTAGCTTTGTG	endonuclease putative	1674	BT103401
31	PGLM0-0047	11	*					5036t1	SNP	Illumina bead array	[T/C]	[1]	GQ03204_I10	116	-	ACTTCGTCAGTAACGGACCAGGGAAACGAATACGATGGAGATT	GAGTCGAGGTCATATCGTCAGGGAAACGAATACGATGGAGATC	GTTCTTCTCAGAAAAGGTCTGTGAGCTGTCGATGATCCGGTCTCAGTCTGCCTATAGTGAGTC	AGCTGTCGATGATCCGGTCTCA	white spruce	GGACCACAATATCACCGACCCAACCATCCCCGAGTTCTAAATTTCTTCTTCCGGAVAAGCACAGACCTTTTCTGAGAAGAACC[A/G]ATCTCCATCGTATTCGTTTCCCTGCGTGTAGCAAAATTTTGCGAATTCGGCATTGCAGAGTTCGAACTTCAGACCATCTATCATCATGTATCAGATCTTCGTCAAGGGTTTGGATGGCAA	ubiquitin family protein	2003	BT109090
32	PGLM0-0048	4		*				10438e	SNP	Illumina bead array	[T/G]	[1]	GQ03609_M01	440	+	ACTTCGTCAGTAACGGACGCTCTTCTGCTGGCCTTGCCTT	GAGTCGAGGTCATATCGTGCTCTTCTGCTGGCCTTGCCTG	ACAAATGGCTTCACGGTCGATCTACTCGTCCGGCTGAGCAGTCTGCCTATAGTGAGTC	GATCTACTCGTCCGGCTGAGCA	white spruce	CCTTGGATCTGGGGCACCCACTTTCCCACGCCCATACAAGGGAACAATCTTGTCCTCTTCCACCAAAGCCTTACATACAGGGCACTCTTGAGACTTAGAATGACCGTGAAGCCATTTGTA[A/C]AGGCAAGGCCAGCAGAAGAGGTGACCACAGAGTGTCACAATTGGGTCCTGAGCCAATTCAAGGCAGATGTTGCATTCAAAGCTTCCGGCATCACCAGAGCCACCCGAGGAAGAATTCTTA	zinc finger (C3HC4-type RING finger) family protein	1189	BT115123
33	PGLM0-0051	3		*				8525f	ESTP	Illumina bead array	[A/G]	[1]	GQ02823_G18	Intron	N/A	ACTTCGTCAGTAACGGACGGGAAACTTTTTTGTCTGATCAATTGTTTA	GAGTCGAGGTCATATCGTGGGAAACTTTTTTGTCTGATCAATTGTTTG	GCATCAGTAGTAAGAAGAGGAAATTAGCGCGTACCCTACGGTGGAAGTCTGCCTATAGTGAGTC	TAGCGCGTACCCTACGGTGGAA	white spruce	AAACATTCAGGAAGTGGYAGTTATGTGTTTGGAAACTTTTGACTAAGAGAATAATCACTAGTTATGTGTTTGGAAACTTTTTTGTCTGATCAATTGTTT[A/G]AGCATCAGTAGTAAGAAGAGGAAATTAAAAATGATGGGAAAAACTTACCATAAATTGATCGAGTTCTGGGTCCATTCCGATGCTGACAGTCCGACGTTGTTGGTTTTGGTATTCACGAGT	KNAT1 (KNOTTED-LIKE FROM ARABIDOPSIS THALIANA) transcription factor	1894	BT105497
34	PGLM0-0052	3	*					3870c	SNP	Illumina bead array	[A/G]	[1]	GQ0168_K17	1212	+	ACTTCGTCAGTAACGGACGGATAACGTTAACCGAAGGCGTCCA	GAGTCGAGGTCATATCGTGGATAACGTTAACCGAAGGCGTCCG	GTTGAGGTTAGGGTTCTATCTGACCGATAGTCACGATCTGTGGCGTCTGCCTATAGTGAGTC	ACCGATAGTCACGATCTGTGGC	white spruce	TCACGGGTGCAATCTGTTATCTTATTTGTTACGATTTCGTTCTTCCTCTTCAAATCCACCTCCTTCACAGCGTGATCAGAATGCTTCCCATTCTAATGATAACGTTAACCGAAGGCGTCC[A/G]GGTTGAGGTTAGGGTTCTATCTGGTTCAACCGAGTCAAGAAAAACGCCTCCTAGAAAGTAGAGGTAGGTAGGTAGCCGTTGTGTAAATTTTG	zinc finger (C3HC4-type RING finger) family protein	1438	BT102208
35	PGLM0-0053	11	*	*				5080m	SNP	Illumina bead array	[A/G]	[1]	GQ0014_A08	308	-	ACTTCGTCAGTAACGGACGAAACAAATTTGCAACCTAAAAGACAA	GAGTCGAGGTCATATCGTGAAACAAATTTGCAACCTAAAAGACAG	TAAATGTATGGAGATATGGATGCTCTCGACAGTGCGATTACCGGCGTCTGCCTATAGTGAGTC	TCTCGACAGTGCGATTACCGGC	white spruce	CTCAATCACGATCATATTGAAAGAAACAAAGAACTCAAAATGTCTGCAGAAAAAGAAAAAAAAGTATTACAGTATGCAGAAACAAATTTGCAACCTAAAAGACA[A/G]TTAAATGTATGGAGATATGGATGCAACCTGTGATGTAAAGATGATCATTCAACCGGTCGAGAAGGGGTCCGGCATCCACGGGTGCCGAAAGTTGCAAAGTACCTGCAAAACTGAAATAAA	zinc finger (C3HC4-type RING finger) family protein	492	BT100430
36	PGLM0-0054	3		unmapped				14745f	SNP	Illumina bead array	[A/C]	[1]	GQ03901_J19	424	-	ACTTCGTCAGTAACGGACGACCATAGTTCCAGCAAACCCCATA	GAGTCGAGGTCATATCGTGACCATAGTTCCAGCAAACCCCATC	TTTGAATTAACCACCAAAAAGCATTGGTCCGCACTTCAATCGCGTCTGCCTATAGTGAGTC	CATTGGTCCGCACTTCAATCGC	white spruce	ATTTACATGGTTTTCAGATGTCCAGATACATTTTGAATATATATGGACACTAGGCCCTAACATGACTCAAACTCGCAACTTCRGACTTATAGGCCACACCATAGTTCCAGCAAACCCCAT[A/C]GTTTGAATTAACCACCAAAAAGCCTTGGRRGTAAGTTCATTCAACAAAAGGGATAAAAGAATTTACACCTACTTTAAACCCCTTTGACACCTCCCATCTTAAGGTGTATAGTGGAACAAC	FUNCTIONS IN: molecular_function unknown INVOLVED IN: biological_process unknown LOCATED IN: CUL4 RING ubiquitin ligase complex EXPRESSED IN: 23 plant structures EXPRESSED DURING: 13 growth stages CONTAINS InterPro DOMAIN/s: WD40 repeat-like (InterPr	703	BT117491
37	PGLM0-0056	7		unmapped				11112f	ESTP	Illumina bead array	[A/G]	[1]	GQ04108_P21	Intron	N/A	ACTTCGTCAGTAACGGACGGCCTTATGGGAATTCAACTAAAATCAAA	GAGTCGAGGTCATATCGTGGCCTTATGGGAATTCAACTAAAATCAAG	AAAAGAATACGTAATAGTTTTGCTTAGAGTCAACGATTTGCCCGGACGTCTGCCTATAGTGAGTC	AGAGTCAACGATTTGCCCGGAC	white spruce	GAACTTAAGAAAATTCTTGATGAATCAACTTRAAGTCTTAAACAGTGTTCTCTAGCTACTTCCACAAGGTACAGGGCAAGTTGAGATTTGCCTTATGGGAATTCAACTAAAATCAA[A/G]AAAAAGAATACGTAATAGTTTTGCTTTGAAATTTGCAATCAGTTGGAAGGAATACATCATTAATTAGCAAAGGAGTACAAGTTAAAATGAGATTTATTAGGAAACAAGAAAAAGTCAAAA	transducin family protein / WD-40 repeat family protein	2411	BT119703
38	PGLM0-0058	11		*				5090v2	SNP	Illumina bead array	[A/G]	[1]	GQ03125_A20	1509	+	ACTTCGTCAGTAACGGACGCAGGCTTTATTTCCTTGATTAAAGATCTCA	GAGTCGAGGTCATATCGTGCAGGCTTTATTTCCTTGATTAAAGATCTCG	GTTTCCTTTATTGTGTAAGAATTCTAATGTTGACCCGGATCTCGTCCGTCTGCCTATAGTGAGTC	AATGTTGACCCGGATCTCGTCC	white spruce	CAAAACTTGAATTTGATGATGGGATATCCTGAAAACCTTGGGCTTCTCCATCAGGCTTTATTTCCTTGATTAAAGATCTC[A/G]TGTTTCCTTTATTGTGTAAGAATTCTTACTGGAAAGGGCATCTGGATTCTGTTTACTTTGTAAACAAACCTGAATCGAGTATGTCAGGCCTGTGTCTCTCCTTTAGTTTGAGTTTTGAAA	N-acetyl-gamma-glutamyl-phosphate reductase/ NAD or NADH binding / binding / catalytic/ oxidoreductase acting on the aldehyde or oxo group of donors NAD or NADP as acceptor / protein dimerization	1799	BT108658
39	PGLM0-0059	4		unmapped				12753f	SNP	Illumina bead array	[A/G]	[1]	GQ0047_E10	184	+	ACTTCGTCAGTAACGGACTGTTTTATGTGCCAAGGCTTCAATA	GAGTCGAGGTCATATCGTTGTTTTATGTGCCAAGGCTTCAATG	TTTTGCAGGTGTGCAACAATATAATAGCAGGTTACGGTCGGACGAGTCTGCCTATAGTGAGTC	ATAGCAGGTTACGGTCGGACGA	white spruce	TGATATCAGTATTTCACTTAATTCATCTTGGAGTCCTAGAACAGTTGGTCTTAAGTGYAGTTCCTCCAACAACTTGTGGTCTGATGGTGATGGGGGTGTTTTATGTGCCAAGGCTTCAAT[A/G]CTTTTGCAGGTGTGCAACAATATATTTTTGGTATCCATCTTGTTTAGCATTAGTGCAAAAATCACATTCATATTGACAACATATTTCACATTCAATGGGG	ATHB-15 DNA binding / transcription factor	1502	BT100852
40	PGLM0-0060	5		*				10140e	SNP	Illumina bead array	[T/G]	[1]	GQ04111_I24	GQ03010_C19 (613)	+	ACTTCGTCAGTAACGGACGGGCTTCATTTTGTGGGCTTTTTTTAT	GAGTCGAGGTCATATCGTGGGCTTCATTTTGTGGGCTTTTTTTAG	TTTTTCTTTTGTTTTATTTTAGTTTGAGCGTTGTGCTAACGGGATCTCGTCTGCCTATAGTGAGTC	AGCGTTGTGCTAACGGGATCTC	white spruce	TCTTTATTTATCAAATTAAAACCGGTGGTGAAAAGATACTATAAGTTAAACTTAAAGCAAATAAATTTGCAGCTTGAATCACAGTAGGACCGTCAAACTAAAATAAAACAAAAGAAAAAT[A/C]TAAAAAAAGCCCACAAAATGAAGCCATAATATAAGTCTCCTTGATTCTTACATAGTTACTGTGTACAGGCAAGAGAATCAAGGCTRATTCAATAAGCAGAATCGGAAATAGGCACGGCAT	RAP2.12 DNA binding / transcription factor	1755	BT119874
41	PGLM0-0061	10	*					4794a	ESTP	Illumina bead array	[T/G]	[1]	GQ04105_K15	Intron	N/A	ACTTCGTCAGTAACGGACTTGCATCAGATGAGATGATTCTTTCTT	GAGTCGAGGTCATATCGTTTGCATCAGATGAGATGATTCTTTCTG	AGGATTTCTTCTAATGATGTGTTACACGAACCGACGCCATTTGACTGTCTGCCTATAGTGAGTC	CACGAACCGACGCCATTTGACT	white spruce	TAACCTTGATTTCGAGCTTGGTGTCGTCGCCTTCTCCCAGCACATTTTTGTCTGTGAGAGCCAGAAATCTAATTTTATCCAAAGCCTGATCAYAATAACACATCATTAGAAGAAATCCTC[A/C]AGAAAGAATCATCTCATCTGATGCAATGCTAAGTA	SHD (SHEPHERD) ATP binding / unfolded protein binding	2944	BT119437
42	PGLM0-0063	2	*	*				4283t2	SNP	Illumina bead array	[A/G]	[1]	GQ0192_L02	738	-	ACTTCGTCAGTAACGGACGAGGGTTTGTGTAGGAGATTTAAACACTA	GAGTCGAGGTCATATCGTGAGGGTTTGTGTAGGAGATTTAAACACTG	AAAATTATTCCTCTGTTCACTGTGTGGCTACCTCGGGGCAACTACGGTCTGCCTATAGTGAGTC	TGGCTACCTCGGGGCAACTACG	white spruce	CMTGCCATCTTGATCAATGAACCCGTAATGTTCATAGAATTTTTTATCCAGACCAGCGTTATTCACCTGATCTGCCTTTGCCAACATCTGTCTAGGGTTTGTGTAGGAGATTTAAACACT[A/G]TAAAATTATTCCTCTGTTCACTGTGTAAACCAGTATTTTCCAAGCTGGCGTTGCCGAACAAGGTCTGGAACATTGCCAGGGAATTTCTGATCAATTCGGATAACTTCTTTGATGCTTGTT	ATPME2 pectinesterase	1263	BT102436
43	PGLM0-0064	6		*				10583v1	SNP	Illumina bead array	[T/C]	[1]	GQ03808_I16	743	+	ACTTCGTCAGTAACGGACGCGACTCAGGAGTCATAATAATAAGACGTGT	GAGTCGAGGTCATATCGTGCGACTCAGGAGTCATAATAATAAGACGTGC	CGTCACTTTACGTGGTTAATAATCAGCGTTATGAGACCGATGGGCGTCTGCCTATAGTGAGTC	CAGCGTTATGAGACCGATGGGC	white spruce	TAGCTACAAATCTCCTCCGATCCAACTACTAATACGCTGCACATGGTATGCAGATCAGATACATTGATATATTATGGTCTATMCTCCGGCAAACATATTATTAACCACGTAAAGTGACGA[A/G]CACGTCTTATTATTATGACTCCTGAGTCGATGCCCCAAAAACATTAAACACAGCCGGACGTTTSGACAGAAGCCTCACAGATTGGCTTCTGTTTTCTCCTTTTCTTCCAGTTATTCATTA	Transcribed locus	929	BT116883
44	PGLM0-0066	8		*				936m	SNP	Illumina bead array	[T/C]	[1]	GQ0203_O19	1665	+	ACTTCGTCAGTAACGGACGCACCCGATCTCCTCAGCATATAACT	GAGTCGAGGTCATATCGTGCACCCGATCTCCTCAGCATATAACC	ATATATACGTCCCTGCCTTGGGTGGGCCTACGAGAAGATCGCTGTCTGCCTATAGTGAGTC	GTGGGCCTACGAGAAGATCGCT	white spruce	AGACAATAAATTAGTAAATAATAAGAGTAACTACAGGAAGAAGCTTGCAAACACTCGGTGCACGGAAAAATTGGCAGAAATGTGCAAATTAATTATGACCAAGGCAGGGACGTATATATA[A/G]GTTATATGCTGAGGAGATCGGGTGGCGGGCTCGAGACTGGTTTGTTCGATTGTGGCGGGCTCAAGACTGGYTTGTTCGATTCCTTGCCATGGGCAGGCGAAACCGAAAAATATTGCATAT	BAM1 (BARELY ANY MERISTEM 1) ATP binding / kinase/ protein serine/threonine kinase	>1902	DV986687, DV986354
45	PGLM0-0067	10	*	*				6491v1	SNP	Illumina bead array	[T/G]	[1]	GQ03405_M16	1504	-	ACTTCGTCAGTAACGGACGAAAAATTGAAGCATACATTGAATTCAT	GAGTCGAGGTCATATCGTGAAAAATTGAAGCATACATTGAATTCAG	ATTCACCATATCGCAGAAATTTGACCTCGTACCCTCAATCGGGGGTCTGCCTATAGTGAGTC	GACCTCGTACCCTCAATCGGGG	white spruce	TGGACAGCAACCGATTGAGGAAGTGCAGGAATGAAATCTGGCTGGGATGAACTCCATCATGGTGAATAAAGCGGGSTTCWTTTARGCACCMGTGATCAAATTTCTGCGATATGGTGAATR[A/C]TGAATTCAATGTATGCTTCAATTTTTCTGTTAAATGTTTTGTTTATTGTGTCAGAGCTATGAACCTCGACTTGCATTGACACCATGTACACCAGATATTGTATCTGTATGGGCATCAATG	TT5 (TRANSPARENT TESTA 5) chalcone isomerase	1683	BT113354
46	PGLM0-0068	4		*				90012e	ESTP	Illumina bead array	[A/C]	[1]	GQ03204_F02	Intron	N/A	ACTTCGTCAGTAACGGACCAGCTTGAACCCAATTGAAAGCTCA	GAGTCGAGGTCATATCGTCAGCTTGAACCCAATTGAAAGCTCC	TTTGCTATAATCCAAATTCAGAAGTCATTCGTCCGGGTAGCAGAAGTCTGCCTATAGTGAGTC	GTCATTCGTCCGGGTAGCAGAA	white spruce	CAGGTTCAAGGCCTTCCAGCCTCAAGTACATGGCATGGCTACAGCAGCTTGAACCCAATTGAAAGCTC[A/C]TTTTGCTATAATCCAAATTCAGAAAACAGTAATGGACTTCACAGTACATCATCTATGAATGAGAGTGACTTCATGAGATCCATGGATATGGCGCCATTAATTTATTCTCAGCATGAAACA	Transcribed locus moderately similar to XP_001757486.1 predicted protein [Physcomitrella patens subsp. patens]	472	BT109070
47	PGLM0-0069	11	*					7806m	SNP	Illumina bead array	[A/G]	[1]	GQ0066_E19	787	+	ACTTCGTCAGTAACGGACGTAAGCCCGCTGCTCCAAAGAGA	GAGTCGAGGTCATATCGTGTAAGCCCGCTGCTCCAAAGAGG	CTTCTGCAAGAACGGCCCGGCATGGTAACCGATACGGCTGTCTGCCTATAGTGAGTC	CGGCATGGTAACCGATACGGCT	white spruce	GCAGCGSCCCCTAAGGCCAAGAAACCAGCCACGGCCGCTAAGCCCGCTGCTCCAAAGAG[A/G]TCTTCTGCAAGAACGGCCGCCAAGCCGGTAGCTCCCAAGGCTGTGAAGAAGCCCACGCCGAAGAAAGCAGGCGGCGCTGCAAAGAAAGCGAAGAAATGAAGCTATTTCCACCAAAATCAG	HIS1-3 (HISTONE H1-3) DNA binding / nucleosomal DNA binding	1147	BT101067
48	PGLM0-0072	8		*				7977f	SNP	Illumina bead array	[A/G]	[1]	GQ03117_N03	GQ02012_F21 (548)	+	ACTTCGTCAGTAACGGACGCTGAGCCTAATCCATCAGTTTCTCAA	GAGTCGAGGTCATATCGTGCTGAGCCTAATCCATCAGTTTCTCAG	ATGATTATGATAAGGTCATACTCCAGGATAGGCCAACGCTCAATCGTGTCTGCCTATAGTGAGTC	GGATAGGCCAACGCTCAATCGT	white spruce	CCCAAGGTGGCACGAGCAGCTTCAATGTTGGTGTTTRAATTTCAGGGGGCGTGTGACAGTGGCTTCTGTTAAGAATTTTCAGCTTGTTGCAGCACCTGAGCCTAATCCATCAGTTTCTCA[A/G]AATGATTATGATAAGGTCATACTCCAATTTGGAAAGGTTGGAAAGGACATGTTCACAATGGATTATCGCTACCCACTCTCAGCTTTTCAGGCCTTTGCCATATGCCTTAGTAGTTTTGAC	ATTLP9 (TUBBY-LIKE PROTEIN 9) phosphoric diester hydrolase/ protein binding / transcription factor	783	BT108176
49	PGLM0-0073	5	*					7178a	SNP	Illumina bead array	[A/G]	[1]	GQ03101_B18	665	-	ACTTCGTCAGTAACGGACTCTGCAACCGGAGAAGTTTTGCA	GAGTCGAGGTCATATCGTTCTGCAACCGGAGAAGTTTTGCG	ATTCACTGCACATACACTGAAAAGAGCCTCGCTAACGTAGCCTAGTCTGCCTATAGTGAGTC	AGAGCCTCGCTAACGTAGCCTA	white spruce	CAGATATTCCATTCTTCATTCTTCAGTCTTATTAAGCTTTATCTCCATAAGTCGCTCTACTGGTCGGCGACAAATAGGGCAACGATTTGTCTGCAACCGGAGAAGTTTTGC[A/G]CATTCACTGCACATACACTGAAAGAAAAGATGGTAGCTTAACACTTGCAAAACAGTAGAAAGTCAACGRAAACCAAGAAATCACCAAAGAAAGGTAATCTAGGTAAGCACAGCAATCGTA	zinc finger (C3HC4-type RING finger) family protein	1203	BT106950
50	PGLM0-0075	2		*				8037v1	SNP	Illumina bead array	[A/G]	[1]	GQ0165_C21	1229	-	ACTTCGTCAGTAACGGACCATTCTTAGGCTTGAATGCAAGCAA	GAGTCGAGGTCATATCGTCATTCTTAGGCTTGAATGCAAGCAG	CAAGTAGAAAAGGAAGTTACCAGTACCACGACCTTTTCGCCTGTAGGTCTGCCTATAGTGAGTC	ACCACGACCTTTTCGCCTGTAG	white spruce	CTATAAAATTACATACACAACTGTAATGCTCTCAACACACGTCACAGCTTACACTAACAACCTTTTATCGGGTGTATAAGTTCCCTATCCCTCTCACATTCTTAGGCTTGAATGCAAGCA[A/G]ACAAGTAGAAAAGGAAGTTACCAGTTAAAAATAATTATATAACTCTTACATGATAGTGCAGTTGCACTTTGAATTTCCATTTAAAGGCTTCACTGTGTCAGCCTTCTCTGGAATAGTGAC	unknown protein	1456	BT102052
51	PGLM0-0077	2	*					6008a	SNP	Illumina bead array	[T/G]	[1]	GQ03112_H13	GQ0047_O24 (204)	+	ACTTCGTCAGTAACGGACGGGCTGACCCAATGGCAAATTTT	GAGTCGAGGTCATATCGTGGGCTGACCCAATGGCAAATTTG	CTGGGAAGGAGAGGAGTAATGGGCTGGTTAGTCGCACACGTAGTCTGCCTATAGTGAGTC	GGGCTGGTTAGTCGCACACGTA	white spruce	CTTGAATTCAAACTTGTGACCGCAGCTAGGACATACTTTTGATCCACTGATTTGTTGCTCTTCAAGTTTGGCATCAATCAAACTGSAGCTGTTGGTTGSATTACTCCTCTCCTTCCCAGA[A/C]AAATTTGCCATTGGGTCAGCCATTGATACTTTTATTGGGTATCATATGTTTTGGGGAATTCAGTGATCATATCTGTTTCATCCCAATAACCTCAGAAGGATGTCAAGAACAATATTGAAG	anac075 (Arabidopsis NAC domain containing protein 75) transcription factor	1571	BT107763
52	PGLM0-0080	11	*					13240a	ESTP	Illumina bead array	[T/G]	[1]	GQ0256_E20	Intron	N/A	ACTTCGTCAGTAACGGACGTGATTTGGGGAATTACGTTTATGGT	GAGTCGAGGTCATATCGTGTGATTTGGGGAATTACGTTTATGGG	TTTTTGAGTTGCTAAATTGGTTATCACACGCAGTCGGCTGTCTTGTCTGCCTATAGTGAGTC	ATCACACGCAGTCGGCTGTCTT	white spruce	TGTTCAAGCTCCTTGGACTTCATTTCCAACTTGTTCGAATAAGCCTTCTTCCTCACCCTCAGTTGCTGAGCAGATACTCTGTTCCTCAGCAATCTACAACCAATTTAGCAACTCAAAAAA[A/C]CCATAAACGTAATTCCCCAAATCAACCCTAAAAACGCTAAAATTCTAACAATCAATCAGTACAATGATTTAATTAAAAGACTACATCAAAAAACATTAATTTACAACCTTTTTAGACGCG	HY5 (ELONGATED HYPOCOTYL 5) DNA binding / double-stranded DNA binding / transcription factor	1855	BT103528
53	PGLM0-0081	5		*				13635e	ESTP	Illumina bead array	[A/G]	[1]	GQ0177_O13	Intron	N/A	ACTTCGTCAGTAACGGACGGTTACATCATAAAACTACTTTAATAACCAA	GAGTCGAGGTCATATCGTGGTTACATCATAAAACTACTTTAATAACCAG	AATATCTCCTCTTCATCTTTTGAAGCTATTCGGTGGCAAGTCGAGCGTCTGCCTATAGTGAGTC	GCTATTCGGTGGCAAGTCGAGC	white spruce	GGTAGTAATATAGTGGTCGTTAGATGTATATGMTTCTTTTCTTGGYCGTCCTCTTCTCTTGTTTTATAGGCCTATGTTGTTACATCATAAAACTACTTTAATAACCA[A/G]AAATATCTCCTCTTCATCTTTTGAAAGYTGAAATCCATGGCAAMAASCTATTATTARTACTCATAGTCAYAGGTTGTGTAGGTTTGACATTATTTTGGTGRAAAGTCTCAYCGTAGTCTA	WRKY35 (WRKY DNA-binding protein 35) transcription factor	872	BT102313
54	PGLM0-0082	4	*					9593a	ESTP	Illumina bead array	[T/C]	[1]	GQ03208_J06	Intron	N/A	ACTTCGTCAGTAACGGACGGACCATAGAAAGGTCAATGGGGCT	GAGTCGAGGTCATATCGTGGACCATAGAAAGGTCAATGGGGCC	GAGAGTAATCAAAATTATACTGCAACAGGCTATACCGCTGATTGCACGTCTGCCTATAGTGAGTC	CAGGCTATACCGCTGATTGCAC	white spruce	TTCATTGGTCATGAGTGGATATTAATATAATTTCATTTCGTTTATTTGCTAAATTTTCTCTGGGTGTTGTAAATCCCATGGATTCTTTATATGTTTGCAGTATAATTTTGATTACTCTCG[A/G]GCCCCATTGACCTTTCTATGGTCATGAGTCGATATTAATATAATTTTATTTCATTTATTTGCTAAAACTTTTCTCTGGGTGTTTTAAAACCCATGGATTTTGTTTTTTATTTGCAGTATC	zinc finger (C3HC4-type RING finger) family protein	1310	BT109451
55	PGLM0-0083	2		*				6183e	SNP	Illumina bead array	[A/T]	[1]	GQ03607_N12	2250	+	ACTTCGTCAGTAACGGACGAGAGGACGAACCTCAAAGGAGGA	GAGTCGAGGTCATATCGTGAGAGGACGAACCTCAAAGGAGGT	AGTAACAGCACCACCTTGCTAACCCACAGACGTTGGTCCGTAGGTCTGCCTATAGTGAGTC	ACCCACAGACGTTGGTCCGTAG	white spruce	GGGAACGGAACAAGGAATCCCAAGGATTCCAGAGAAGCCAATTCCGTCACGAAATCCAACGGGATAGGCCCAGCTCTTTCCAAGAACGCCGTCAAAGGAGAGGACGAACCTCAAAGGAGG[A/T]CGGGCCAGTAACAGCACCACCTTGCTAACGGAAACTGTACCATACTATTAACGCCAGATTGCATGAAATTGTTCAAGCATACGAAATTTGTTTTTCACATGCTTCAACAATTTCTCAATA	basic helix-loop-helix (bHLH) family protein	2631	BT115043
56	PGLM0-0084	8		*				7792f	SNP	Illumina bead array	[T/C]	[1]	GQ03113_O04	835	-	ACTTCGTCAGTAACGGACGCATTGCATTCCGAACAGTTTGACT	GAGTCGAGGTCATATCGTGCATTGCATTCCGAACAGTTTGACC	TTTATATGCTTGCTAATGGCTGGCTTGACCTAACCGATCCGAACGTCTGCCTATAGTGAGTC	GCTTGACCTAACCGATCCGAAC	white spruce	CCTCTTCCTCTGGGCCTTAAACCTCCATTAATGGAGAGTGTTATGGCAGAGCTCCAGAGACAAGGAATTAGTAAAATTCCACCCCCTTCCTCATGAACAGCCATTAGCAAGCATATAAAA[A/G]GTCAAACTGTTCGGAATGCAATGGGAATTTAACCAGTAACAAGCCTCCCCTGTCRGATCAGAATTAGTCCTTTGCCGCGTGCTTGTACATTTCTGCGTTTCAA	GPRI1 (GBF'S PRO-RICH REGION-INTERACTING FACTOR 1) transcription factor/ transcription regulator	1411	BT107884
57	PGLM0-0088	2	*					621b	ESTP	Illumina bead array	[C/G]	[1]	GQ0072_O04	Intron	N/A	ACTTCGTCAGTAACGGACTCAAAAGGTAAAGCAGATCTATGCTTGC	GAGTCGAGGTCATATCGTTCAAAAGGTAAAGCAGATCTATGCTTGG	CATTGGAGGGATAATATCTTCAGTTACCAAGGGCGCGTCATTGGGTCTGCCTATAGTGAGTC	GTTACCAAGGGCGCGTCATTGG	white spruce	GTAAACCAATTGAAGCTGATGCCATGAAAGCCAAAATTATAGCCCATGTCCACTATCCTCGCTTAGTCGCAGCTTACATAGACTGTCAAAAGGTAAAGCAGATCTATGCTTG[C/G]GCATTGGAGGGATAATATCTTCAATAATTCATGTAGACGAAACATTAGTGAACAATTTTTTCGAGATTTAGATCTCCAYTGTTGTGATCCTTAGGTGAAGTTGTTTAAGTAAAAGCCAAA	KNAT1 (KNOTTED-LIKE FROM ARABIDOPSIS THALIANA) transcription factor	1439	BT101204
58	PGLM0-0090	1		unmapped				3579f	SNP	Illumina bead array	[A/C]	[1]	GQ03619_G22	GQ02013_N11 (690)	+	ACTTCGTCAGTAACGGACGAGGTTGGTTTTCATGGAAGCTCAA	GAGTCGAGGTCATATCGTGAGGTTGGTTTTCATGGAAGCTCAC	TAATGATCGATTGAATTGTTAATGGCGCAATTCCCTCGATCTTACGGTCTGCCTATAGTGAGTC	GCGCAATTCCCTCGATCTTACG	white spruce	ATATTCAGTGTTCATGCTGGTGGGGATTGGGAATTTGATTTCATGACCAGGTTGGTTTTCATGGAAGCTCA[A/C]ATAATGATCGATTGAATTGTTAATGATCAATCAAAAGAGTTGRCATTGACATTTAGGGTTTTCATTACTGGCTAAATTTCACGAGAACCCTA	trihelix DNA-binding protein putative	831	BT115515
59	PGLM0-0093	5		*				2343e	SNP	Illumina bead array	[T/A]	[1]	GQ03102_D15	GQ0203_H24 (205)	-	ACTTCGTCAGTAACGGACGGACACGGCTCCGCCATTGT	GAGTCGAGGTCATATCGTGGACACGGCTCCGCCATTGA	GAACAACTCAGCGAACGTATCAAGGACTTCGGTTGGGCATCGCGTCTGCCTATAGTGAGTC	AAGGACTTCGGTTGGGCATCGC	white spruce	CATTATTTCGGATTTCATTCCCGCCAACCGATCTCGGCGAATAACTGCCAGGGATTTATGGCCGGATTTCGATACGTTCGCTGAGTTGTTCA[A/T]CAATGGCGGAGCCGTGTCGGAATCTTTCAATAAATCAGGCAGCTTYGAYGAGGGTTTCGTCGAYTTCGACGAGGGATACAAGCAGAAGATTAAGCCCAGCAAGAATATTTTCAACTCCAA	ATEBP (ETHYLENE-RESPONSIVE ELEMENT BINDING PROTEIN) DNA binding / protein binding / transcription activator/ transcription factor	1568	BT107056
60	PGLM0-0094	5		*				15115f	SNP	Illumina bead array	[A/G]	[1]	GQ04111_E10	235	+	ACTTCGTCAGTAACGGACGCTTTCGATTTGGGAAAGAATTCAA	GAGTCGAGGTCATATCGTGCTTTCGATTTGGGAAAGAATTCAG	TAATTCCAAGGCCTGTAACATAGGAACGACGTGCTCTAATGCGGTCTGCCTATAGTGAGTC	AGGAACGACGTGCTCTAATGCG	white spruce	TGCCTGGCTCTGGCTTTGGCTTTGGATTCTCTGTAATTGCATCTCTGTAATTTGCTCCGAATTGGGCTCTGTTTTGGTTTTTAGGTCTGTCTTTGGGCTTTCGATTTGGGAAAGAATTCA[A/G]TTAATTCCAAGGCCTGTAACATGACGAGGAAGTGTTCGCACTGTGGGCACAATGGCCATAATTCCAGAACGTGCCCCAACCGTGGCGTGAAATTGTTTGGAGTTCGGCTAACTGATGGGC	myb family transcription factor	1753	BT119858
61	PGLM0-0095	9	*	*				3650g	ESTP	Illumina bead array	[A/G]	[1]	GQ03503_G05	Intron	N/A	ACTTCGTCAGTAACGGACGAAACCCTAGAGTTTAGATGGGTTTGTA	GAGTCGAGGTCATATCGTGAAACCCTAGAGTTTAGATGGGTTTGTG	TACATCAATATTTCAAAGCTTGAGCGTGCTACGGGAACACGGGATTGTCTGCCTATAGTGAGTC	CGTGCTACGGGAACACGGGATT	white spruce	GACACKGGCACAAACCTATCAAATCTAGGGCTTGATATGCGCATTAAGATTTGTGTGCATTCAAAATGCATACGGTAATCTCTGGGAGCATATCAAACCCTAGAGTTTAGATGGGTTTGT[A/G]ATACATCAATATTTCAAAGCTTGAGGATGCACACAGGCCCATCTAAACTAGGCTTTGCTTTGGTCATCAATATTTCAAAGCTTGAGGATGCATAAAGCCCCATCTAAACTAGGCTTTGCT	zinc finger (B-box type) family protein	1034	BT113870
62	PGLM0-0096	8	*					10125a	SNP	Illumina bead array	[A/C]	[1]	GQ03605_I15	1458	+	ACTTCGTCAGTAACGGACGTATGGTGTGAATGGATTGAGCGGA	GAGTCGAGGTCATATCGTGTATGGTGTGAATGGATTGAGCGGC	AGGTCAGAGTGGGTGTTGATTCGGTCGTTCGCCTGACACTAAGTCTGCCTATAGTGAGTC	TCGGTCGTTCGCCTGACACTAA	white spruce	TTTTGCTCCTGGTGGTGAATCATATTCCTCTGGATCTGAAGATGGAACAATCAGAATATGGCAGACTTTGAATATGAATGCTGAAGAGAATGAAAGCTATGGTGTGAATGGATTGAGCGG[A/C]AAGGTCAGAGTGGGTGTTGATGATGTGGYACAGAAGGTTGAAGGATTCCAYATTACATCAGATGGCCACKTGAATGAGAAGCAAGAGAAGCCCAATCCATAATAATGTAGTAGTATCCAT	transducin family protein / WD-40 repeat family protein	2022	BT114931
63	PGLM0-0097	3		unmapped				8456e	SNP	Illumina bead array	[T/C]	[1]	GQ03816_F14	1059	-	ACTTCGTCAGTAACGGACGGAGCTTCATCACTTATCATCTTCACAT	GAGTCGAGGTCATATCGTGGAGCTTCATCACTTATCATCTTCACAC	TTCATCGGATTTCATTATTTTCTTAAGTGGGTACGGGCGTCACAGTCTGCCTATAGTGAGTC	TTAAGTGGGTACGGGCGTCACA	white spruce	CTTCCTCTTGCCAGAATTAAGAAAATAATGAAATCCGATGAAG[A/G]TGTGAAGATGATAAGTGATGAAGCTCCTGTCCTATTCTCAAAGGCATGCGAGCTTTTCATTCTGGAGCTTACTCTACGTTCATGGTTACATACCRAAGAGAAAAAAAGACGTACATTACA	NF-YC4 (NUCLEAR FACTOR Y SUBUNIT C4) DNA binding / transcription factor	1900	BT117273
64	PGLM0-0098	2	*					621c	SNP	Illumina bead array	[T/C]	[1]	GQ0072_O04	372	+	ACTTCGTCAGTAACGGACGTTGTTTGTTTTCAGGTAGGCGCT	GAGTCGAGGTCATATCGTGTTGTTTGTTTTCAGGTAGGCGCC	CTCCGGATGTAGTTTCAGAGTTTATCGTTTGGAGGCGGTCAACCGTCTGCCTATAGTGAGTC	TATCGTTTGGAGGCGGTCAACC	white spruce	TAAGAAAATCACCATGAATTGGTCCAGCTCTGGGTCCGCTCCGATGCTTATTGTAGCTACACATTGTTGGGCATGGCATTTCTGACTTAGTTCATCCAACTCTGAAACTACATCCGGAGG[A/G]GCGCCTACCTGAAAACAAACAAAAGAAACTATCAAGCACCTGTTTTCTGCTTTGGAACTACGTAATTTCATTCAAAACACAGAAAARTACRAAAAAATATATTGCGAATGAGAGGCCGCG	KNAT1 (KNOTTED-LIKE FROM ARABIDOPSIS THALIANA) transcription factor	1439	BT101204
65	PGLM0-0099	5		*				2437f	SNP	Illumina bead array	[T/G]	[1]	GQ0255_P01	416	-	ACTTCGTCAGTAACGGACGTCTCCTGATAGAATCGACGATCTACAT	GAGTCGAGGTCATATCGTGTCTCCTGATAGAATCGACGATCTACAG	CATACTCCACCCATTTATCAATAACCGGGCGATATAGGGTCCTGGTCTGCCTATAGTGAGTC	AACCGGGCGATATAGGGTCCTG	white spruce	TTGCTTGTCTAGAATTGATGAAGGGGTGGATCAGATTTGTAAGTTGCGTTGCTCTCATATATTTCACAAATCTTGCATTGATAAATGGGTGGAGTATGGCCGGCTGGCCGCCTGCCCTCT[A/C]TGTAGATCGTCGATTCTATCAGGAGAAACAGCCATGAAAATGGAGCAGCAACTTACAGAGGAACTTCTGCGCTGGTTCCGCTGAGAGGAGCTGGATTTCTTGGTGAATAGTGAGGACAAG	RHA2A protein binding / ubiquitin-protein ligase/ zinc ion binding	822	BT103513
66	PGLM0-0101	1	*					7401a	SNP	Illumina bead array	[A/G]	[1]	GQ0166_J08	633	+	ACTTCGTCAGTAACGGACGAAAGAGCCAGTGATCTCTTCCCCA	GAGTCGAGGTCATATCGTGAAAGAGCCAGTGATCTCTTCCCCG	CAATATCCTCCACCAACTCCTTAGCCGCTACCAAAGTCGCCGTGTCTGCCTATAGTGAGTC	TAGCCGCTACCAAAGTCGCCGT	white spruce	TCCACAGAGTCCAGTTATGGATTCAACCCCTCAGCARCACAAGATTCCATTACTGCCAATGAATTCAGATTACAGCTTCATGGGTTCCAGGCCATTTAAAGAGCCAGTGATCTCTTCCCC[A/G]CCAATATCCTCCACCAACTCCTTCATATCGTCACTAACAGCATCGGATCCCTGCGATAAAACTTCTATGCTGGTTCGATCTCTTAGTAGCCCAACAGCAGTAGGCCGGCCGCCATTATCG	WRKY7 calmodulin binding / transcription factor	1432	BT102109
67	PGLM0-0102	11	*					6202b	SNP	Illumina bead array	[T/C]	[1]	GQ03204_O22	645	-	ACTTCGTCAGTAACGGACATATGTATCGCCCTGATCCTCGT	GAGTCGAGGTCATATCGTATATGTATCGCCCTGATCCTCGC	CAATCATCAATCTGTCATGTTCACGAGCTTTGTCCGGTGGAAAGGTCTGCCTATAGTGAGTC	ACGAGCTTTGTCCGGTGGAAAG	white spruce	AAGTTTTGTTAGATATTTAACTACGTGGGTTGGGTTTATATTTTCTGCCATACAGGGTAAAGTCGAAGTTACAATTTCAAGAGGTAAAGTTGTTTGGGAACATGACAGATTGATGATTGA[A/G]CGAGGATCAGGGCGATACATATCCATGCCTCCTTTTGGCTATCTTTTTGATGGCATGGATAAAATAGATTCAGCATACTTGTCTTCTTTAAAAGCACCAGTTTATCGATAGGTTATATGA	dihydropyrimidinase / DHPase / dihydropyrimidine amidohydrolase / hydantoinase (PYD2)	963	BT109122
68	PGLM0-0103	7	*					1607a	SNP	Illumina bead array	[A/G]	[1]	GQ03231_M08	614	+	ACTTCGTCAGTAACGGACGCGCAGTGGAAGGACTGTACATAAGAGA	GAGTCGAGGTCATATCGTGCGCAGTGGAAGGACTGTACATAAGAGG	AAATAATCATAGAATGTACAAGGGACACCGACTTAATTCCGAAGGCCGTCTGCCTATAGTGAGTC	CACCGACTTAATTCCGAAGGCC	white spruce	TCCTATTCCAGCCGCTATTCTAGTCCGTGTAAGAGAACTGGCTGCAACACAGTCACGAGCTATATGTGCACCAAGCTCGAATAGTTCACTTAGCCGCAGTGGAAGGACTGTACATAAGAG[A/G]CATATAATGTAAATAATCATAGAATGTACAAGGGATATATGCTTAGGAACAGGGATTTYYTGCCTGTCCTGGTTGGTACATTTATCTGTACAAGTTTCTGGCATATTGAATAATGTTAGT	TRFL6 (TRF-LIKE 6) DNA binding / transcription factor	880	BT111041
69	PGLM0-0104	6	*					12804a	SNP	Illumina bead array	[T/C]	[1]	GQ03603_G01	889	+	ACTTCGTCAGTAACGGACCATGACGGACTTGTTTCAATGTTCAT	GAGTCGAGGTCATATCGTCATGACGGACTTGTTTCAATGTTCAC	AGATTTAGGTATCGCGACTCATAAGGGTGCGACACTATCTCGACGTCTGCCTATAGTGAGTC	AAGGGTGCGACACTATCTCGAC	white spruce	CTACACTGGGCTTCATATGGATCACAGACAGAGAATCAGATATAAGCAGACTGAGCTTGAAAGTACAAAGGTTCAGAGATCATTTTTCTTACATGGAATGAGTCGCGATACCTAAATCTC[A/G]TGAACATTGAAACAAGTCCGTCATGTGACATTCATTGAAACTGTCCTACAAGTTTGATCAGCACGGAAGGAAGAGAAAGAACATAAATTTTCACATCTTTTTTCCTAGTGTATGCTTATT	ATHB21 (ARABIDOPSIS THALIANA HOMEOBOX PROTEIN 21) DNA binding / transcription activator/ transcription factor	1337	BT114836
70	PGLM0-0106	6	*					1687n	ESTP	Illumina bead array	[T/C]	[1]	GQ03317_P14	Intron	N/A	ACTTCGTCAGTAACGGACGTGATCAATTCATGGTGATTTTCTTACAGT	GAGTCGAGGTCATATCGTGTGATCAATTCATGGTGATTTTCTTACAGC	TAAGGTTTTGACTTGATTGTAGGACGCCTCAGGATCGTCAGTTGCGTCTGCCTATAGTGAGTC	ACGCCTCAGGATCGTCAGTTGC	white spruce	AAGCCGGTCTGGCCAACAGTTTTCCTGGAGAGTATTAGCTTTWACTGGTAAGCAAGAACTAAGGTTTYATGGAGTTRCAGATTATTTCAGAATRCTCCTACAATCAAGTCAAAACCTTAA[A/G]CTGTAAGAAAATCACCATGAATTGATCAAGCTCCGGATCCACTCCTATATCCATGGTTGCCAAATGGCGTCCAAGCTGGTTCTCCTGACTAATCTCATCCARTACTGTGACCACTTCAGG	KNAT1 (KNOTTED-LIKE FROM ARABIDOPSIS THALIANA) transcription factor	1108	BT112586
71	PGLM0-0107	4	*					3673a	SNP	Illumina bead array	[T/C]	[1]	GQ03308_J05	1298	-	ACTTCGTCAGTAACGGACATATGTCCGCGTTGTCGCAGCTT	GAGTCGAGGTCATATCGTATATGTCCGCGTTGTCGCAGCTC	ATGATTCAAGGAATTGAGTAATATCCGTTGCTCGGTAAGGGGACTACGTCTGCCTATAGTGAGTC	CGTTGCTCGGTAAGGGGACTAC	white spruce	AGAAGAGAAGCACGAATCGATCAGCTACTCAGACGATATGATGGACGCATTCTTTGAGAACTCAGACTTGCTAATTAATGTCGAAGAAGGTCAAGATATTACTCAATTCCTTGAATCATC[A/G]AGCTGCGACAACGCGGACATATTTCATGGAGTTGAAGCGGATATGGAGATCCAAATAAGTGGTTTAGGGATTTGTAGCAGTGAGCTCGATCTGGACCAGCAAGATTACGATCTAATGCAC	WRI1 (WRINKLED 1) DNA binding / transcription factor	1631	BT111996
72	PGLM0-0108	1		*				4550v3	SNP	Illumina bead array	[A/G]	[1]	GQ0208_N02	266	+	ACTTCGTCAGTAACGGACTTTGCAGTTCCATCTAAGGAATCCA	GAGTCGAGGTCATATCGTTTTGCAGTTCCATCTAAGGAATCCG	ATCCCACAATAATCTCTATTATTCTACCCGATGGATAGGTCGGTGAAGTCTGCCTATAGTGAGTC	ACCCGATGGATAGGTCGGTGAA	white spruce	CCACTGGTATCACGCGTGCCTATGATGGTATTGGGGGGAAATGGTGARATAGAAACTCAAGCTGGARGCGTCCAATTTGCAGCTTACAATGCCAGATTTGCAGTTCCATCTAAGGAATCC[A/G]GATCCCACAATAATCTCTATTATTCTTTCAACGCCGGAGGAGTGCACTTCGTGATTCTAGCATCATACACTGACTATAACAGGACGAGTGAGTTATATATATTTTATTGAACCTATGCTG	PAP15 (PURPLE ACID PHOSPHATASE 15) acid phosphatase/ protein serine/threonine phosphatase	1242	BT103220
73	PGLM0-0109	1		*				12694g	SNP	Illumina bead array	[T/C]	[1]	GQ03811_G23	1321	+	ACTTCGTCAGTAACGGACTAATCCGGGCTCTTCACTTTCT	GAGTCGAGGTCATATCGTTAATCCGGGCTCTTCACTTTCC	TTATGAGAGGTAAGAATTCAAGCTTAAGCATCGTGCCCTTTCGCAGGTCTGCCTATAGTGAGTC	TAAGCATCGTGCCCTTTCGCAG	white spruce	CTCAGTGCTCACATTAGATTATTATCACATTTGGTGCTTGACATTACCTTTAACAAACAACACAATTATATGCARATATTAATTATCAAAATTCAAGCTTGAATTCTTACCTCTCATAAA[A/G]GAAAGTGAAGAGCCCGGATTASCTCCCGGTGAGGGAATGACTAGATTACCACCAGAACCRTTTGTCCCTGGGAGACTTTGTGTAGYATCAACACTCCTCGRATCTTCTCCTGTCCTGGGT	AtATG18d	1705	BT117036
74	PGLM0-0111	2		unmapped				2773e	SNP	Illumina bead array	[G/C]	[1]	GQ0168_D02	1109	-	ACTTCGTCAGTAACGGACGGAGGTCTCACTGGACCAAACCAGG	GAGTCGAGGTCATATCGTGGAGGTCTCACTGGACCAAACCAGC	AGCTTTACACAATTTTCTGTTTTTAGAGTCCCGATCCTAGTGGCTGTCTGCCTATAGTGAGTC	TAGAGTCCCGATCCTAGTGGCT	white spruce	AGTTTGTGTAGCATATATTGGACAAARGAGAAATCGATAGAAAATTGTTGAATGCTTCAGTTCGTCGAGAGATAAGTAAGACGGATTAAGCAAAATAAAACAGAAAATTGTGTAAAGCTG[C/G]CTGGTTTGGTCCAGTGAGACCTCGTTYCGTTTATTTTTCTGGTGTTGATTGTACT	PAP1 (PHYTOCHROME-ASSOCIATED PROTEIN 1) transcription factor	1468	BT102186
75	PGLM0-0113	2		*				3293f	ESTP	Illumina bead array	[A/G]	[1]	GQ03805_K02	Intron	N/A	ACTTCGTCAGTAACGGACCATCATGGATTGTGGCAGTAATTCTA	GAGTCGAGGTCATATCGTCATCATGGATTGTGGCAGTAATTCTG	ACTCTCGATGTTGTTTCTTCAGGTCATCCCGCATTGGTCAACGGGTCTGCCTATAGTGAGTC	GTCATCCCGCATTGGTCAACGG	white spruce	CATTTGTGGCCTCTTAGGATTGCTTTTACAACCAGKTTTTCATGAAAATTGTTTCTGCTGATATTGTTTTTTCGCGATGAATTTTGCATCATGGATTGTGGCAGTAATTCT[A/G]AACTCTCGATGTTGTTTCTTCAGAGTATGCTTACACGTTGAAAGTGGACGAAAAGAGTGACGTATACAGCTTTGGCGTGGTTCTTCTGG	BAM1 (BARELY ANY MERISTEM 1) ATP binding / kinase/ protein serine/threonine kinase	2307	BT116730
76	PGLM0-0114	5	*					6876f	ESTP	Illumina bead array	[A/G]	[1]	GQ03710_L14	Intron	N/A	ACTTCGTCAGTAACGGACGCAGAGAAGAGAGCTCGCGAGGTA	GAGTCGAGGTCATATCGTGCAGAGAAGAGAGCTCGCGAGGTG	GACTTACATCAAAAACACCCACTATACCGGCCTAAGCACTCGCAGTCTGCCTATAGTGAGTC	TATACCGGCCTAAGCACTCGCA	white spruce	GACAAATCCCTAGAAAAATAGTTTAAATCCTTTATTTCATTAACAGGAAAGACGAACACRGATCTAGCCGACAATAACAATAAAACATATAAATATTTCAGAGAAGAGAGCTCGCGAGGT[A/G]GGACTTACATCAAAAACACCCACAAGCATTGCATCACAGAAAACCAAGACCCACAAAAACGTGTTCCACTCACATCGTAAAAGACWCACGAAGGCATGGATTTGCAGCGATATATAGACC	HSP81-2 (HEAT SHOCK PROTEIN 81-2) ATP binding	2433	BT116029
77	PGLM0-0115	5		*				10140f	SNP	Illumina bead array	[A/G]	[1]	GQ04111_I24	1485	-	ACTTCGTCAGTAACGGACTGTACAGGCAAGAGAATCAAGGCTA	GAGTCGAGGTCATATCGTTGTACAGGCAAGAGAATCAAGGCTG	TTCAATAAGCAGAATCGGAAATAATCTTCACCCGGCTCCGATGAAGTCTGCCTATAGTGAGTC	ATCTTCACCCGGCTCCGATGAA	white spruce	GGACCGTCAAACTAAAATAAAACAAAAGAAAAATMTAAAAAAAGCCCACAAAATGAAGCCATAATATAAGTCTCCTTGATTCTTACATAGTTACTGTGTACAGGCAAGAGAATCAAGGCT[A/G]ATTCAATAAGCAGAATCGGAAATAGGCACGGCATCAAAATTCCAAAGCTGCAAGGCGTTCTCACCGTCCGGAAACGACGCTTCACCGATACCCACACCCTGTAACGACTGATCCAGGTTC	RAP2.12 DNA binding / transcription factor	1755	BT119874
78	PGLM0-0117	11	*					3711b	SNP	Illumina bead array	[A/G]	[1]	GQ0195_N18	935	+	ACTTCGTCAGTAACGGACGAGCAGCCAGCCGGAGGAA	GAGTCGAGGTCATATCGTGAGCAGCCAGCCGGAGGAG	GGGAGAACGGGAGAAGTTCGAAATGCGGCCCCTAGACTCGTGTCTGCCTATAGTGAGTC	GAAATGCGGCCCCTAGACTCGT	white spruce	TCTCTACCACCACGACTGTATAATGCCGTGGCTGAAGATGCATAGCTCATGCCCAGTCTGCAGGTTCCAGATGCCCACAGAGGATGAGGGGGGTTGCGGTGGGAGCAGCCAGCCGGAGGA[A/G]TCGACCTCGGCGGGGGAGAACGGGAGAAGTTCCGGTGAGGGTAACGGGGTTTCGAACAGATCGTCGCCGATGTCCCWTMGGTTTTCGTYGATACGTAACCTTCTGTCATCTGCCTTGGGG	zinc finger (C3HC4-type RING finger) family protein	1287	BT102518
79	PGLM0-0118	5		*				12722e	ESTP	Illumina bead array	[A/G]	[1]	GQ03309_B18	Intron	N/A	ACTTCGTCAGTAACGGACAATTGCAATGAAAGATTCACCGTGA	GAGTCGAGGTCATATCGTAATTGCAATGAAAGATTCACCGTGG	AAAGGGAAAGAAAAATTAGATAAGTGCCGGTCCTAGTATATCGGGACGTCTGCCTATAGTGAGTC	GCCGGTCCTAGTATATCGGGAC	white spruce	CCACATCTGAAACAACACCAACCACCATATCTTTCAGCTATCCTTGTGGTTTAAATAAATAAACAATGCCTCTTAGATTTCCTGTAATGAACAGCAAATTGCAATGAAAGATTCACCGTG[A/G]GAAAGGGAAAGAAAAATTAGATAAGTGGTTTTCAAATATCAGGTTTGCCTAAGCTAGACACATTTCAAGAAACAGCTTTGTTGAGCCATGGACAATTAGTATGTAGCTTTGCTTTTCAAT	zinc finger (C3HC4-type RING finger) family protein	1339	BT112038
80	PGLM0-0119	7		unmapped				10651v1	SNP	Illumina bead array	[T/C]	[1]	GQ03816_H10	1568	-	ACTTCGTCAGTAACGGACACCAATAGAAGAACCAGGGCGAAT	GAGTCGAGGTCATATCGTACCAATAGAAGAACCAGGGCGAAC	GAAGTTCAGTATTCTTCTCCATCACTAGGCAAGGGCGTCTTACCGTGTCTGCCTATAGTGAGTC	CTAGGCAAGGGCGTCTTACCGT	white spruce	ATGGAAGAGGGTGAATTCTCTGAGGCTCGTGAAGACCTGGCTGCTTTGGAGAAGGATTATGAAGAAGTTGGGGCAGAGGCTTCTGACGAAGCTGATGATGGAGAAGAATACTGAACTTCT[A/G]TTCGCCCTGGTTCTTCTATTGGTTGAATTGGAATAAACTGTAAGAGTGGCTTGTATTGCCTTGTTCTATTTTGTAATTTGCTATTCTCTGATTCCAGTGTGCAGTGCYCGCTGCACAAAT	TUA5 structural constituent of cytoskeleton	1772	BT117284
81	PGLM0-0121	2	*					4511a	SNP	Illumina bead array	[T/C]	[1]	GQ0165_B14	577	+	ACTTCGTCAGTAACGGACCAAGATAGGGTCCGAGGAACAGACT	GAGTCGAGGTCATATCGTCAAGATAGGGTCCGAGGAACAGACC	AGTGGTATTTCTTCAGTCACAAGTCGGCTATTGAGTCCGCGCAATGTCTGCCTATAGTGAGTC	TCGGCTATTGAGTCCGCGCAAT	white spruce	CAGCTTACAGTATATAGCCTTATCTCTCCCCGTGGCTTTCCAGAAACCGGCSGCTGTGGCCCTGTTTGTGCGYGTGCCAGTAGGGTATTTTTTGTCCTTGTGACTGAAGAAATACCACTC[A/G]GTCTGTTCCTCGGACCCTATCTTGCATTTCTCTRTATATTCACAGGAAAACAACAAATTCTTATTTGGATAATGTCGGAAACACATTGCATAATGGATTGTTTTTCATTGTTTAMTGTAT	ANAC007 (ARABIDOPSIS NAC 007) transcription factor	1965	BT102049
82	PGLM0-0122	5		*				5873t1	ESTP	Illumina bead array	[T/G]	[1]	GQ02813_J10	Intron	N/A	ACTTCGTCAGTAACGGACGAGTTTTGTTTCGTGGAGGTTTCAAT	GAGTCGAGGTCATATCGTGAGTTTTGTTTCGTGGAGGTTTCAAG	TGGTTAACGTTTGGTCATGGACCAACCCGAGTGTTCGCTATGTCTGCCTATAGTGAGTC	GACCAACCCGAGTGTTCGCTAT	white spruce	TGCGTTACTTGTCTCGCCTCATCATTCGATGGCTGGAACTCTGCACTAGCTCTGCGTTCCCTCAACCTGYTTAAAGCCTCTTCGGCCTCTGCAAATAATCCATGACCAAACGTTAACCAA[A/C]TTGAAACCTCCACGAAACAAAACTCTATGCCYTGAAATTGCAAATACAWTAAAAGCTGCCAGATGCTTTCTGTAGCCAACTGTCTGGAATACATCACTAATGCATTT	Transcribed locus	1058	BT104692
83	PGLM0-0123	2		*				8441v1	SNP	Illumina bead array	[T/C]	[1]	GQ03007_E02	1873	+	ACTTCGTCAGTAACGGACGGGGGGAAATAAGGTTCACATTTCTTT	GAGTCGAGGTCATATCGTGGGGGGAAATAAGGTTCACATTTCTTC	GATTGTATCTAGGATAGGTGAACACGCCACATTCGGTGGAACATACGTCTGCCTATAGTGAGTC	CGCCACATTCGGTGGAACATAC	white spruce	TTGAATACAACACCATATTTCCAATCGTTGAGCAATAATTCTCTTATCCAAAGTCATGCAAATTCTGATGATCATTTGGAGAATACTTGGAAGGATGTTCACCTATCCTAGATACAATCC[A/G]AAGAAATGTGAACCTTATTTCCCCCAGCCAAGCATAGACTCTTCTTTACCACAATTACCACTTAATATAMCCCCAAAGTAGAAACGAGGACAAGAATGATCTCATCCAACCAGATAATAT	basic helix-loop-helix (bHLH) family protein	2038	BT106653
84	PGLM0-0124	7	*					8080m	ESTP	Illumina bead array	[A/T]	[1]	GQ0082_F08	Intron	N/A	ACTTCGTCAGTAACGGACAAATGCCAATCTTGAACTTTCAATTGA	GAGTCGAGGTCATATCGTAAATGCCAATCTTGAACTTTCAATTGT	AATGGAATTGATTTTGATTAGTCTACGCTAAGGTATCACGATGGCCGTCTGCCTATAGTGAGTC	ACGCTAAGGTATCACGATGGCC	white spruce	ATCCGGTCATGAACCGGACGGAATTTTAGATTAAACCTYGATCTKTAATGGGCCGAGAGGTTTCAAATTCATTGAAATGCCAATCTTGAACTTTCAATTG[A/T]GAATGGAATTGATTTTGATTAGTCTGTGAAATTGCGCAGGTGGTCTCTTATTGCAGGCAGATTGCCGGGGCGGACGGACAACGAGATAAAGAACTACTGGAATACTCACATCAAGAGAAA	MYB4 DNA binding / transcription factor	1136	BT101254
85	PGLM0-0125	5	*	*				14928m	SNP	Illumina bead array	[C/G]	[1]	GQ0195_E02	1292	+	ACTTCGTCAGTAACGGACGTGGGTTACCTCTTGTTTCTGATGAATC	GAGTCGAGGTCATATCGTGTGGGTTACCTCTTGTTTCTGATGAATG	CTGATAGACTCTTCTCCTGGGAAATGGCTGCGCTTGATCCAACGGTCTGCCTATAGTGAGTC	AATGGCTGCGCTTGATCCAACG	white spruce	TCAGACTATGTCTAATTTCTCMCATGGGGATTCTGTGTGGGCCAAATAGCCTGCTATGGCTTAACCTAACCTGGGTTACCTCTTGTTTCTGATGAAT[C/G]GCTGATAGACTCTTCTCCTGGGAATGAGAATCCAACAACAGCCTGGGCCCTGGAAAGGTCTTGAGGCT	ATL3 protein binding / zinc ion binding	1616	BT102484
86	PGLM0-0126	8	*	*				6490k	SNP	Illumina bead array	[A/G]	[1]	GQ0206_P09	1100	+	ACTTCGTCAGTAACGGACAAAGGGAGGGAAGCGGGCA	GAGTCGAGGTCATATCGTAAAGGGAGGGAAGCGGGCG	CACATGGCAGTCTCAGGCGGCCTCTAAGTCGTAGCCCAACGTCTGCCTATAGTGAGTC	GGCCTCTAAGTCGTAGCCCAAC	white spruce	CCAGGCTCGAGAGACACAAGTCTGCCATCAATGCACTGGCTCTCAGCCCCGACGGTTCCATTCTCTACTCCGGAGCTTGTGATCGATCCATTGTTGTCTGGGAAAGGGAGGGAAGCGGGC[A/G]GCACATGGCAGTCTCAGGCGCCTTGAGAGGTCACAAGCGTGCAATTCTATGCTTGGCAACTGTGGCAGATTTTCTATGCAGTGGATCAGCGGATAAGACTGTTAGAGTCTGGAACAGAGG	transducin family protein / WD-40 repeat family protein	1528	BT103123
87	PGLM0-0127	5	*	*				470b	ESTP	Illumina bead array	[T/C]	[1]	GQ03322_M11	Intron	N/A	ACTTCGTCAGTAACGGACCAGCCTTTCTAAATCCTGATGAATCT	GAGTCGAGGTCATATCGTCAGCCTTTCTAAATCCTGATGAATCC	GATGTAAATATTCTACTTGTGTGATAACCTTGCGTCCGAGAGTAAGGGCGTCTGCCTATAGTGAGTC	CCTTGCGTCCGAGAGTAAGGGC	white spruce	CAATTCGTAAGGTGAACACAGGTACGACTAAGGACTGCAATTTTYATAGGGTCATTAATTTGAGGTCAATCCAGTCTCCTGTATGCAATTTTTTATCACACAAGTAGAATATTTACATCA[A/G]GATTCATCAGGATTTAGAAAGGCTGTAATAGTTCACTGTGACTAAAACAAACTACTCAGAACAAAATGG	Transcribed locus	1177	BT112921
88	PGLM0-0130	3		*				6984e	SNP	Illumina bead array	[G/C]	[1]	GQ02809_P16	772	-	ACTTCGTCAGTAACGGACGCGCGACGTCAGAGTGCGG	GAGTCGAGGTCATATCGTGCGCGACGTCAGAGTGCGC	GATTAATTTACTGTAGTTTACAATCAAACTCTGTGAGCGTTATCGACCCGTCTGCCTATAGTGAGTC	ACTCTGTGAGCGTTATCGACCC	white spruce	TACGCATTCTTCGGCGGCCTGTTAATTAATTGTATATCGGTGTTCTGTAATCAACTCAGGGCCCCTCGAGGTTTATTTATTGAGGAGCTGCCTTGATTGTAAACTACAGTAAATTAATCC[C/G]CGCACTCTGACGTCGCGGGATCGAAGAATACAGACAGATAGAGAGAGCGAGCTGCGTGTGTGTTAGTGTTAAGTATGTGCATATGGTTATGGGTGGGAATCATGGATGRAAGTTAGGAGA	HAT22 transcription factor	1061	BT104397
89	PGLM0-0132	12		*				8748f	SNP	Illumina bead array	[A/G]	[1]	GQ0205_L09	654	+	ACTTCGTCAGTAACGGACGCCCTCTTCCATAATGATGGGCAGA	GAGTCGAGGTCATATCGTGCCCTCTTCCATAATGATGGGCAGG	CTGCTCCACTTCAGATGGACTCGTTACATCCATCGCAGCGACGTCTGCCTATAGTGAGTC	TCGTTACATCCATCGCAGCGAC	white spruce	TTTAGGGTTTGCCAGAGGTGGCGTGACCCCCGAGGGTTCATTCTATTACCCTCCTCCTTCCATGCCCCAATCGCCACATCAACAGGGAATGATRGGCCCCTCTTCCATAATGATGGGCAG[A/G]CCTGCTCCACTTCAGATGGACCCATCCGCCATGTATATGCAGCAGCAGCAGCCACCCCGTCCCTATGGTATGCCTCCTCATCCTCACCAGCCCATGTGGCAGCACCCTCATCATCCTCAC	NF-YC1 (NUCLEAR FACTOR Y SUBUNIT C1) DNA binding / transcription activator/ transcription factor	1063	BT103048
90	PGLM0-0136	3	*					9027a	SNP	Illumina bead array	[A/T]	[1]	GQ03712_P14	1210	+	ACTTCGTCAGTAACGGACGACCTAGCTTGACTTGGGTTGCAACA	GAGTCGAGGTCATATCGTGACCTAGCTTGACTTGGGTTGCAACT	GTGGTATGGATAAAAAACTAATGAACCTGGTTTAACCGTCGGCAACGTCTGCCTATAGTGAGTC	ACCTGGTTTAACCGTCGGCAAC	white spruce	TTCATGTGGTTAACATAAAAAATGGAAAGGTGGTTGGTTCCTTAGTTGGCCATTCTGGATCAATAGAATGTGTTGGGTTTTCACCTAGCTTGACTTGGGTTGCAAC[A/T]GGTGGTATGGATAAAAAACTAATGATTTGGGAATTGCAAAGCTCATCATTGCGATGCACTTGTCAGCACGAGGCATGTTTTCTTCCTTATAAGAGATCTGTCAASTTGCTAGATAGTAGA	transducin family protein / WD-40 repeat family protein	1923	BT116169
91	PGLM0-0138	11		*				2470e	SNP	Illumina bead array	[T/C]	[1]	GQ0026_G03	523	-	ACTTCGTCAGTAACGGACGTGGTTGGTTTCTTCCATAAGCCAGT	GAGTCGAGGTCATATCGTGTGGTTGGTTTCTTCCATAAGCCAGC	CTCAAGTACAGAAAAAGGAAGATTAGTCGAAGCGTCCTGTTAGGGAGTCTGCCTATAGTGAGTC	AGTCGAAGCGTCCTGTTAGGGA	white spruce	CGTTTAATTCTTCTCAAGATTATGGTGATGATGGGGGTTCTCTTCATGATTTTGATCTCTGCCAAATGGACAGTTATCAGAACACTATGGACAGCAATCTTCCTTTTTCTGTACTTGAGA[A/G]CTGGCTTATGGAAGAAACCAACCAGGACCAGTTCGGTTATAACGTGARCGAGCTCCAGTCTGYATAATCATGGCCAAATCGGTCACATGAATSGGGTTSAGTGTGTTTTAGATTGTATTA	MYB31 (MYB DOMAIN PROTEIN 31) DNA binding / transcription factor	895	BT100580
92	PGLM0-0141	9	*					8152v1	SNP	Illumina bead array	[A/G]	[1]	GQ03119_J15	1259	-	ACTTCGTCAGTAACGGACTGCTTTGCAAGTATGTTGTACGCCA	GAGTCGAGGTCATATCGTTGCTTTGCAAGTATGTTGTACGCCG	ATCTTTCAGATGTTCAACCATTAACCAAGGGGCTCGACTTAGTCCGTCTGCCTATAGTGAGTC	ACCAAGGGGCTCGACTTAGTCC	white spruce	TATTCAGCCTCAATGTGCATTATGACCTGAAGTAACCAGCAGCTAGGGCAGTCACCTCCCACATGCAATATACGTTACTCATGTCATAAATCTATATGCTTTGCAAGTATGTTGTACGCC[A/G]CATCTTTCAGATGTTCAACCATTAAAAATAAATAGATATTTAAACTGGGGCAAATCAAGCCCTGTGACCACGCTTAGGATAACGTCCACCTCGTGGCTCCTCATGATGAGAACCCTTGCG	RNA recognition motif (RRM)-containing protein	1522	BT108294
93	PGLM0-0142	1	*					10494v1	SNP	Illumina bead array	[T/C]	[1]	GQ03402_C01	428	+	ACTTCGTCAGTAACGGACGCGAGGCAGGAGACACCAGAGCT	GAGTCGAGGTCATATCGTGCGAGGCAGGAGACACCAGAGCC	CCGAGTACGTGAATCTTCTCAGACCGAATGACCAGCGGCTTTGGTCTGCCTATAGTGAGTC	GACCGAATGACCAGCGGCTTTG	white spruce	GTTGCTTGAAGTGGCCAAGATGAAGTAAGCCACAATGTGGCCAATTGAACCCCATGCAAGCACATCAACAATGTTAAASCCAGCTGGGTCATTGCTCTTGAGAAGATTCACGTACTCGGT[A/G]GCTCTGGTGTCTCCTGCCTCGAAGTGGGTCTGTCCATTCTGYGAAGGCAGGCCTTGTTTCGCCACATTGTCCCTCTGAAATGACAAGAACACGAACCTTCCAAGGAACAGTGAAGCCCCT	PSAG (PHOTOSYSTEM I SUBUNIT G)	795	BT113232
94	PGLM0-0143	4		*				12753e	SNP	Illumina bead array	[A/G]	[1]	GQ0047_E10	121	-	ACTTCGTCAGTAACGGACGCAGACCACAAGTTGTTGGAGGAACTA	GAGTCGAGGTCATATCGTGCAGACCACAAGTTGTTGGAGGAACTG	ACTTAAGACCAACTGTTCTAGGACCGTGTAGAAACGAACCTGGTGCGTCTGCCTATAGTGAGTC	CGTGTAGAAACGAACCTGGTGC	white spruce	TGCACTAATGCTAAACAAGATGGATACCAAAAATATATTGTTGCACACCTGCAAAAGYATTGAAGCCTTGGCACATAAAACACCCCCATCACCATCAGACCACAAGTTGTTGGAGGAACT[A/G]CACTTAAGACCAACTGTTCTAGGACTCCAAGATGAATTAAGTGAAATACTGATATCATCTATCCCATCGCTAGCAACTGAAAACCAGCCATCTTCAGGAAAACTGTT	ATHB-15 DNA binding / transcription factor	1502	BT100852
95	PGLM0-0144	7	*					8143a	SNP	Illumina bead array	[A/C]	[1]	GQ03126_N21	1240	+	ACTTCGTCAGTAACGGACGGATCTGTACGGCCTTTAATGGGATA	GAGTCGAGGTCATATCGTGGATCTGTACGGCCTTTAATGGGATC	GTGCAGGTTTCAATTCTAAAACTCCCATTGTGGCGTCGATGAAGGTCTGCCTATAGTGAGTC	TCCCATTGTGGCGTCGATGAAG	white spruce	CTGGATTTATTTTTCCATGAACAAACTGAAACAAACTCGTCTAATCTAGTTATCTGATTAATGTTTAATATCACTWGTTATKAMATTTGCTCSAGTGATCTGTACGGCCTTTAATGGGAT[A/C]TGTGCAGGTTTCAATTCTAAAACCCATCTGTCAATGTCTGCAATGATCACCTTTTGTTTTTAAAGCTCTTCGTAGGAAGTGTGAATGTCCGAGGGTCAGACTCATTACCCTCATTACTAC	STO (SALT TOLERANCE) DNA binding / protein binding / transcription factor/ zinc ion binding	1526	BT108772
96	PGLM0-0145	11	*					6661c	SNP	Illumina bead array	[T/C]	[1]	GQ03905_K02	1009	+	ACTTCGTCAGTAACGGACCTGCTAACAGTGGAGATCATCATCCT	GAGTCGAGGTCATATCGTCTGCTAACAGTGGAGATCATCATCCC	GAGGGCAGTGGTAGAAGTAGACGTAACTGTGACGGAGCCATCGGTCTGCCTATAGTGAGTC	CGTAACTGTGACGGAGCCATCG	white spruce	AGCAAAACTTTTCTTTTCATAACTCCATCCCCATACACATCCAGAACTCTGCAACAACCACTCACTATACARTAAACAGGAAAATYAGTGTCCACTCTTCTACTTCTACCACTGCCCTCT[A/G]GGATGATGATCTCCACTGTTAGCAGCTCCTGCACCACCAGCTTTACCAGTGTTGATATGCATCTGATAAGGAGTTAGCATCTGATGCTGTCCATACATCTGTGCAGCTTGGCCCCCRTAG	NF-YB3 (NUCLEAR FACTOR Y SUBUNIT B3) transcription factor	1332	BT117631
97	PGLM0-0146	12		*				15913g	SNP	Illumina bead array	[C/G]	[1]	GQ03913_C18	507	+	ACTTCGTCAGTAACGGACGCCGCTAATGACTCAGAAATGCCTC	GAGTCGAGGTCATATCGTGCCGCTAATGACTCAGAAATGCCTG	TCCCAAGTAAGTAGCACAATCATGTCGGAGTCGCTCAGTGATACGTCTGCCTATAGTGAGTC	TGTCGGAGTCGCTCAGTGATAC	white spruce	ATGCAGCGGTCATTTCCTCCACTCTCCTGGAAGGCAGGTATCCAGACCGATCCCTCYGGGGTCKCTGTGTCTGCTGAGGAAAAACAATTAGGAAACTCCGCTAATGACTCAGAAATGCCT[C/G]CTCCCAAGTAAGTAGCACAATCACTGATTCAGTTCAAAGTTGATATATATTCGCATCATATGGATGTATCCTCAAAACATCYGGGTAATTATAGACC	IAA16 transcription factor	1743	BT117813
98	PGLM0-0148	1		*				16364g	SNP	Illumina bead array	[G/C]	[1]	GQ04002_G01	1119	-	ACTTCGTCAGTAACGGACGCAAACCCAGCAGGAACAGAACTAACG	GAGTCGAGGTCATATCGTGCAAACCCAGCAGGAACAGAACTAACC	TTTCATTATAATTATCCAGAGGCTGCTGAATTGGGCGAAGTCATCCGTCTGCCTATAGTGAGTC	GCTGAATTGGGCGAAGTCATCC	white spruce	TCATAAGTCCAGCAATTTGTGTGACGACAGWTTGATGAAGTTTCCTGTGAAACGAGCCATGTTGGTTTGCAGAGTCATTGCAGGGCGTGTTCACAAGCCTCTGGATAATTATAATGAAAC[C/G]GTTAGTTCTGTTCCTGCTGGGTTTGATTCGGTAGCAGGAGATGCTTGTGTGGACTCTAAACTTGAAGAGTTATACGTCTCAAACCCTAGAGCTATTCTACCATGTTTCTTCGTCGTGTAT	zinc finger (C2H2 type) family protein	1402	BT118102
99	PGLM0-0149	6	*					10328a	ESTP	Illumina bead array	[T/G]	[1]	GQ03324_I04	Intron	N/A	ACTTCGTCAGTAACGGACGTGAGAGTATGAAAATGATGGTATGAATTT	GAGTCGAGGTCATATCGTGTGAGAGTATGAAAATGATGGTATGAATTG	TTATACAGGAAGAGTATGAAGAAAGAGCACGGCTCCATATTCGGACATGTCTGCCTATAGTGAGTC	GCACGGCTCCATATTCGGACAT	white spruce	ATTACAAACTGGACACTTGTTTTTCTGAAGCAACCACTGCTTGATGCAGGCCTCATGATAACTGTGATTGCACTTTAAACTTCCTAGCTCATCTCTTTCTTCATACTCTTCCTGTATAAA[A/C]AATTCATACCATCATTTTCATACTCTCAGAAGCAAGGGTTTCCAAATGTTTTTGAATCTGAAGGAGGAGAAAACTTCACACTTACTATCAACTAAACCTATAAATCCACAAATTCATTTT	zinc finger (C3HC4-type RING finger) family protein	1618	BT113012
100	PGLM0-0150	11		*				5090v1	SNP	Illumina bead array	[A/G]	[1]	GQ03125_A20	1735	-	ACTTCGTCAGTAACGGACGTTCTGTTTCAGGACACAAAGAGGACA	GAGTCGAGGTCATATCGTGTTCTGTTTCAGGACACAAAGAGGACG	ATCAGATAAGCGCAAGAGAACTACCTAAACTGGTCCGCGCTGATGTCTGCCTATAGTGAGTC	ACCTAAACTGGTCCGCGCTGAT	white spruce	ATTAAAATTGCTTTCTGTTTCAGGACACAAAGAGGAC[A/G]TATCAGATAAGCGCAAGAGAACTGCAAGCACCTTGTAAATGAGTATTATTCCTACCGACTAAGATTACTCATGAAAAGGAATAGTAAAGATGTTWCCTTTCTCAATTTCAAAACTCAAAC	N-acetyl-gamma-glutamyl-phosphate reductase/ NAD or NADH binding / binding / catalytic/ oxidoreductase acting on the aldehyde or oxo group of donors NAD or NADP as acceptor / protein dimerization	1799	BT108658
101	PGLM0-0152	7		*				1481g	SNP	Illumina bead array	[C/G]	[1]	GQ0257_M15	354	-	ACTTCGTCAGTAACGGACAAGGTGCAATACGGCAATGTGC	GAGTCGAGGTCATATCGTAAGGTGCAATACGGCAATGTGG	CTCAAGCTTTCTGAATCAAATACTGACCTGTACTCTCGCGCAATTCGTCTGCCTATAGTGAGTC	GACCTGTACTCTCGCGCAATTC	white spruce	AATTTTKCTCTTATATGGAAGAAATGCCATTGAAGTTTTCAATTGTGCTGTGAGATAGCTAAGCTGCTAACCTGCTCAAGCCTGGCTGTATATATATGGAAGGTGCAATACGGCAATGTG[C/G]CCTCAAGCTTTCTGAATCAAATACTCCAACAGCACCATCGATGAAGCTAACATAGATTAGAAGGCTGTCACATGAGTATGTTGCATTTGAAATTGGTGCAGACAGTGAATCATGGGGTGT	TPL (TOPLESS) protein binding / protein homodimerization/ transcription repressor	626	BT103579
102	PGLM0-0153	2		*				5321e	ESTP	Illumina bead array	[T/A]	[1]	GQ03913_N04	Intron	N/A	ACTTCGTCAGTAACGGACGCCAAAATTTAATATAACTAGCAAGGATCGT	GAGTCGAGGTCATATCGTGCCAAAATTTAATATAACTAGCAAGGATCGA	CTTAACCAAGTTTTATTAAGCAAAATCCACAGCCGGGACTTTCGGTGTCTGCCTATAGTGAGTC	ATCCACAGCCGGGACTTTCGGT	white spruce	CAGTTGGGTTCTTTTCATCCATCTTTTTGCTTAATAAAACTTGGTTAAGA[A/T]CGATCCTTGCTAGTTATATTAAATTTTGGGGATTGTTTTACCTTTCTGAACCCTTTGATTGATAGTGTTTAAACATCTTCTGCTGATTCATTTTTAATGCCTTTAGAAGGTTTTATTAAA	PUX2 (PLANT UBX DOMAIN-CONTAINING PROTEIN 2) nucleic acid binding / zinc ion binding	1862	BT117835
103	PGLM0-0156	5	*					5873t2	SNP	Illumina bead array	[T/C]	[1]	GQ02813_J10	263	-	ACTTCGTCAGTAACGGACGTAGCTCTGCGTTCCCTCAACCTGT	GAGTCGAGGTCATATCGTGTAGCTCTGCGTTCCCTCAACCTGC	TAAAGCCTCTTCGGCCTCTAGCTAGTCCGGGTACTGGGCAAGTCTGCCTATAGTGAGTC	AGCTAGTCCGGGTACTGGGCAA	white spruce	AAAGCATCTGGCAGCTTTTAWTGTATTTGCAATTTCARGGCATAGAGTTTTGTTTCGTGGAGGTTTCAAKTTGGTTAACGTTTGGTCATGGATTATTTGCAGAGGCCGAAGAGGCTTTAA[A/G]CAGGTTGAGGGAACGCAGAGCTAGTGCAGAGTTCCAGCCATCGAATGATGAGGCGAGACAAGTAACGCAGAGTATCACCATTATTAAGCCTCCTGGTTATCTTCGTTCACTCTCTCTGGA	Transcribed locus	1058	BT104692
104	PGLM0-0159	2		*				10439m	SNP	Illumina bead array	[A/G]	[1]	GQ03313_M08	445	+	ACTTCGTCAGTAACGGACGTGCCCAAAACCAGATTTTACCTA	GAGTCGAGGTCATATCGTGTGCCCAAAACCAGATTTTACCTG	TAACCTAAGTTCTGCATTTAATCACGCTTCGATGGCACCCTTACGAGTCTGCCTATAGTGAGTC	CGCTTCGATGGCACCCTTACGA	white spruce	TCTGTTCAAAATCAGATACTACCTACTGGCCATACTGTCTGTGATAGTTCTTCTCAAAATCAGATACTACCTACTGGCCACACCGTTTGCGATGGCTCTGCCCAAAACCAGATTTTACCT[A/G]CTAACCTAAGTTCTGCATTTAATCAAGGTCCTCTTGTTGAGTCTAACAATGGTGCCCCATTATCATCACAGACAGCTTCAGATCAGGAATTTGAATCAAATAATTCAGA	Transcribed locus	1372	BT112351
105	PGLM0-0161	12		*				10703v2	SNP	Illumina bead array	[A/G]	[1]	GQ03315_K24	762	-	ACTTCGTCAGTAACGGACGGTTCATATATCTCGAGACATTCAAATACTA	GAGTCGAGGTCATATCGTGGTTCATATATCTCGAGACATTCAAATACTG	AGAAAATAACAATAACCATTTATCAACCGCACTACAATTCCGGTGGGGTCTGCCTATAGTGAGTC	ACCGCACTACAATTCCGGTGGG	white spruce	YTTAAAGATTTAACCATCTGAACAAAATAATAAGTATAAAAAAAACTGAGATCACTTTGGCAAAACATAGACCAAAAAACAAAACTGACCCGTTCATATATCTCGAGACATTCAAATACT[A/G]AAGAAAATAACAATAACCATTTATCACTAAGCGGCCTCAGAAGTCTACTCAAACCAAAACCAAGTATACAATATTCTTGACAT	40S ribosomal protein S7 (RPS7A)	1041	BT112465
106	PGLM0-0162	10		*				90003e	ESTP	Illumina bead array	[C/G]	[1]	GQ03809_F14	Intron	N/A	ACTTCGTCAGTAACGGACGCGAAGTCTATGCAACAAAACACGAAAC	GAGTCGAGGTCATATCGTGCGAAGTCTATGCAACAAAACACGAAAG	ATCCCACATATTACATTGAGCCGTCCAGGACGGTAGATGGCTCAGTCTGCCTATAGTGAGTC	GTCCAGGACGGTAGATGGCTCA	white spruce	TGGCGAATTAGTTCATCGTGATTGTCTCCAAGATTAATTYATATATTAACACAAACTAGGCAATTCTGAAACTGATTATTTTGCATAGAATACCCGAAGTCTATGCAACAAAACACGAAA[C/G]AATCCCACATATTACATTGAGCCAGTCCTTTACCTGATCTACCTTGGAGTTTCTCAGCTATGGAGTTCCAGTTCTGGGGTCCATACTGTTCAACGAGTTCTCTCAGTTTCTCGT	FUNCTIONS IN: molecular_function unknown INVOLVED IN: biological_process unknown LOCATED IN: Golgi apparatus EXPRESSED IN: 22 plant structures EXPRESSED DURING: 13 growth stages CONTAINS InterPro DOMAIN/s: Transmembrane receptor eukaryota (InterPro:	1914	BT116917
107	PGLM0-0163	7		*				15401e	ESTP	Illumina bead array	[A/G]	[1]	GQ0035_O16	Intron	N/A	ACTTCGTCAGTAACGGACTCATTTAATTATGAAGGTTCACTTATGGA	GAGTCGAGGTCATATCGTTCATTTAATTATGAAGGTTCACTTATGGG	CAAACTGATATTAATTGGTTTCTAACACGGGTAACTCACTCGGTGTGGTCTGCCTATAGTGAGTC	CACGGGTAACTCACTCGGTGTG	white spruce	AACTCCATTCGCTCCTCGGCAACAGGTATGTTATTTCATTTCTTGCTCCAATCGATTACCTTTCTAACCCCGACATATGAAGCCTGGATCTGTCATTTAATTATGAAGGTTCACTTATGG[A/G]CCAAACTGATATTAATTGGTTTCTAAAACTGTGCAGGTGGTCGCTTATTGCAGGGAGATTACCAGGGCGAACGGACAACGAGATAAAGAATTACTGGAACACGCACATGAAGAAAAAATT	MYB4 DNA binding / transcription factor	1122	BT100659
108	PGLM0-0164	9		*				16399g	SNP	Illumina bead array	[T/C]	[1]	GQ03307_O04	1082	+	ACTTCGTCAGTAACGGACGTGTAAATTGTCAGATTCATGGAGATTTT	GAGTCGAGGTCATATCGTGTGTAAATTGTCAGATTCATGGAGATTTC	TTATCTCATTACCATGTACACCAATAGGGTTCGGGTTCAGACACCGGTCTGCCTATAGTGAGTC	TAGGGTTCGGGTTCAGACACCG	white spruce	ACTTAATTTTCATCCAGCCATAACCTTTGGAACATGAAGACATCAGTTCTACAAAATTTTGAAGAAAACCCTTAACGCTTGGTGTACATGGTAATGAGATAAMAACTGTCATCAAC[A/G]AAATCTCCATGAATCTGACAATTTACAATAGTTCCAAATAAAACTACAGGTGGAACATCAATGTTCAGTATGCCCCTAACACCATTGATCTAAACATTAATCTATTGGATGGATGGACTA	WHY1 (WHIRLY 1) DNA binding / telomeric DNA binding	>1305	GT739207, EX384413
109	PGLM0-0167	7		*				4514e	SNP	Illumina bead array	[T/C]	[1]	GQ03507_A16	1139	+	ACTTCGTCAGTAACGGACGTCTACAAGGGCTACTACTTTTAGTGCAGT	GAGTCGAGGTCATATCGTGTCTACAAGGGCTACTACTTTTAGTGCAGC	CTTGGGTACTGCATATCAAAGAGTTTCCGCGCACAGATAGTCACGTCTGCCTATAGTGAGTC	GTTTCCGCGCACAGATAGTCAC	white spruce	GAAAGCAAAAGTGCTTAAATGCACTTTCCATCTTCAGCCTCAAACAGCCTGCTAGTATACAGAACCGCATGAAGATTCTTTGATATGCAGTACCCAAGA[A/G]CTGCACTAAAAGTAGTAGCCCTTGTAGAGATAAGATGGCAAAATTTTTTAACTCCAGTCAAGCTTGCTTTCATGCTCCAAAATACCAAATTTGATCTCCATTTGTAGATCTATTATTTGA	EIN3 (ETHYLENE-INSENSITIVE3) transcription factor	1380	BT114049
110	PGLM0-0168	2	*					853a	SNP	Illumina bead array	[A/G]	[1]	GQ04106_J07	1989	-	ACTTCGTCAGTAACGGACGTTTAAACGACCGGCACAAGGGA	GAGTCGAGGTCATATCGTGTTTAAACGACCGGCACAAGGGG	AAACATCAAGCCTACTTTCACAACGGTACTGCCTGTCGCATAGAGTCTGCCTATAGTGAGTC	ACGGTACTGCCTGTCGCATAGA	white spruce	TGACCAAAGATAAAATYGGTCASTAAGGATCATAAGCAATCATAGGCTGCATTTATTCACAGTGGCAATTCATGACATATAGATCTGCATGCTATCACTTTTAAACGACCGGCACAAGGG[A/G]CAAACATCAAGCCTACTTTCACAATCTTTGCAGAGACACAGATGCCTGCAAGGCAGCAAAAGAATGCATACATCATTGCTTCTGCATACCTTGCAAGTCCTTTGATCTTTTAAGTCCCTG	SBP1 (s-ribonuclease binding protein 1) protein binding / zinc ion binding	2328	BT119512
111	PGLM0-0169	9	*					6036a	ESTP	Illumina bead array	[A/G]	[1]	GQ03105_F08	Intron	N/A	ACTTCGTCAGTAACGGACGTGATTGTATACATACTGCTGTGCTAATGA	GAGTCGAGGTCATATCGTGTGATTGTATACATACTGCTGTGCTAATGG	GTTTTGTTTTAATCAGGAAAAACATGCACCTGAAGCGAACTGTCTGGTCTGCCTATAGTGAGTC	TGCACCTGAAGCGAACTGTCTG	white spruce	GAAAGGCTTACCCCCAAGATATTAAGGTCAGCATTCAAAATCAGGTGAGCTGTCTTTTTAAGCAATGCGGCGGCATTGTTCACATAGTATTTTGATTGTATACATACTGCTGTGCTAATG[A/G]TGTTTTGTTTTAATCAGGAAAAACATGTTCCCATTGTAACAAGAGTGTCAACATCAGAGATAGTCCATGCTGTTGCTG	zinc finger (C3HC4-type RING finger) family protein	1728	BT107286
112	PGLM0-0170	12	*	*				12739e	SNP	Illumina bead array	[A/C]	[1]	GQ02903_P22	1132	-	ACTTCGTCAGTAACGGACGCCTCTTCTCCTCCATATTGTGAATGTA	GAGTCGAGGTCATATCGTGCCTCTTCTCCTCCATATTGTGAATGTC	CATTTATGTATCTGATGCCTTTGCATGGGTAGTGCTATCGACGGCGTCTGCCTATAGTGAGTC	CATGGGTAGTGCTATCGACGGC	white spruce	GGGTATGCATTTCAACACCCTTCAAAAAACAAGAAACCCTCTCCCTCTCCTTCTCCCTCTCTTTGCGAATGAATCTATAGAATTCAAAATTCTTCCTCTTCTCCTCCATATTGTGAATGT[A/C]CATRCATTTATGTATCTGATGCCTTTGAATTKCGAAAATTCAGCTTCAATTCAGAAAATCTTTTCATACATTGTGTTTTAGATTTACCTGGAACAGCAGCGGCAACCTTCTCCCACCTCA	myb family transcription factor	1467	BT106150
113	PGLM0-0172	2	*	*				10019p1	SNP	Illumina bead array	[G/C]	[1]	GQ0069_C06	675	-	ACTTCGTCAGTAACGGACGCGATGTACGCCATGCCTCGG	GAGTCGAGGTCATATCGTGCGATGTACGCCATGCCTCGC	GACGGTAATCCCAAGTTTGTGTTCGCAGAAAGACCGACTCCTGTCTGCCTATAGTGAGTC	GTTCGCAGAAAGACCGACTCCT	white spruce	AAGATAAATGGAGATCTAAGATACGTCGGACTATTCTGGAATTTCTAGTGCTTAAAAGTATTATTTCAGACTTTCTTTCGGTCGAGGAAGAGGAGGAAGACAAACTTGGGATTACCGTCT[C/G]CGAGGCATGGCGTACATCGAGAATGGGACAGTGAAAGCGAAGCGTTCTATGTGGAGGTTGAGTTTCATTATTGAACTCTTTTGGGCTGTAGTCAATCTCATAGCGAATTTCATTAGAACA	coatomer protein complex subunit alpha putative	1309	BT101151
114	PGLM0-0177	1	unmapped					1870a	ESTP	Illumina bead array	[A/G]	[1]	GQ0256_H05	Intron	N/A	ACTTCGTCAGTAACGGACAAGATTATATTTTTTTATGGTTGGA	GAGTCGAGGTCATATCGTAAGATTATATTTTTTTATGGTTGGG	TATCGATTTATAGGTTTGTATTATTTGGTAACTTGGCTCCGACCTAACGGTCTGCCTATAGTGAGTC	GTAACTTGGCTCCGACCTAACG	white spruce	TCAGACAAATCTAAGTCTGAGGTAAATGACGAGGATGACGAAGAAAGTGGAGAGGTATCTGAACCTCTGTTACAYAAGATTATATTTTTTTATGGTTGG[A/G]ATATCGATTTATAGGTTTGTATTATTTGTGTCTCACTCAACCTTGTTTTTTTTTGATTCATTTCAGGATGATGATGCAGAGTAAATTTCTCAAAGGCTTCGCCTGAAATGGCTTTGTATC	HMGB1 (HIGH MOBILITY GROUP B 1) DNA binding / chromatin binding / structural constituent of chromatin / transcription factor	1536	BT103538
115	PGLM0-0178	7		*				9581p1	SNP	Illumina bead array	[T/G]	[1]	GQ04109_J09	1787	+	ACTTCGTCAGTAACGGACGAAAGCCTTTTATAGAATGCAAAATGAAT	GAGTCGAGGTCATATCGTGAAAGCCTTTTATAGAATGCAAAATGAAG	GGTATTCTTTGTATTCAGCTTTGCCGACAAGCCGTATGTGCTGGAGTCTGCCTATAGTGAGTC	CCGACAAGCCGTATGTGCTGGA	white spruce	GAATACAGCAACAATTAAGTCTCTTCCTCTTACAGATCATTTGAGCTGCATATGAAGCAGCTAAAACGACCATCCCCATCAATTGCTAGTTCACAACAAAGCTGAATACAAAGAATACCT[A/C]TTCATTTTGCATTCTATAAAAGGCTTTAGATCATATACAACTAAAATACCCAATTTAGATAGAAATACAATTAATTCACTAAAGACTTAAAACCGCCTGATATCTTTAGGTGCTTTAAAA	PRL1 (PLEIOTROPIC REGULATORY LOCUS 1) basal transcription repressor/ nucleotide binding / protein binding	2022	BT119751
116	PGLM0-0179	12	*	*				7788p1	SNP	Illumina bead array	[A/G]	[1]	GQ0044_C22	1049	-	ACTTCGTCAGTAACGGACGCTCAGAGCGTGAGATTTAAAGCCA	GAGTCGAGGTCATATCGTGCTCAGAGCGTGAGATTTAAAGCCG	CCATAGTAAAACGGGACCTCGTCGGTAGATCACGTTCAGCACGTCTGCCTATAGTGAGTC	GTCGGTAGATCACGTTCAGCAC	white spruce	TAACCAACCCAGATAAAGAACTTCATCCTTTTCTACCACCCTGTAATTCTGATTATAAGACTCCAAGGCAACCTTGATAGTGGAGTTAACACGTGAGCTCAGAGCGTGAGATTTAAAGCC[A/G]GCCATAGTAAAACGGGACCTCCACTTACCAAAAGGCTCGTGCCTTTCCACTCTTTCAGCACCTTCACATGCAATAACATTCACAATATCACGTGCTAGACAGTGCTGCTCCACACTGACA	PAT1 (phytochrome a signal transduction 1) signal transducer/ transcription factor	1528	BT100787
117	PGLM0-0180	8	*					2380a	ESTP	Illumina bead array	[T/C]	[1]	GQ03709_E03	Intron	N/A	ACTTCGTCAGTAACGGACGACTTCCACTTTCCATGCATTCTTGT	GAGTCGAGGTCATATCGTGACTTCCACTTTCCATGCATTCTTGC	TTTAAACTAATACATCTAAAGAACCTGATGCGGGCGATGCTATACTTGGTCTGCCTATAGTGAGTC	GATGCGGGCGATGCTATACTTG	white spruce	TGGGTCTGTGCTGCTGTACATATCCAGTGTACCCATCACAGAGTCTAGATTCAATGCAACATCGTGCACACACATTTATGGATCCCCACACCTAGGTTCTTTAGATGTATTAGTTTAAAA[A/G]CAAGAATGCATGGAAAGTGGAAGTGAGGTGCCACAGAAGCCTATTATCTAAAAGGGTATAAAGCAAAGGTCCATACGACAATGAAACAATACATTTCATGCACATTCAGATACATATTAG	PHD finger family protein	1035	BT115946
118	PGLM0-0181	8	*					7964a	SNP	Illumina bead array	[A/G]	[1]	GQ0025_F11	855	+	ACTTCGTCAGTAACGGACGCATGCGTAATTGGGGGAGTGA	GAGTCGAGGTCATATCGTGCATGCGTAATTGGGGGAGTGG	AACATGAGACTAATATGTATTGATGTGGCGATTCATAGACCCGTTTCCGGTCTGCCTATAGTGAGTC	GCGATTCATAGACCCGTTTCCG	white spruce	GGTTTCATGGGCATAATATTGTAACGGATGCCTCTGTGCATGTGTGGGGGGGGTTTAGCCAAATGCTATGAGGTATCTAATCTTTTGAAGCATGCGTAATTGGGGGAGTG[A/G]TAACATGAGACTAATATGTATTGATGTGGCACGGGGTGTCGGGTCTGCCATGTCCCGCTTTGTATGTGAACTATGGGTTGACAATGCACATAAATGGA	HMGB6 transcription factor	1044	BT100556
119	PGLM0-0183	12	*					90001a	SNP	Illumina bead array	[T/C]	[1]	WS03227_E20	358	+	ACTTCGTCAGTAACGGACTGTGGAGCCTTTGACTCTTTACCTT	GAGTCGAGGTCATATCGTTGTGGAGCCTTTGACTCTTTACCTC	AAAAGTACAGAGAAATCGAAGGTCTCAGATACCGAGACTTGGGCCGTCTGCCTATAGTGAGTC	CTCAGATACCGAGACTTGGGCC	white spruce	AGATGGATGACTCATCTGAAAACCAGCAGACAAATTAGCTAGAGCACTCATTTCTTTCTTTGGAAGAGGTTCACCTCTGATTGAACCTCTGTGATCACCTTCGATTTCTCTGTACTTTTG[A/G]AGGTAAAGAGTCAAAGGCTCCACATAATCATCAAAACCCAACTTGTTCATCGCCCAGAGAACATCCTCGGCCGTGATAGTTTTTCTCTGCTCTCTCTGGCAACGCTCATTCGCTTCACTG	NF-YB6 (NUCLEAR FACTOR Y SUBUNIT B6) transcription activator/ transcription activator binding / transcription factor	839	DR553864
120	PGLM0-0184	7	*					6447n	ESTP	Illumina bead array	[T/C]	[1]	GQ03217_K05	Intron	N/A	ACTTCGTCAGTAACGGACGGCTTGATCGTAACAAGGGACAAATACT	GAGTCGAGGTCATATCGTGGCTTGATCGTAACAAGGGACAAATACC	AATTTCTTTCTATCATTTTGTTCATCAACCATGTCGAGCCTTCTGGGTCTGCCTATAGTGAGTC	TCAACCATGTCGAGCCTTCTGG	white spruce	GTTTACCTTCGTCACAGAGAACGAACAGCTTACTTACAATCAAATCTAAATTAGATTGAATGCCTATAAATTGAAAAAGAAAGACTCTCGTAACCTGAACAAAATGATAGAAAGAAATTG[A/G]GTATTTGTCCCTTGTTACGATCAAGCGGGGAATAAAAATCAAATAATCTGTAGGCCCGAGTTTTCGCGTCCCTTAAATATCCTTCTATTGAAGAGGAGAAATTGGAGAAAAGCTGAGAAA	KNAT3 (KNOTTED1-LIKE HOMEOBOX GENE 3) transcription activator/ transcription factor	1143	BT110182
121	PGLM0-0185	5	*	*				2343n	SNP	Illumina bead array	[G/C]	[1]	GQ03102_D15	GQ00611_O09 (436)	-	ACTTCGTCAGTAACGGACAATCGCCTCGTTTTCATCACCTTG	GAGTCGAGGTCATATCGTAATCGCCTCGTTTTCATCACCTTC	AACCCCAACCAAAGTCAAAATCGCCTGCTTGCACGCAAAGTTAGTCTGCCTATAGTGAGTC	CGCCTGCTTGCACGCAAAGTTA	white spruce	TCAACTCCAAGCAGAAATTTTCTTCAGGTGAGCTCTGAATATGAACRATCTCTCTGCATTTAAGAAATTMTGTTGCTTCCTACGGTTCGTTTTTGGTGATTTTGACTTTGGTTGGGGTTT[C/G]AAGGTGATGAAAACGAGGCGATTCCTCCTTKGAARGATTTCGAAAAGTCCGCAGCCAAGAGCGCGGGGAGGAAGAGGACGAATTTGTAYAGAGGTATCAGACAGCGTCCATGGGGAAAAT	ATEBP (ETHYLENE-RESPONSIVE ELEMENT BINDING PROTEIN) DNA binding / protein binding / transcription activator/ transcription factor	1568	BT107056
122	PGLM0-0186	4	*					90012m	ESTP	Illumina bead array	[T/A]	[1]	GQ03204_F02	Intron	N/A	ACTTCGTCAGTAACGGACTCAGCCATTACATGCTTCCTCCT	GAGTCGAGGTCATATCGTTCAGCCATTACATGCTTCCTCCA	TAGAAGTTCAATGGATCTTTTCACAGTAATCAGGCGTCTGTTGGCGTCTGCCTATAGTGAGTC	CAGTAATCAGGCGTCTGTTGGC	white spruce	GGTACTCATGCTATTCTTTCCCATTATTGTTGCTGCTATTAATGAAACCTTGTTTTAGGGCTATAATGTGGGTAGCCAGTACTGAAAAGATCCATTGAACTTCTAA[A/T]GGAGGAAGCATGTAATGGCTGATCTGCCCAATATGATTTGCCATGGTTAGTTAAGGTCATGTTGGCATGGTTGTAGAATACACTGCAAATTGACATGAGCAGTTCAAGGTTGCAAAGGTT	Transcribed locus moderately similar to XP_001757486.1 predicted protein [Physcomitrella patens subsp. patens]	472	BT109070
123	PGLM0-0187	1	*					6250a	ESTP	Illumina bead array	[A/T]	[1]	GQ03320_K06	Intron	N/A	ACTTCGTCAGTAACGGACGGATTTTTAAGTACCATTTGCAATTAAAATA	GAGTCGAGGTCATATCGTGGATTTTTAAGTACCATTTGCAATTAAAATT	CAATCCTAAAATGTGATTGTACATGCACTGCGCCAACCTTAGTGGGGTCTGCCTATAGTGAGTC	GCACTGCGCCAACCTTAGTGGG	white spruce	ATTGTTAGRTGGGCATCTCCTAAATCAGTGTCATATGCCGTCCTAAAAAGGAATCTGACACTGATTTCTGATGCATTTCTCAGTGCCATATGATTTTTAAGTACCATTTGCAATTAAAAT[A/T]ACAATCCTAAAATGTGATTGTACATTTTTAAAAGTMAGAAAGGTCTGATCTCTGACATTTTTTAACTGCTGGGCCGTTGCAGATTTTGAAGAATACAACAATGAAAAAAAAGGGATCTGG	HY5 (ELONGATED HYPOCOTYL 5) DNA binding / double-stranded DNA binding / transcription factor	1591	BT112766
124	PGLM0-0188	9	*					14751a	ESTP	Illumina bead array	[T/C]	[1]	GQ0183_D11	Intron	N/A	ACTTCGTCAGTAACGGACGTGGGTGTGTTGTTAGAATAAATGTTTACCT	GAGTCGAGGTCATATCGTGTGGGTGTGTTGTTAGAATAAATGTTTACCC	ATGAGATTTTGGTAAAGATGGAGAGACTGAGATTCGCGGGTCGTTGTCTGCCTATAGTGAGTC	AGACTGAGATTCGCGGGTCGTT	white spruce	ACATTCATCAGCTGAAGAACAAGCTTTGGAGTTGCCTCTGCAAAACATGAACGATTTACCAATGTAAAAATGTTTCTATGTATATATATAAAATAACTCCATCTTTACCAAAATCTCATG[A/G]GGTAAACATTTATTCTAACAACACACCCAAATCTCGCATCCGATAACTTTTTATTCTATTAACACACCAAATGTTATCTATAGATGAAAAGGGATAAATTCTATTTTACCCCAAATCTAT	DNA binding / transcription factor	1563	BT102368
125	PGLM0-0191	6		*				8374e	ESTP	Illumina bead array	[A/C]	[1]	GQ04006_E13	Intron	N/A	ACTTCGTCAGTAACGGACGGGTTCATCTTTTCCTTTTGGTCTTTAA	GAGTCGAGGTCATATCGTGGGTTCATCTTTTCCTTTTGGTCTTTAC	GAATTTAGAATAAATAGCAAGCTATCTGATGGTAGGGTCCAACGCCTAGTCTGCCTATAGTGAGTC	TGATGGTAGGGTCCAACGCCTA	white spruce	CAATTGATGGGATTCGCAAMTCCTCCATATAAAATATATTCAAACATAATCATAAAAAAACCAGCATTAGGGCATCCACAAATTGGTTTACCAGGGTTCATCTTTTCCTTTTGGTCTTTA[A/C]AGAATTTAGAATAAATAGCAAGCTATCGCAGCAAGCTAACTTCAGAGATTTGCTTGTTCGGAATAAAAATCTAGGGTTTGACAACGAAAAATAAACAGAGGACAATGGCAAC	nascent polypeptide associated complex alpha chain protein putative / alpha-NAC putative	974	BT118429
126	PGLM0-0192	12		unmapped				5139v4	ESTP	Illumina bead array	[A/G]	[1]	GQ03232_G01	Intron	N/A	ACTTCGTCAGTAACGGACAATGCAGAAATAGCCACTTCATTAAAA	GAGTCGAGGTCATATCGTAATGCAGAAATAGCCACTTCATTAAAG	TTAGCAGAAAAACATCCATAGTAAGACGTTGCACGGTGGAGCCATAGTCTGCCTATAGTGAGTC	GACGTTGCACGGTGGAGCCATA	white spruce	TATGATGGCACCAATAAACAGAAATCAAACCAACGTAAGACTTTTCTAGATCTAGAACACTGAATATTGACCAATGCAGACTTAAGAATCAGAAAATGCAGAAATAGCCACTTCATTAAA[A/G]CTTAGCAGAAAAACATCCATAGTAATCTTGTACCTGCTGCAAAGGCTTGATGAGGGCACTACCCCGGTAGCTGACATGAAACTTTGCTTTAGCCAGCAATCCCTGCAGAGGCACACATGC	uridylyltransferase-related	1415	BT111077
127	PGLM0-0194	6	*	*				10016v1	SNP	Illumina bead array	[T/G]	[1]	GQ04008_N04	995	-	ACTTCGTCAGTAACGGACCATAAGCCGCTGTTTTACTTCCATTT	GAGTCGAGGTCATATCGTCATAAGCCGCTGTTTTACTTCCATTG	TAGAGTAAAGAATCTCATCTGAATTGGGCAACCGGCTTATAGGTCTCTGTCTGCCTATAGTGAGTC	GGCAACCGGCTTATAGGTCTCT	white spruce	CGACGACAATCRAACTGTGCCATTGGATCCGGTCACTCCTTTTAAATTCGACGTAAACTACTACAAGAACATTGTGGCAAGCAAGGGGCTGCTCAATTCAGATGAGATTCTTTACTCTAC[A/C]AATGGAAGTAAAACAGCGGCTTATGTAAAGTTCTACACAACACACACCCAAGCTTTCTTCCAGCAGTTTGCAGTTTCAATGATAAAGATGAGCAACCTCAGTCCTCTCACAGGGACCCGC	peroxidase putative	1579	BT118667
128	PGLM0-0195	9		*				11943f	ESTP	Illumina bead array	[A/G]	[1]	GQ04001_A19	Intron	N/A	ACTTCGTCAGTAACGGACGGCAGAATACCAACATTTTAAAATGCCA	GAGTCGAGGTCATATCGTGGCAGAATACCAACATTTTAAAATGCCG	TTAGCAGTCAAGAAGGCTTTAATGCCAGTAAGACCCGAGCCCTTTGTCTGCCTATAGTGAGTC	GCCAGTAAGACCCGAGCCCTTT	white spruce	ACTTAGCAGTCAACAARACTTCTTTTTTTTGTTTCTTATGCATCTTATATTACATTACGAGTCAAAATTTGAAAAWTTTCATGTAATTCTGAAGGCAGAATACCAACATTTTAAAATGCC[A/G]GTTAGCAGTCAAGAAGGCTTTAATTCTTGAAAATGCATCTTATATACATTACAAGACAAGTTTTGAAAATTTGCAAATCAATCACTATTACGACTATGCCAA	SPA4 (SPA1-RELATED 4) protein binding / signal transducer	1311	BT118003
129	PGLM0-0196	7	*					7265c	SNP	Illumina bead array	[T/C]	[1]	GQ03307_L18	951	+	ACTTCGTCAGTAACGGACGGAACCATGACCGTGAAAACAATTCT	GAGTCGAGGTCATATCGTGGAACCATGACCGTGAAAACAATTCC	TCACTAAACAATATTGCTCTGTAACTAGCGTCCCGTCTCATAGAGTGGTCTGCCTATAGTGAGTC	TAGCGTCCCGTCTCATAGAGTG	white spruce	TCCCTTCATACCWGCAATTCAAAATTTCCCCTACATTTTTACACGCACAAATTTATGCATACTAAATACCTATGGTCTCTCCCGTTACAGAGCAATATTGTTTAGTGAGTTAGCAGTATG[A/G]GAATTGTTTTCACGGTCATGGTTCAAATCCGTGCGGCGCCTGGACAATGGAGGAGCCAAGCGTCAATTCAAGGTCATCCCGAACTAAATCGTGTATCTTTTCGCCCTTCCAAGCGCTTAG	brassinosteroid signalling positive regulator-related	1299	BT111926
130	PGLM0-0198	2	*					8441v3	SNP	Illumina bead array	[T/G]	[1]	GQ03007_E02	1612	-	ACTTCGTCAGTAACGGACCACGAGAACACCATCCAATATCAAT	GAGTCGAGGTCATATCGTCACGAGAACACCATCCAATATCAAG	TATTGTGCAACATAACTGCACAAGCCGAGTATTGGGGTAGTCCGTCTGCCTATAGTGAGTC	AAGCCGAGTATTGGGGTAGTCC	white spruce	ATCGGCGGGAAGTTCAATCTCAAACAAAAGGCAAAGGATTCTGCCATTTGATGCTTGAAGTGTTTTACATTGTTTGCCAATTAGTTGCGTAATGTTTTGTGCAGTTATGTTGCACAATAG[A/C]TTGATATTGGATGGTGTTCTCGTGTGAAGCTATGGCTACTTATCTGTGGTTTTCAACACTTCTGCAGGCTTCTCAAAATTGTTTTAAATGTTGCTGTGTCAAACACATATTCTAGTGTGT	basic helix-loop-helix (bHLH) family protein	2038	BT106653
131	PGLM0-0199	12		*				6677e	SNP	Illumina bead array	[T/C]	[1]	GQ0043_P10	1132	+	ACTTCGTCAGTAACGGACGACAGCCTGCAACGCGTCTCT	GAGTCGAGGTCATATCGTGACAGCCTGCAACGCGTCTCC	AGAATGGAAGGGATTCCATATGCAATCTCCGTCAGGAAAGCGTGTCTGCCTATAGTGAGTC	GCAATCTCCGTCAGGAAAGCGT	white spruce	GCATTCGCTAAAACAGGAACCAAAATCCTCATGAGTTAGGTCGACCTCGTCCTCTACTACAGTAACTATCTTGGGGTTCATGCTGTAGAACGTGGACAATATGGAATCCCTTCCATTCTT[A/G]GAGACGCGTTGCAGGCTGTGGATACAGTTGATGGCGAGGGCCTCGTCTGGTCTGATTTTGAGGGCACTGACGTTGAGCTTGTGGAGATGGTGCTGATGGATGACACTGAATTCGAAGGGA	SHR (SHORT ROOT) protein binding / sequence-specific DNA binding / transcription factor	>1764	GE473837, CK436977, CK436437
132	PGLM0-0200	12	*					15817a	SNP	Illumina bead array	[T/C]	[1]	GQ03007_M18	1611	+	ACTTCGTCAGTAACGGACGCCTTCCAGTGTAGAGAATCTCGCT	GAGTCGAGGTCATATCGTGCCTTCCAGTGTAGAGAATCTCGCC	TTGATACATTTCCCTGTATTATAGTTCAACGGTGTTTCCTACGGCGAGGTCTGCCTATAGTGAGTC	CAACGGTGTTTCCTACGGCGAG	white spruce	AAATCACAGTAACCTATCATSTTTGTCCAAGCCAAAACCCATAATTCATTTTTAGAAAAAATGGAACGACGAGTATGTTGAACTATAATACAGGGAAATGTATCAARYACTGAGAGCAAG[A/G]GCGAGATTCTCTACACTGGAAGGCTCACAGCAGCAGCAGCAGAAGAAAATGAATTGACAGCCTTTTTGGCTACCATGACTTTGCTCACCAACACCTTCCATTTCACCTCATCCTTCTTGC	BT4 (BTB AND TAZ DOMAIN PROTEIN 4) protein binding / transcription regulator	1982	BT106677
133	PGLM0-0201	7		*				90035f	SNP	Illumina bead array	[T/C]	[1]	WS00727_O10	446	-	ACTTCGTCAGTAACGGACCCCGGAATGAGAGAAATCGCT	GAGTCGAGGTCATATCGTCCCGGAATGAGAGAAATCGCC	ACATTCTGTTCACAATATCTGCTCTTCAGCATCCGAATCAGGTCCGTCTGCCTATAGTGAGTC	CTTCAGCATCCGAATCAGGTCC	white spruce	AGCAGAGTTTCGAGCGTCGTCAGAACCGTGGATTCAAACCCTAATTCACTCGCYTGTAACATAGGGCTGCGAGTAAACTATGGCGGGTACTGCGAGAGCAGATATTGTGAACAGAATGTT[A/G]GCGATTTCTCTCATTCCGGGCTCGTTTAAAGAAGSGGGAAGATGGATGGATTGCTTCTTAATTCATCTCTGAGAGTCCACYGCAAAAGATTCATGTAGGCGCAACATAATCAAAYTACAT	AtMYB32 (myb domain protein 32) DNA binding / transcription factor	>831	DR571012
134	PGLM0-0203	11	*					6804a	ESTP	Illumina bead array	[A/G]	[1]	GQ0201_J20	Intron	N/A	ACTTCGTCAGTAACGGACGGAGATCGAGCAAACAAACTGCATA	GAGTCGAGGTCATATCGTGGAGATCGAGCAAACAAACTGCATG	CAGACTTGCTAAGACAAAAAACAATGCCGTACCAGTATGTTCCGGGTCTGCCTATAGTGAGTC	ATGCCGTACCAGTATGTTCCGG	white spruce	TTCCGATCTTCTTGAACCGAATACCGCAGGCATTACACAGAGACTGCCAAAATCAAAATCCGTGGGTTAGTGCCCGTAATCCATGAAAAATGACGAGGAGATCGAGCAAACAAACTGCAT[A/G]ACAGACTTGCTAAGACAAAAAACAAGAAACGGATTAACCTCATGCGAAGAAAGAAAACAAGAAACTGATTCACCTTTGGTCCGTCCGGGCCATTTCTCCAGAGCGGCGTTCTGTCT	GNC (GATA nitrate-inducible carbon metabolism-involved) transcription factor	1545	BT102848
135	PGLM0-0204	12	*					6105b	ESTP	Illumina bead array	[A/T]	[1]	GQ03208_A12	Intron	N/A	ACTTCGTCAGTAACGGACGCCCTTTCAAATATTGGTCTAAA	GAGTCGAGGTCATATCGTGCCCTTTCAAATATTGGTCTAAT	GCAGAATGTTTAACTTTTATTCATGAATCCTTAGCACGCAGGGATCGGTCTGCCTATAGTGAGTC	AATCCTTAGCACGCAGGGATCG	white spruce	CTTTGTGTCTATTGAATGTAATTGGAGAGTCTGAAAGGAACAAGAATAACCACTATTCCAYGCCCTTTCAAATATTGGTCTAA[A/T]AGCAGAATGTTTAACTTTTATTCATGAAGTCTGGCAATGATTCTCACTGATGATAGGAAACATTCTCTTCTTGAATGTCAA		779	BT109405
136	PGLM0-0205	4	*					9693v1	SNP	Illumina bead array	[G/C]	[1]	GQ0205_P06	1539	-	ACTTCGTCAGTAACGGACGGGAAAAAATAAAACCATATCAGCATTAGCG	GAGTCGAGGTCATATCGTGGGAAAAAATAAAACCATATCAGCATTAGCC	CATCTATGAGCATGTAAAATAATTCCAGCTATGTCACGCTTCCCAGAGTCTGCCTATAGTGAGTC	CAGCTATGTCACGCTTCCCAGA	white spruce	AATTTCTTTTGGGGTTTTCTAGGGTCCAGTGAAAGATGAGTTAACATTCATGACCAGGAAAATTGTGCAGTAATTGAGGTTTCKTACGTCAAAAGAATTATTTTACATGCTCATAGATGA[C/G]GCTAATGCTGATATGGTTTTATTTTTTCCATGGCATTTAGGTAATGAGTAATCCGATATTTGTCTTAAGCTGTTTRTGWTTCAGCATGTAATCCAGGCTAAGTTTATTGGGATGTCATCW	proteasome family protein	1744	BT103064
137	PGLM0-0206	8		*				15609e	SNP	Illumina bead array	[A/G]	[1]	GQ04105_B09	958	+	ACTTCGTCAGTAACGGACGGCCCTAAAACTTGGATTAGGCCTAAAA	GAGTCGAGGTCATATCGTGGCCCTAAAACTTGGATTAGGCCTAAAG	TGTCTATTATGCAATGACAAGAAGATCTAGGAAGCGGTGCTCTCAGTCTGCCTATAGTGAGTC	GATCTAGGAAGCGGTGCTCTCA	white spruce	TTTCATTCTTACTATTGGATGCTTTGGAGTGGGAATCTTGATGCTTTCCTGCGTATTCATGCTCCTGCTTCATTGACTTTWTAASTCTGTATGTGCCCTAAAACTTGGATTAGGCCTAAA[A/G]CTGTCTATTATGCAATGACAAGAAGCTCCCCAGACCCTCCCGCATCGTCAACACGTGCAAGCTCCAGATGGAGTAGAAAGCAGGACATGGCATTTGAGGATGCTCTTGCGGTGTACGGCG	myb family transcription factor	2170	BT119397
138	PGLM0-0207	4		*				4642h	ESTP	Illumina bead array	[A/G]	[1]	GQ03011_B21	Intron	N/A	ACTTCGTCAGTAACGGACGGCGGAGAGGAGACCATGCAAA	GAGTCGAGGTCATATCGTGGCGGAGAGGAGACCATGCAAG	ACTCGATAGATTTCTTTCTGCTATGTTTGCACTATCAACCGTCCGCGTCTGCCTATAGTGAGTC	GTTTGCACTATCAACCGTCCGC	white spruce	CACTGCGTTCTGTAGTTCCCAAGATCAGCAAGGTATGCTTTAATTCATCCTCTCCCAGTAATTCGTATTAGGGTTTGAACCAAACATGTRAAGGGTTCTTGCGGAGAGGAGACCATGCAA[A/G]AACTCGATAGATTTCTTTCTGCTATTCATCTTCTTTTGAATGAAATGCTGGAGGTTTTCTGTTAAATRTCTAAATTTGTTATCGGCAGATGGACAAACAGTCTATAATAGGGGACGCTAT	AMS (ABORTED MICROSPORES) DNA binding / transcription factor	1213	BT106813
139	PGLM0-0208	12		*				9953v3	SNP	Illumina bead array	[A/C]	[1]	GQ01301_O19	946	-	ACTTCGTCAGTAACGGACCATGTCTCTCTCTTAAAATGAAGCAGA	GAGTCGAGGTCATATCGTCATGTCTCTCTCTTAAAATGAAGCAGC	GTGTTTCTTAGGTAAGAGTTGAAACCTTCGTAAGTGAGGCCGGTTCAGTCTGCCTATAGTGAGTC	CTTCGTAAGTGAGGCCGGTTCA	white spruce	ACATAAACATCCATAACAAATGCATTGTGACCTCTTCTAATGCAATGGTCTTCAAAATAAGTACAGCAGTGAAACCATTCTACATGCAGAGTTACATGTCTCTCTCTTAAAATGAAGCAG[A/C]AGTGTTTCTTAGGTAAGAGTTGAAACAGAAGMAGACAAMGGAAATTCCATTTTGTAATAATGCCTGGGCCTATACATGTAATTCTTCCAGAAAAGAGGATTTAGTAGTTTCTTTGATAAA	unknown protein	1153	BT101337
140	PGLM0-0210	1		unmapped				10785v3	SNP	Illumina bead array	[T/G]	[1]	GQ03519_P19	GQ03108_G05 (239)	-	ACTTCGTCAGTAACGGACGGCTTCAAAAGATGCACCTCTTGCTT	GAGTCGAGGTCATATCGTGGCTTCAAAAGATGCACCTCTTGCTG	ATGCCTACTCCAATGACTGTTAGATCGTACCGTCCTCCAAGAGGTCTGCCTATAGTGAGTC	AGATCGTACCGTCCTCCAAGAG	white spruce	GAGGTTAAGAGGTATGATCCTCTCCATGGAARATCTGCTTATTTTCGAACTTTCTTGAGAGTTCATTTCATCAGTCTTTAAAAAACTTTGTTGTATGGAAACAGTCATTGGAGTAGGCATG[A/C]AGCAAGAGGTGCATCTTTTGAAGCAGAGTGGTCATCTAAACTTGCAGAACATGAGAAGAAATAYCCCGAGGAGGCTGCRGAATTCAAGGCACTAATCAGTGGTAAATTGCCYGAAGGGTG	transketolase putative	2585	BT114728
141	PGLM0-0211	9	*	*				3650e	ESTP	Illumina bead array	[A/G]	[1]	GQ03503_G05	Intron	N/A	ACTTCGTCAGTAACGGACTTCCCAAACTGTTTAGATTCAATGCA	GAGTCGAGGTCATATCGTTTCCCAAACTGTTTAGATTCAATGCG	CAATTAACGGAAATGTCGATAGGGATAGTGCTGCCCGAAGCGTAGTCTGCCTATAGTGAGTC	GGATAGTGCTGCCCGAAGCGTA	white spruce	CAGAGATTACCGTATGCATTTTGAATGCACACAAATCTTAATGCGCATATCAAGCCCTAGATTTGATAGGTTTGTGCCMGTGTCCATATTCAATGTTCCCAAACTGTTTAGATTCAATGC[A/G]CCAATTAACGGAAATGTCGATAGATCTCCATGGATCTCCACCTCCCTAAACACACACTGTTGAGAGATTCTCTTCCCTCGACCTTGGGCGACCACCTCGCTTCTCTTGGTGGTGCAACCA	zinc finger (B-box type) family protein	1034	BT113870
142	PGLM0-0212	8	*	*				10125n	SNP	Illumina bead array	[G/C]	[1]	GQ03605_I15	1926	-	ACTTCGTCAGTAACGGACGTTTATGATAATCCAAATCTGGTCCAAGG	GAGTCGAGGTCATATCGTGTTTATGATAATCCAAATCTGGTCCAAGC	TAATTTCTTTTACAACATTAATTTTAGACCTATTTGGCGGAGGACCACTGTCTGCCTATAGTGAGTC	ACCTATTTGGCGGAGGACCACT	white spruce	TTAGATTACCGTACACTTAATAATTCAGTTCTTTATGTTATCATTGTCTTGACTTTTAGATTAGATGTTTAACTAGGAAGTTAGCAAGGTAACTAAAATTAATGTTGTAAAAGAAATTAA[C/G]CTTGGACCAGATTTGGATTATCATAAAATCTCGCTGCATATAAGGTGTCTGTTGAAAC	transducin family protein / WD-40 repeat family protein	2022	BT114931
143	PGLM0-0213	11		*				6354v1	SNP	Illumina bead array	[T/G]	[1]	GQ03813_G15	1535	-	ACTTCGTCAGTAACGGACGCATCATCAACCATTTGGCATTAACT	GAGTCGAGGTCATATCGTGCATCATCAACCATTTGGCATTAACG	TAATAACATCCACTTGATAGGTCAGTGTAGGCCAGCTAAACGTCGTGTCTGCCTATAGTGAGTC	GTGTAGGCCAGCTAAACGTCGT	white spruce	GACATCAAGGGCAGATCAACTGTTTGTTCTTCTTGAAACGGTGCAGGTGAAATTGCTTGCCTCTATAGGAGGCAAAGCATTTGGTTTGCATATATTGACCTATCAAGTGGATGTTATTAC[A/C]GTTAATGCCAAATGGTTGATGATGCTTACAGAAGTCTTCTCAACCAAGGTATTGTTCATATGCTCCCTCAGCCAGTCATAAATAGGTAT	protein phosphatase 2C putative / PP2C putative	1600	BT117133
144	PGLM0-0214	10		*				2623g	SNP	Illumina bead array	[A/T]	[1]	GQ03208_E14	773	+	ACTTCGTCAGTAACGGACGGGAAATTCAAACGGGCACTCGA	GAGTCGAGGTCATATCGTGGGAAATTCAAACGGGCACTCGT	GCAGGAATTGAAGTAAACCCTGTGCCGCAACTGATAAGCGTTGGTCTGCCTATAGTGAGTC	GTGCCGCAACTGATAAGCGTTG	white spruce	TCCAAGGCCGAGGCCGAGTGTTTTCCTGCTACGGGCGACTGTGGAGTRAGGCAATCAATTGAAGACAGCTTTGGCAAGCAGGGCCTCATTCTCACTTCCGGAAATTCAAACGGGCACTCG[A/T]GGCAGGAATTGAAGTAAACCCTGATAGTGGATAATTCATAATTCACTTGTAAAAGTGACGCTGTTAATGCCGGTTAATGGGTGTCATAGGCACAGTTCGGAGGATACTGTTAGCATATCA	SCRM2 (SCREAM 2) DNA binding / transcription factor	1090	BT109427
145	PGLM0-0215	2		*				4194e	SNP	Illumina bead array	[A/G]	[1]	GQ03606_L11	1946	-	ACTTCGTCAGTAACGGACGGCAATAGGCCTTTTGCAATAGACACA	GAGTCGAGGTCATATCGTGGCAATAGGCCTTTTGCAATAGACACG	GTAATGAACATTTTCATCTTTGAGCGGTTGACCAGTACCACGATTCGTCTGCCTATAGTGAGTC	CGGTTGACCAGTACCACGATTC	white spruce	TAGGCCTTCATACATCAGAAGGAAAGGCACTAATAACCACYATTTCACAAATGTCATTTKCTTTAAGACAATACACATGCAAACTGATTTTGCAATAGGCCTTTTGCAATAGACAC[A/G]TGTAATGAACATTTTCATCTTTGAGTTGGACAGCAACATTGTTGATAATTCCTTGTAAGTTTAAAGCTCAACTTTGCTACTTTACTCATTATTATTCAGAGACTCAAGTGGGACATCTGA	transducin family protein / WD-40 repeat family protein	2317	BT114992
146	PGLM0-0216	7		*				7265e	SNP	Illumina bead array	[A/G]	[1]	GQ03307_L18	580	-	ACTTCGTCAGTAACGGACGCCACCTTGCAAGCCATCAGAGA	GAGTCGAGGTCATATCGTGCCACCTTGCAAGCCATCAGAGG	ATCCTTATCCCATTCACGTTTTCTCCGGCTGATGGAACCGTAGGTCTGCCTATAGTGAGTC	TCTCCGGCTGATGGAACCGTAG	white spruce	GTGAAAAACCCCGCGAGAGGCGGAGGATCGATCTGACAATTGAAAGCAAAAAACGCAGATTGATGTGGCTGCATTGACCACGCAGCAGAATTCAAGAACCCACCTTGCAAGCCATCAGAG[A/G]TATCCTTATCCCATTCACGTTTTATATTGTATGGAGTCGAGCACCTACTGATTGTTGTTGGAGAGCTTAGGGGAGGCGTTACAGGCGCACTGTGGCATATGTTCTGGAGGCCATTATTGG	brassinosteroid signalling positive regulator-related	1299	BT111926
147	PGLM0-0217	2	*					3376v2	SNP	Illumina bead array	[T/G]	[1]	GQ01307_E10	649	+	ACTTCGTCAGTAACGGACTCTCTTCTCTTCGCCATGGTCTTT	GAGTCGAGGTCATATCGTTCTCTTCTCTTCGCCATGGTCTTG	TATAAGCCCACAGAGATAGTCGAACCCTAGAGGTGCGAGTCGTGGTCTGCCTATAGTGAGTC	AACCCTAGAGGTGCGAGTCGTG	white spruce	ATCGTCGCAGCAGTAATGAAGAATGAGAAAGATACTAATAATCTATACGCAGCCACGAAAGCATGAGKCAAGCCTGCAATCACTGAAATTAACGCAACGACTATCTCTGTGGGCTTATAG[A/C]AAGACCATGGCGAAGAGAAGAGATGCTCCGAGGACGACACCATCCATGCGATATGAAGCGGTGGCTGCGGATTTGTTGGGGGGAGAACCGGTACTGTCAGGAGGTGGTGGGCTGGAAACT	UCC1 (UCLACYANIN 1) copper ion binding / electron carrier	881	BT101555
148	PGLM0-0223	5		*				7178e	ESTP	Illumina bead array	[T/C]	[1]	GQ03101_B18	Intron	N/A	ACTTCGTCAGTAACGGACCCTTTCTTTGGTGATTTCTTGGTTTT	GAGTCGAGGTCATATCGTCCTTTCTTTGGTGATTTCTTGGTTTC	GTTGACTTTCTACTGTTTTGCAAGGCATTTCGTGTACCTACCACCGTCTGCCTATAGTGAGTC	GGCATTTCGTGTACCTACCACC	white spruce	TGGTCGGCGACAAATAGGGCAACGATTTGTCTGCAACCGGAGAAGTTTTGCRCATTCACTGCACATACACTGAAAGAAAAGATGGTAGCTTAACACTTGCAAAACAGTAGAAAGTCAACG[A/G]AAACCAAGAAATCACCAAAGAAAGGTAATCTAGGTAAGCACAGCAATCGTACCATATGCCGACATGGCAACACTGTGGTGTCTCTTGGTTCTGACATGCAGATAACACATTCTTTTCCTG	zinc finger (C3HC4-type RING finger) family protein	1203	BT106950
149	PGLM0-0224	6	*					9590v2	SNP	Illumina bead array	[A/C]	[1]	GQ0165_N02	1300	+	ACTTCGTCAGTAACGGACTTGCTGAAGGTAGCTGTGGGTCA	GAGTCGAGGTCATATCGTTTGCTGAAGGTAGCTGTGGGTCC	CTTCCAGCATCAAGGTTTTTACTCAGAGGGTCGCTGCATAAGCGTCTGCCTATAGTGAGTC	CTCAGAGGGTCGCTGCATAAGC	white spruce	GACATTGGCCCAGATAGCGGAACGATGCCATGCTGTAGAACAGATCGAGATGATATATAAAATTGTCTCACATATTGCGGCAAATGACCGGGCACTGATTGCTGAAGGTAGCTGTGGGTC[A/C]CCTTCCAGCATCAAGGTTTTTAGTGAAGAGTGCAATGTTGAAGACTTGTACACGGAGATTTAATTTTTTGGGAATGAACTACATTCTTTTGCAGAAAAGAGCTGAAGATTTCTAATGTTG	PGI1 (PHOSPHOGLUCOSE ISOMERASE 1) glucose-6-phosphate isomerase	1620	BT102077
150	PGLM0-0225	10		*				3814e	SNP	Illumina bead array	[T/C]	[1]	GQ0165_E01	391	+	ACTTCGTCAGTAACGGACGGCAGAAGATGGAATTGCCGGT	GAGTCGAGGTCATATCGTGGCAGAAGATGGAATTGCCGGC	GCACTGACCCATGCTTTTCTCTGGGAGTACCTAGCTTCGGAGTCTGCCTATAGTGAGTC	TCTGGGAGTACCTAGCTTCGGA	white spruce	ATGACCAGCACTTCCGGTAATCAATCTTTTCCCCGTAAATCCGTTCCATCCTTGAAAAATGTTTTGGCTACCTTGGAAGAAAGGGTGTATCCTTGGCTCGGAAAAGCATGGGTCAGTGCC[A/G]CCGGCAATTCCATCTTCTGCGATCCGGTCATAGAAACCTCGCCATGTAGGCTCTTTTGAGGGCGTAGAGCTGGTTTCTCCTGTTTGCCATTGCATTAACTTAAAGTTTTGGTCTACAGAC	DRIP1 (DREB2A-INTERACTING PROTEIN 1) protein binding / ubiquitin-protein ligase/ zinc ion binding	1392	BT102055
151	PGLM0-0227	6		*				7183e	SNP	Illumina bead array	[A/T]	[1]	GQ0204_A20	GQ0167_B18 (443)	-	ACTTCGTCAGTAACGGACAGCATTTCACGTGCAGCAGCTAA	GAGTCGAGGTCATATCGTAGCATTTCACGTGCAGCAGCTAT	GTGTATTATCTTAATTCTAGATCAAGGCAGTCGATTGAAGCTGCGGTTCGTCTGCCTATAGTGAGTC	CAGTCGATTGAAGCTGCGGTTC	white spruce	TTAGTCAGTCCTGGATGTCCAAACCCTAATGCTTGACATTTTCTTCATTTGAAAAAAGACGACCTTTTCTGAGAGATCAAATTTATGCTCTTTCAATAAGCATTTCACGTGCAGCAGCTA[A/T]TGTGTATTATCTTAATTCTAGATCAAGGAGCCTACAGAGGATCCATAAGTAGTGAGCTCAGGCCATACTCCTCCATTCCAATAAGCAGAATCGCTAGCTGCGTCAAACAAGGACTCTGAT	Dof-type zinc finger domain-containing protein	>1937	GE481320, DV987282, DV985412
152	PGLM0-0230	12		*				9089e	SNP	Illumina bead array	[T/C]	[1]	GQ0201_K21	1461	-	ACTTCGTCAGTAACGGACGGCAATGAGGTTCTCTAAAGACATCTTTCTT	GAGTCGAGGTCATATCGTGGCAATGAGGTTCTCTAAAGACATCTTTCTC	ATAATCTATATTCTGGCTCACCTGTAGGTGTTCGGGTTGCCCAGAAGTCTGCCTATAGTGAGTC	TAGGTGTTCGGGTTGCCCAGAA	white spruce	AGGCCATTTACCAAGAGCCAAGAACAGCCTGATGTCACATTTGTTACAACTCTTTCAAGCATCGAGTGTTGTAACTTACATGGAAGGAAGCTAAGCAGGTGAGCCAGAATATAGATTATA[A/G]AGAAAGATGTCTTTAGAGAACCTCATTGCATCATCTTTCTTGAGAATAAAATGTATAGCTTTCTGAAGAGTGTACAAATATTCAATGTTGTAACTTTTCTTAGTTTGATATTTTTATCTC	OBF5 (OCS-ELEMENT BINDING FACTOR 5) DNA binding / protein binding / transcription factor	1788	BT102854
153	PGLM0-0231	7		*				90013f	SNP	Illumina bead array	[T/G]	[1]	GQ04013_D12	481	-	ACTTCGTCAGTAACGGACGCTGAATTTCGTGCTCAAGGACGT	GAGTCGAGGTCATATCGTGCTGAATTTCGTGCTCAAGGACGG	GAGAGCTGAGAGTAGTCTTGCAGCGGAACGGAGTGCCAATGTTAGTCTGCCTATAGTGAGTC	GCGGAACGGAGTGCCAATGTTA	white spruce	ACAACGAGATAAAGAATTACTGGAACACGCACATGAAGAGAAAATTGCTGAGCAGGGGACTCGACCCCCAGTCCCATCGTCCCCTCGGCCAGCCCTGCAAGACTACTCTCAGCTCTCSGC[A/C]CGTCCTTGAGCACGAAATTCAGGCGTTTCAGAGTCCTAGAACGGCGGAGGTAGCAGATTTTTTTCAATATGACCGCCCGGAGAGCTCAGCCATCGAACGGGCCGATTCCGACG	MYB4 DNA binding / transcription factor	1110	BT118999
154	PGLM0-0233	2	*					16228a	SNP	Illumina bead array	[A/G]	[1]	GQ02824_H20	520	-	ACTTCGTCAGTAACGGACGTGGTAACATACACCTCAACAAAACTTTTA	GAGTCGAGGTCATATCGTGTGGTAACATACACCTCAACAAAACTTTTG	TATTATACTCAGGAACACGGTATGTCGACTGGACGGCTAACTTTGCGTCTGCCTATAGTGAGTC	TCGACTGGACGGCTAACTTTGC	white spruce	TATTTCAGAATTCAAAAAAAGATTAGGTAGTGAATCACATATATATACCAGAGTAGCCAAAAKAATTGTACTTTTATCTCCATCATATGGGTTGGTAACATACACCTCAACAAAACTTTT[A/G]CTATTATACTCAGGAACACGGTATGCTCAGTTTTCATTAGTGAGCAAATCTATGCAAACCAAGATGAAGATCAGATGAGATGGAGATCAGCAATGGCCAAGAAGAGTGCCAAGCAGCTTT	WD-40 repeat family protein	713	BT105565
155	PGLM0-0234	1	*	*				6978m	SNP	Illumina bead array	[T/C]	[1]	GQ03302_E23	917	-	ACTTCGTCAGTAACGGACGCGTTACAAATGAAAAAATCCCCTCCT	GAGTCGAGGTCATATCGTGCGTTACAAATGAAAAAATCCCCTCCC	TCATCAGAAGCAGAAATACATTTAATTAGCGCCGGAAGCCTGTCATGTCTGCCTATAGTGAGTC	ATTAGCGCCGGAAGCCTGTCAT	white spruce	CTTTATTGAGATAAAGCTCTATATTATTATATAAGCACTCTGTATTTTATAGGAATTGCAACAAGGWGGGAAAATAGGACCGATCCATCCGTAATTAAATGTATTTCTGCTTCTGATGAT[A/G]GGAGGGGATTTTTTCATTTGTAACGATGAAGAATCCATCTCCAAAAGTTATCATTGTAAAGAATATAATCAATTTGA	zinc finger (C3HC4-type RING finger) family protein	1025	BT111696
156	PGLM0-0235	2	*					7393a	ESTP	Illumina bead array	[T/C]	[1]	GQ03405_H01	Intron	N/A	ACTTCGTCAGTAACGGACGTCTTTTAAAATTCTTAGTTTGCTAGCGATT	GAGTCGAGGTCATATCGTGTCTTTTAAAATTCTTAGTTTGCTAGCGATC	CCTGACACAAATGTATTTTTTAATGCATAGAAACGTGGGGATCTCCGTCTGCCTATAGTGAGTC	GCATAGAAACGTGGGGATCTCC	white spruce	AGCAGACAAAATCAACRGGCTGCACAACCAGAAGATAAGGGACCGGTTCTTGCATGAAAAGAACATGCTTCAGTGGATTCAGTATTAAAAAATACATTTGTGTCAGGA[A/G]ATCGCTAGCAAACTAAGAATTTTAAAAGAGAGAATATCAACAACCATAACAATTCCAGACTTYCACACTCRAAAGCTTTTCAATAAAAGGTTCATTTCCTTTGAAAAATAATCCCAAACA	INVOLVED IN: biological_process unknown LOCATED IN: cytoplasm CONTAINS InterPro DOMAIN/s: Translationally controlled tumour protein (InterPro:IPR018105) Translationally controlled tumour-associated TCTP (InterPro:IPR001983) Mss4/translationally contro	940	BT113339
157	PGLM0-0236	9		*				8077e	SNP	Illumina bead array	[A/C]	[1]	GQ0167_K20	515	+	ACTTCGTCAGTAACGGACGTCGTAATAATTCTCCCTGCGCTGA	GAGTCGAGGTCATATCGTGTCGTAATAATTCTCCCTGCGCTGC	CTTTCTGAGCAGAAGACCTCTTCCACCTCAGTGCGGTTTAGGACGTCTGCCTATAGTGAGTC	CCACCTCAGTGCGGTTTAGGAC	white spruce	GGCCTCATGATCTGAAGGCCTCTTCCGTGCCGGCTTTGGAATCAAGCAAGAGACATAAAGTCTTCTTGGGAAGCGACTGCCGGCCCGAGTTCGAGTCTCGTAATAATTCTCCCTGCGCTG[A/C]GCTTTCTGAGCAGAAGACCTCTTCTTCCCTGAGGAAAACCCCGTTGCTGCTGGATCTTAACCTACCCCCTTCCATTGATGAGGACAACGATAACGAGAGCGCAGCTCTGTA	ERF3 (ETHYLENE RESPONSIVE ELEMENT BINDING FACTOR 3) DNA binding / protein binding / transcription factor/ transcription repressor	926	BT102160
158	PGLM0-0237	6		*				4392f	ESTP	Illumina bead array	[A/G]	[1]	GQ03313_I12	Intron	N/A	ACTTCGTCAGTAACGGACGTCATGTTCTAGATGTCTTCTCTGCAATATA	GAGTCGAGGTCATATCGTGTCATGTTCTAGATGTCTTCTCTGCAATATG	TAGTTACGTATTTCTTTTCTTTCTTTGTACCAGTGTTTCGACGGGCTAGTCTGCCTATAGTGAGTC	GTACCAGTGTTTCGACGGGCTA	white spruce	AATCAACGCATTTTGGCTTATGAGTTTGCAACTATGGGTTCCTTACATGACATTCTGCATGGTATAAATGCCATTCTTAGATTTTTCTGTTTCATGTTCTAGATGTCTTCTCTGCAATAT[A/G]AAATGGTTTGTAGTWTAGTTACGTATTTCTTTTCTTTCTTTGCTTCCATGTATCAGATAAAGTATTTGTCTTCTTAAAAACTCATCATCTATTCCTTGCAGGAAGGAAAGGAGTGCAGGG	serine/threonine protein kinase putative	1817	BT112330
159	PGLM0-0238	10		*				6903p1	SNP	Illumina bead array	[A/G]	[1]	GQ02817_N17	699	-	ACTTCGTCAGTAACGGACCCAAAATACGCAGGAGGAATGATA	GAGTCGAGGTCATATCGTCCAAAATACGCAGGAGGAATGATG	CTCTTAATCATGCTTTTGTCACACGAACCGGCGTAGCATCATTCAGTCTGCCTATAGTGAGTC	CGAACCGGCGTAGCATCATTCA	white spruce	TTCAAATGAAAAAACATATAAATGCCCTCAAGCATTTATTACAATTGACAAGATCTCTTGCCTCTATGCCACCRCCTTCCAATGTGGAAAGGCTAAGCCAAAATACGCAGGAGGAATGAT[A/G]TCTCTTAATCATGCTTTTGTCACAACTATGTACAGTTACAGTCTATAGACAAAGAATAATAATGAATGGCCAAAAAATCCATACACCGAAAGGGGCCTACAAAAGGGTGAATCGAGATCT	CYC1BAT cyclin-dependent protein kinase regulator	1017	BT105036
160	PGLM0-0241	3	*					2239a	SNP	Illumina bead array	[A/G]	[1]	GQ03118_J01	361	-	ACTTCGTCAGTAACGGACGTGGATTTCACATGAAGAATGTTGATGA	GAGTCGAGGTCATATCGTGTGGATTTCACATGAAGAATGTTGATGG	TTTTCACGTAGAGTTGAAGTATAAGTGGACCAGAGCACGGGTAGTTTGTCTGCCTATAGTGAGTC	TGGACCAGAGCACGGGTAGTTT	white spruce	GAAACAACAATTTCCCTAGATCTATGTGAAGCTTACATTTAGTAGGCACTGGAATGATGCAAGAACTTGAAATCTGCAACATGGGTTTCAAMGTTGGATTTCACATGAAGAATGTTGATG[A/G]ATTTTCACGTAGAGTTGAAGTATAAGTGGCCAACGATAGTGGTAAAGATGGCACAACCCCTTGGCAGCCTCCACTGCAATTTTGTATCTGGTATCCCATTCCAGACGACCAACAYTGTAT	BAM1 (BARELY ANY MERISTEM 1) ATP binding / kinase/ protein serine/threonine kinase	881	BT108223
161	PGLM0-0242	2	*	*				4283t1	SNP	Illumina bead array	[A/C]	[1]	GQ0192_L02	857	-	ACTTCGTCAGTAACGGACGTGATAATCACGGAGGGAATTCCTTCA	GAGTCGAGGTCATATCGTGTGATAATCACGGAGGGAATTCCTTCC	GCCATCTTGATCAATGAACCTCACTCAAGGCCGTTAGCTGTGGTCTGCCTATAGTGAGTC	TCACTCAAGGCCGTTAGCTGTG	white spruce	CTATGCTTAGATAGTTGCCGCTGCCATCCTTGGCCACAACAACATCGGCCTTTAGATCTGCACGGGGGAAGTCGCAGGAGTAGGCGATCTCTAGCTGATAATCACGGAGGGAATTCCTTC[A/C]TGCCATCTTGATCAATGAACCCGTAATGTTCATAGAATTTTTTATCCAGACCAGCGTTATTCACCTGATCTGCCTTTGCCAACATCTGTCTAGGGTTTGTGTAGGAGATTTAAACACTRT	ATPME2 pectinesterase	1263	BT102436
162	PGLM0-0246	12		*				2260e	SNP	Illumina bead array	[G/C]	[1]	GQ0044_C22	226	+	ACTTCGTCAGTAACGGACGCCAATTGAAAGGTTAGGTGCATATATGG	GAGTCGAGGTCATATCGTGCCAATTGAAAGGTTAGGTGCATATATGC	AGAAGGTCTTGTAGCAAAGTTACATCTCAGTGGCCGACTTCCATGAGTCTGCCTATAGTGAGTC	TCTCAGTGGCCGACTTCCATGA	white spruce	GGCAAACTTTGTAGAAAACTTGCATGTAAGAGAGTAGCTCAGCACTCGTAGGCTCCTTGCATTTTAAGGTTTTGTAAATATGTCCTCCTGAAAACTGTAACTTTGCTACAAGACCTTCTA[C/G]CATATATGCACCTAACCTTTCAATTGGATCCCCAAATATAGAAACAGCTTGTCTCAACTTGGCAATCAACTTATCTGCATTACGATTATCTGCAATAGCTTTCGCACATTCAATGAGCAA	PAT1 (phytochrome a signal transduction 1) signal transducer/ transcription factor	1528	BT100787
163	PGLM0-0247	3	*					7350c	SNP	Illumina bead array	[T/C]	[1]	GQ03718_K11	2005	+	ACTTCGTCAGTAACGGACGGCGAGAGAACTCAGTCAAACCTCTCT	GAGTCGAGGTCATATCGTGGCGAGAGAACTCAGTCAAACCTCTCC	GTATTGTGGAAGGTGTACAAATGGTGAATAGGCTTGCTCGTGAGCGTCTGCCTATAGTGAGTC	GTGAATAGGCTTGCTCGTGAGC	white spruce	CCAACTTTCAGAATACAACCAATGCATGTGCCACAAATAGAATATACATCAATAAATCAAATAACAAATAATTAACCACTCTTGTCAATTCATTTGTACACCTTCCACAATACA[A/G]GAGAGGTTTGACTGAGTTCTCTCGCAAAAMYTAAGATTGCAGTTGCAAWAATAATTYTTAGAACAGTTACCGACCAAACCAACCTTTCTGGGGCTGTATTTCTCCACCATTCATTAATTT	proline-rich family protein	2217	BT116435
164	PGLM0-0248	2	*					8781a	SNP	Illumina bead array	[G/C]	[1]	GQ0197_K07	1511	-	ACTTCGTCAGTAACGGACGTTATGGTCGGTTATCCATTTGCAG	GAGTCGAGGTCATATCGTGTTATGGTCGGTTATCCATTTGCAC	CATACTGTCAAACTGATAATATACAACAGGAACTCATCGGACTCCACTGTCTGCCTATAGTGAGTC	CAGGAACTCATCGGACTCCACT	white spruce	CTTACTATCTCTTCAATTATTTTTTTTTACCAAAACAATAAATATATTTATCAATATTGATCGACACCACCATTTTATTGTCGAGTATTGGGATTGTATATTATCAGTTTGACAGTATGA[C/G]TGCAAATGGATAACCGACCATAAGGATGGAAGGAAGGAATACTGCACCAAAATCCACATGAAGCAATGAAAACTGCACCATTTTTATGGTTGGCA	ANL2 (ANTHOCYANINLESS 2) transcription factor/ transcription regulator	1657	BT102600
165	PGLM0-0249	1		*				11089f	ESTP	Illumina bead array	[A/G]	[1]	GQ0207_A12	Intron	N/A	ACTTCGTCAGTAACGGACTTTATTCCACTGGAGAAGCAAATCTAA	GAGTCGAGGTCATATCGTTTTATTCCACTGGAGAAGCAAATCTAG	GAACAGGATAGATCTTAGATTTTCCACATGCCTATTGACGTGAGGCGGTCTGCCTATAGTGAGTC	ACATGCCTATTGACGTGAGGCG	white spruce	CTCTTCTTTATGGACCTGCACAAAATAACCAGTCTTGTAAGATATAGTTAATTTAAACGATCTCCTATAAGATSACGACTCCTCAGTCTCCAAATTTATTCCACTGGAGAAGCAAATCTA[A/G]GGAACAGGATAGATCTTAGATTTTCCGACCATTTATCTAAAATTCGTATGTAACTCCTCGCCTTATCCTATATATTCAACGTACTGACCATGAAACGTTGCACTGATATAAATGTTCCAT	WRKY6 transcription factor	2162	BT103127
166	PGLM0-0251	9		*				14144e	ESTP	Illumina bead array	[T/A]	[1]	GQ02011_J08	Intron	N/A	ACTTCGTCAGTAACGGACCCTTGCAGGCATATGGTATGTT	GAGTCGAGGTCATATCGTCCTTGCAGGCATATGGTATGTA	TTTTCTAGTATTCAGAAGTCAAATTCGACTCTGGATGAGCGGTAACGTGTCTGCCTATAGTGAGTC	GACTCTGGATGAGCGGTAACGT	white spruce	AAGAGAATTTGACTTCTGAATACTAGAAAAATACATACCATATGCCTAAAAARAAMCCTTAGTGAATTGAACATGAAGTGYAATAAATAAAGAGAATTTGACTTCTGAATACTAGAAAAA[A/T]ACATACCATATGCCTGCAAGGYAAGATCATTGTATCCCTTGGTTCTGACATGCAAATAACACATTCCTTMCCAGGATCATTGTCATCAAAATCAGTCCCTACAGAATTTCCAATCCCATA	zinc finger (C3HC4-type RING finger) family protein	1295	BT102701
167	PGLM0-0253	1		*				6511f	SNP	Illumina bead array	[T/C]	[1]	GQ02808_G21	1797	-	ACTTCGTCAGTAACGGACCTGATTTCCTGTCATCAGTGGAGAT	GAGTCGAGGTCATATCGTCTGATTTCCTGTCATCAGTGGAGAC	AAGAATCCTGGTTGTCAATTGGTAGAATCGGTTTCAGCTCCGGGTCTGCCTATAGTGAGTC	GTAGAATCGGTTTCAGCTCCGG	white spruce	CACACACGATGAGGTTCAGAAAATGACACCCAGYATGTTTAGCGAYGATGTTAACAGTTCCGAGGAACAACCATCTACAGTTGAGGTGTCCAAGTCTTCAATTGACAACCAGGATTCTTC[A/G]TCTCCACTGATGACAGGAAATCAGTGAAGGCTCCCCACTCCTCCTGGGACATGGGAGCATGCTTCAATATCAATTGTTGAGACAATATGTGAAATAATGGCCACATATTTAAATATTTTT	ARF4 (AUXIN RESPONSE FACTOR 4) transcription factor	1991	BT104272
168	PGLM0-0254	8		*				9455e	SNP	Illumina bead array	[A/G]	[1]	GQ03210_A11	798	-	ACTTCGTCAGTAACGGACGGCTCATCGTCTTCCTCTTCATCCAA	GAGTCGAGGTCATATCGTGGCTCATCGTCTTCCTCTTCATCCAG	GTATCATCCTCATCTTTAGGTGGGTTGCGTCAAAGCTAGGGATCGGTCTGCCTATAGTGAGTC	GTTGCGTCAAAGCTAGGGATCG	white spruce	ATTTGCCATGGAACCATTTCTCACACATATCACAACAGATCCAAAACTCATCAGAGGCATAATTTTCACCACAAGCTCCACAAAGTGTGTCACCATGCTCATCGTCTTCCTCTTCATCCA[A/G]CGTATCATCCTCATCTTTAGGTGGTGGTAACTTTGATGACTTTGTTTGAGATTCAG	AL5 (ALFIN-LIKE 5) DNA binding / methylated histone residue binding	1341	BT109562
169	PGLM0-0256	6		*				9654v2	SNP	Illumina bead array	[A/G]	[1]	GQ02820_M23	1306	-	ACTTCGTCAGTAACGGACGCATCCGTCTTGAAAGTTGCAGCA	GAGTCGAGGTCATATCGTGCATCCGTCTTGAAAGTTGCAGCG	CAGTAATCAATACCTCACTTCATGACCTAGACCATTGGACCGGGTAGTCTGCCTATAGTGAGTC	ACCTAGACCATTGGACCGGGTA	white spruce	AACAAGTACAATCTGGTGATTTTCAGCCTTCGGTATGAAAATATAATCTAATTAGTAAATTATTRAAGGAAATTCTTGATCAGATATTCACGCTGCTCCATCCGTCTTGAAAGTTGCAGC[A/G]ACAGTAATCAATACCTCACTTCATGTGAAGAGGTAAACCTGATCAAATGATCCCCTACAAAAATAGAAAAAGGAGACATCAGGGATAAATACAAGTCTCTTACTTTTATAGAAGAATACT	gamma-glutamyl hydrolase putative / gamma-Glu-X carboxypeptidase putative / conjugase putative	1580	BT105314
170	PGLM0-0258	12	*					7602a	SNP	Illumina bead array	[A/C]	[1]	GQ0013_G12	757	+	ACTTCGTCAGTAACGGACGGCTTGTATTGGCCTCTGATGTACA	GAGTCGAGGTCATATCGTGGCTTGTATTGGCCTCTGATGTACC	TAGCTTTGCAAGTACTGACTTGCAGTTCTAAGCACGGCGTTCCAGTCTGCCTATAGTGAGTC	CAGTTCTAAGCACGGCGTTCCA	white spruce	TTCCATTGCCGAAATTAGAGTAAGGGCCATTTATATAATTGGTATTCATATGGTGATCTACCGCGACAGGCTGTTGCTGTGGCACATAGATGTTTGGGCTTGTATTGGCCTCTGATGTAC[A/C]ATAGCTTTGCAAGTACTGACTTGGTTGTTTTGCTGGGGCAAGACGACRGGTTTGATGATCCTT	MYB36 (myb domain protein 36) DNA binding / transcription factor	1027	BT100400
171	PGLM0-0259	3	*					9889b	SNP	Illumina bead array	[A/C]	[1]	GQ02801_L07	618	-	ACTTCGTCAGTAACGGACCAGTGACAATATCTCCATCGGCAGA	GAGTCGAGGTCATATCGTCAGTGACAATATCTCCATCGGCAGC	TTCAAAGCTTTAACAGCCTTAGGTGTGATTAGCTCTACGGCAGCGTCTGCCTATAGTGAGTC	GTGTGATTAGCTCTACGGCAGC	white spruce	AGTGCACTATTATTGGCAATTTGCTTGGTCATTCATGTCTTCTTGAAAAATATGCCATAGTAGTTGCTTTCATCTAAGTTGTAAGGTCCATAATGGCAGTGACAATATCTCCATCGGCAG[A/C]CTTCAAAGCTTTAACAGCCTTAGCTCTTGAGACACCAGCCTGGGTCATCACTAGTTCAATATCCTTTGGCTCCACACCAGTGTCATCTATATCTTCTTCTTCCTCCTGAGCAGTAGTAGA	nascent polypeptide associated complex alpha chain protein putative / alpha-NAC putative	1111	BT103757
172	PGLM0-0260	11		*				8102e	SNP	Illumina bead array	[A/G]	[1]	GQ0197_H14	1292	+	ACTTCGTCAGTAACGGACTCGCGAAGGAGGTCCAGAATTATA	GAGTCGAGGTCATATCGTTCGCGAAGGAGGTCCAGAATTATG	CAACGGATCGCAGTGTTCGGGCTAACTGTGCTCGGAAGTTGTCTGCCTATAGTGAGTC	GGGCTAACTGTGCTCGGAAGTT	white spruce	CTAATTTTCCAGCTGTCTAGCGGTAATTCCCACGGAGGATGTTCGGGCGATTCTTCTAATTTTGGGGGAAGTCTGCTGTCTATTATGCGGGAGATGATCGCGAAGGAGGTCCAGAATTAT[A/G]CCAACGGATCGCAGTGTTCGAATCAGGGGCCTGGCTTGAATTCTGTAGCTCCAGTGTTTAGAGAAGTAGGCTTAATGCTGAAGAAATAAAAAAGGATCTTATGGCAGTGA	MYBR1 (MYB DOMAIN PROTEIN R1) DNA binding / transcription factor	1576	BT102598
173	PGLM0-0261	7		*				3092g	SNP	Illumina bead array	[A/G]	[1]	GQ03223_D14	1370	-	ACTTCGTCAGTAACGGACGTGTTGGCTTAAAAACATTAAATCCATCA	GAGTCGAGGTCATATCGTGTGTTGGCTTAAAAACATTAAATCCATCG	AAGAAGTAGACATGAGTAATCCTGGGTCTAACAGCGCAGTGAGGATCGTCTGCCTATAGTGAGTC	GTCTAACAGCGCAGTGAGGATC	white spruce	CAGATGAGAAGAGACTTTGTATCCTAACAACTGTYTATGGCTCTCCATGACATAACATATATCTCATTGCTGTGGGAGAACATTTTCTATGTTTGTTGGCTTAAAAACATTAAATCCATC[A/G]GAAGAAGTAGACATGAGTAATCCTGGAATTTGAGCATGCCAATGCACCTCCTTGAGATCCTTTTGACCCTGATGA	transducin family protein / WD-40 repeat family protein	1837	BT110542
174	PGLM0-0262	5		*				2437e	SNP	Illumina bead array	[A/T]	[1]	GQ0255_P01	86	-	ACTTCGTCAGTAACGGACGAACAGAGACCCCTGCAACGATTATA	GAGTCGAGGTCATATCGTGAACAGAGACCCCTGCAACGATTATT	CCGTTATGAGCAGTCCTGAATCGCGAAACTGGTCTATCCCGTAGTCTGCCTATAGTGAGTC	CGCGAAACTGGTCTATCCCGTA	white spruce	GGAGCCCAAGTCAAGACTATTCGCCATGGCTTCACGGTTAGAGCTGTTGAGACCCAGAATTTGCAAAAGGCCGTCAAACATTCGCTTAATGGAAGCAACAGAGACCCCTGCAACGATTAT[A/T]ACCGTTATGAGCAGTCCTGAATTCGAAGACACGTCTGAGAGACTTGAAATCCCCATAGTCCACACTCTCA	RHA2A protein binding / ubiquitin-protein ligase/ zinc ion binding	822	BT103513
175	PGLM0-0265	2	*					9201v4	SNP	Illumina bead array	[T/G]	[1]	GQ03712_H04	1656	-	ACTTCGTCAGTAACGGACGCATAAAGAGCTGGAGTTCTTTCAGCT	GAGTCGAGGTCATATCGTGCATAAAGAGCTGGAGTTCTTTCAGCG	CACTTAACGGAGGCATATATACAGATCTCAGCATCGCCTAGCAACGTCTGCCTATAGTGAGTC	GATCTCAGCATCGCCTAGCAAC	white spruce	AGCTCAGCTAGAGAAAGCTAAGGCTGACAGAAAAAGGTCTGCAGGTGCTGTTAAGTCTCAGCCTAAGCGTCCTCGTGCAAATGGAGGAAATGCTGGTGTATATATGCCTCCGTTAAGTGC[A/C]GCTGAAAGAACTCCAGCTCTTTATGCTTCTTCCAATGCTGCCGACAGAAGCTTTTATAGATCTTTGGATAGAGTACAATATTCTGGTGCAGCTCCAGGTGTTACATCCTACAACTTACAG	FUNCTIONS IN: molecular_function unknown INVOLVED IN: biological_process unknown LOCATED IN: cellular_component unknown CONTAINS InterPro DOMAIN/s: Frigida-like (InterPro:IPR012474) BEST Arabidopsis thaliana protein match is: hydroxyproline-rich glyco	2222	BT116137
176	PGLM0-0266	5	*					470a	ESTP	Illumina bead array	[T/C]	[1]	GQ03322_M11	Intron	N/A	ACTTCGTCAGTAACGGACCAGGTACGACTAAGGACTGCAATTTTT	GAGTCGAGGTCATATCGTCAGGTACGACTAAGGACTGCAATTTTC	TAGGGTCATTAATTTGAGGTCACAGTGCCGTTAGACCTACCGAAGTCTGCCTATAGTGAGTC	CAGTGCCGTTAGACCTACCGAA	white spruce	TAGTCACAGTGAACTATTACAGCCTTTCTAAATCCTGATGAATCYTGATGTAAATATTCTACTTGTGTGATAAAAAATTGCATACAGGAGACTGGATTGACCTCAAATTAATGACCCTAT[A/G]AAAATTGCAGTCCTTAGTCGTACCTGTGTTCACCTTACGAATTGCAGGTTGGGGCTGGATCTCTGATCCCTCCGATAACTTCATGCCGGGAAATGCTATTTTCTGCTCAGTCTGCGACCC	Transcribed locus	1177	BT112921
177	PGLM0-0267	9		*				10798t2	ESTP	Illumina bead array	[A/G]	[1]	GQ02901_B20	Intron	N/A	ACTTCGTCAGTAACGGACGCAGTGTCTTCGGTAGCTCAGGTTTTA	GAGTCGAGGTCATATCGTGCAGTGTCTTCGGTAGCTCAGGTTTTG	CCTATATATTTGTGCTTGGGACTGTCAAGGCAGTATCGGCATCTGGTCTGCCTATAGTGAGTC	GTCAAGGCAGTATCGGCATCTG	white spruce	GCAGTGATTTATGGCCACAAGCAATCCTGGGATGACCATGTAAGTATTTATCTCCATTTTTTWAAACTTGTTGGGGTTTTCTGATAGTTTCTTACCAGTGTCTTCGGTAGCTCAGGTTTT[A/G]ACCTATATATTTGTGCTTGGGACTGCAAGTGTAGTATAGGAGAAGAGAAGTATCTAAGTCACCATATTKGGGTCTATGGATTTTTCATGGKGCTACAACTTATCTATCTTTTGGCTAAAG	PIP2 8 (PLASMA MEMBRANE INTRINSIC PROTEIN 2 8) water channel	1478	BT105999
178	PGLM0-0268	10	unmapped	unmapped				8228m	SNP	Illumina bead array	[C/G]	[1]	GQ03904_J01	GQ0205_M03 (1681)	+	ACTTCGTCAGTAACGGACTGTTGGAGGCTGTCTAGTTGATGTTTC	GAGTCGAGGTCATATCGTTGTTGGAGGCTGTCTAGTTGATGTTTG	TGCCATCCATTAAATGAGTTACATCCACAATCAGTGCGTCGCCTGTCTGCCTATAGTGAGTC	ATCCACAATCAGTGCGTCGCCT	white spruce	ACTTTGAAAAGGGGCAATCCTATCTATATTAGAACTTTCTTTACTTGTTATGCATAGTGATTAAAGGATATATCTTGTAATATTTTCTCTGTAGTGTTGGAGGCTGTCTAGTTGATGTTT[C/G]ATGCCATCCATTAAATGAGTTACTAATGCCTTCTAATTGGGAAATGGCGATGAGCTGTCATGCCTATAGCCTAGTGATCAAATTCGAGCAGAATTTTGTGAAA	HSF3 (HEAT SHOCK FACTOR 3) DNA binding / transcription factor	2156	BT117589
179	PGLM0-0269	9	*					9982a	ESTP	Illumina bead array	[G/C]	[1]	GQ03112_N05	Intron	N/A	ACTTCGTCAGTAACGGACGCATCACTGCAATGGCACCTTAAAGG	GAGTCGAGGTCATATCGTGCATCACTGCAATGGCACCTTAAAGC	ACTTCCCTACGAGAAGATGGGCTGTAGGGATCAACACGAGTCGTCTGCCTATAGTGAGTC	GCTGTAGGGATCAACACGAGTC	white spruce	GTATAAATTATTAAAACTCTCTATATATATGCAACCTATATCAAACCCTGGTTTAGATGGGTAGTCAGTAAAATATAGTATATCTTTCATTCTAGAAAGCCATCTTCTCGTAGGGAAGTA[C/G]CTTTAAGGTGCCATTGCAGTGATGGCAACGGAAGCAGGCCTTGTGAAAGACGGAACCATCGGCTGTGAGCTGATCGACCACGTACACCGTCT	WLIM1 transcription factor/ zinc ion binding	1217	BT107795
180	PGLM0-0270	12	*					12739a	SNP	Illumina bead array	[A/C]	[1]	GQ02903_P22	1100	+	ACTTCGTCAGTAACGGACGTTTCTGAATTGAAGCTGAATTTTCGA	GAGTCGAGGTCATATCGTGTTTCTGAATTGAAGCTGAATTTTCGC	ATTCAAAGGCATCAGATACATAAGCATCCGTCCACAAGTTAGGTGGTCTGCCTATAGTGAGTC	GCATCCGTCCACAAGTTAGGTG	white spruce	TGCTCTTAAGACCTTCCCCAAAGATACCAACATGAGGTGGGAGAAGGTTGCCGCTGCTGTTCCAGGTAAATCTAAAACACAATGTATGAAAAGATTTTCTGAATTGAAGCTGAATTTTCG[A/C]AATTCAAAGGCATCAGATACATAAATGYATGKACATTCACAATATGGAGGAGAAGAGGAAGAATTTTGAATTCTATAGATTCATTCGCAAAGAGAGGGAGAAGGAGAGGGAGAGGGTTTC	myb family transcription factor	1467	BT106150
181	PGLM0-0271	2		*				8177v1	SNP	Illumina bead array	[A/G]	[1]	GQ03706_G05	1514	-	ACTTCGTCAGTAACGGACACTGAGGTCAAACTTCATCTTCAGCA	GAGTCGAGGTCATATCGTACTGAGGTCAAACTTCATCTTCAGCG	GAGAGGTTTCTTTCGTAATTGGTTGGGCCTCAAACGGATAGCCTGTCTGCCTATAGTGAGTC	TTGGGCCTCAAACGGATAGCCT	white spruce	TATTTATTATGCTTACAGAAATTTATGAAATAATGTAGCTTCTGCTTCCTGAAATGTGATCAAGCCAATAAAGAATTCTCTCGAGTRGCACTCAAACTGAGGTCAAACTTCATCTTCAGC[A/G]AGAGAGGTTTCTTTCGTAATTGGATAWGTATCTCAATATTCCAGGTT	Ran-binding protein 1 domain-containing protein / RanBP1 domain-containing protein	1705	BT115796
182	PGLM0-0272	11		*				7465e	SNP	Illumina bead array	[T/C]	[1]	GQ02904_L21	961	+	ACTTCGTCAGTAACGGACCATTTCGTCCAACTGGGTCACCT	GAGTCGAGGTCATATCGTCATTTCGTCCAACTGGGTCACCC	GTTCTAGAGCAGGCAGGCTTGCCTATAACGACCAGGCTCTCAGTCTGCCTATAGTGAGTC	GCCTATAACGACCAGGCTCTCA	white spruce	AGAATGCCATTGAGATCACACAAAATCCCTGAAAGCAGACTAACCCAAATCTCAGGTAAAGTCATACAATGATATGCTTTTATCATCAGAAACACTTGCAAGCCTGCCTGCTCTAGAACC[A/G]GGTGACCCAGTTGGACGAAATGCCACACCCCATACTTGATCAGTATGATTGGTCATTGTTTGGACAGATGACCTCATAGAAAGGTCCCAAAGCCTAACTGTTCTATCACTGGATCCTGTG	VIP3 (vernalization independence 3) nucleotide binding / protein binding	1587	BT106190
183	PGLM0-0274	2		*				7393f	SNP	Illumina bead array	[A/T]	[1]	GQ03405_H01	GQ0258_N05 (1170)	+	ACTTCGTCAGTAACGGACGTGGGGTTTACAGGAACTGTTGTAGACA	GAGTCGAGGTCATATCGTGTGGGGTTTACAGGAACTGTTGTAGACT	GACCATATGCCAACCTAAAATATGTATTGACAGACTATCGGCCCGGTCTGCCTATAGTGAGTC	GTATTGACAGACTATCGGCCCG	white spruce	ACCGGGTAAACCATTATTGTTTTAGAACTATGTTATAAGYGTMAAACATTTTGTGTGTGCTCTGCAGCTAATGAATTTATATTACCTTGGATGCTGGGGTTTACAGGAACTGTTGTAGAC[A/T]CGACCATATGCCAACCTAAAATATTTGACTTTTATCTCTGCAGCCATGCAGGAATAAAGGTTTGATTTCTTTTCRACCTTATTTCTTTTCTACRTTGAAGTTCTCAATAAAGTTTTATCA	INVOLVED IN: biological_process unknown LOCATED IN: cytoplasm CONTAINS InterPro DOMAIN/s: Translationally controlled tumour protein (InterPro:IPR018105) Translationally controlled tumour-associated TCTP (InterPro:IPR001983) Mss4/translationally contro	940	BT113339
184	PGLM0-0275	1		*				10785v1	ESTP	Illumina bead array	[A/G]	[1]	GQ03519_P19	Intron	N/A	ACTTCGTCAGTAACGGACCATCAAAAGACAACCTCCAGCAAA	GAGTCGAGGTCATATCGTCATCAAAAGACAACCTCCAGCAAG	AAAATTTGACAATAAAAGTTTTGACTGCGCTTCAATAGTTGCCCGAGTCTGCCTATAGTGAGTC	CTGCGCTTCAATAGTTGCCCGA	white spruce	ATATTCAGACAATGCAAAAACCATTTTTAACAAAGAAAAATCCCCAACCATGCAGTTGGTTTRKCACTTGGTACCCTACCATACAACGTAAGTTGTGCATCAAAAGACAACCTCCAGCAA[A/G]GAAAATTTGACAATAAAAGTTTTGAAATTGTTTTAGTCCAAATCCTTACCGGCAGAGCCTTGTCCCACCCTTCRGGCAATTTACCACTGATTAGTGCCTTGAATTCYGCAGCCTCCTCGG	transketolase putative	2585	BT114728
185	PGLM0-0278	12	*					6677a	SNP	Illumina bead array	[T/C]	[1]	GQ0043_P10	1276	+	ACTTCGTCAGTAACGGACGGCCTTCGTTTTTTTTCCTTGTTTTTT	GAGTCGAGGTCATATCGTGGCCTTCGTTTTTTTTCCTTGTTTTTC	ATTCACTAGAGGAGAGCTTCTCTTAGCTGTTCGGGAGGACAAACGGTCTGCCTATAGTGAGTC	TAGCTGTTCGGGAGGACAAACG	white spruce	CCTTCGCTCATAAACTTCAGAAYCATCGCAGGCCAATATGTTCACCATGCTCCTTGCACTGGTTCTTTCAAGCATCAATCTCTCGTTGCTCGTTCTAGAGAAGCTCTCCTCTAGTGAATC[A/G]AAAAACAAGGAAAAAAAACGAAGGCATTCGCTAAAACAGGAACCAAAATCCTCATGAGTTAGGTCGACCTCGTCCTCTACTACAGTAACTATCTTGGGGTTCATGCTGTAGAACGTGGAC	SHR (SHORT ROOT) protein binding / sequence-specific DNA binding / transcription factor	>1764	GE473837, CK436977, CK436437
186	PGLM0-0279	1	unmapped	unmapped				10001k	ESTP	Illumina bead array	[T/C]	[1]	GQ02809_H11	Intron	N/A	ACTTCGTCAGTAACGGACTCAAGATTAGGCCATGAACTATAACCTT	GAGTCGAGGTCATATCGTTCAAGATTAGGCCATGAACTATAACCTC	ATAGCTTTACATAGCTACCGGATGTGGTTGGAAACGCAGCTACCTGTCTGCCTATAGTGAGTC	GTGGTTGGAAACGCAGCTACCT	white spruce	TCTTGAATCTTTGGAAACATTTTAATCTTTAGMTTTGCACAGTTCATTTCAGGGAAAAACAAGACCTATCCGGTAGCTATGTAAAGCTATYTGTTGCACGC[A/G]AGGTTATAGTTCATGGCCTAATCTTGATTTTGCAGACCGATACGGCATCCGTTCTTCTTGAAGCCATGGGATACATTAAATTCCTACAAGATCAGGTTCAGGTACGAAGCCTTTGCATTG	ethylene-responsive protein -related	1347	BT104355
187	PGLM0-0282	10		*				4794f	ESTP	Illumina bead array	[A/C]	[1]	GQ04105_K15	Intron	N/A	ACTTCGTCAGTAACGGACGGGTAAAATATGCCATTGTTCATGTCTCA	GAGTCGAGGTCATATCGTGGGTAAAATATGCCATTGTTCATGTCTCC	TGTTTTGCGTATTTTCTTTTTCCAGCAAATCGTCTGCCCTGTACGTCTGCCTATAGTGAGTC	CAGCAAATCGTCTGCCCTGTAC	white spruce	AAGACCGGCTCWATTTTTTTCATTTTGAAATAAATTGGCAACCTGTAACCATTATACCTGGCCATATGGCGAAGATCCAAATTTTATAGGTGTGGTAAAATATGCCATTGTTCATGTCTC[A/C]TTGTTTTGCGTATTTTCTTTTTCTTGGTCATGTATTTTGTTGCTTCACAATATCCTAATTCAGATTCACAATTATCCGTGCCTT	SHD (SHEPHERD) ATP binding / unfolded protein binding	2944	BT119437
188	PGLM0-0283	6	*					11157a	SNP	Illumina bead array	[A/C]	[1]	GQ03205_L07	GQ0205_B21 (316)	-	ACTTCGTCAGTAACGGACGAGGTGAAAAATCGTCAATTATTTGGA	GAGTCGAGGTCATATCGTGAGGTGAAAAATCGTCAATTATTTGGC	ATCATTGTCTGAGCCTCTAATCTGCCGAAGCTCAATGGTACGAGGTCTGCCTATAGTGAGTC	TGCCGAAGCTCAATGGTACGAG	white spruce	CTGTTAAGACCATAACTTACATATTTTCCTGATGTGCTCCCATCCCCCGATAGGGCAGCAGCTAGAGTAGCATTCATCCTAGCCTGGTTGGACAGAGGTGAAAAATCGTCAATTATTTGG[A/C]CATCATTGTCTGAGCCTCTAATCAGATCATCCAAAGGAAGGTCTCTAGCACTTAGTGTTGCTCGGAGACGACTGGTCTGACTGCCCCCACCAGGAAGATGCAGCATTGGTAAGYTAGACT	CZF1 transcription factor	1418	BT109193
189	PGLM0-0285	12	unmapped					6340v3	SNP	Illumina bead array	[T/C]	[1]	GQ03202_E02	1583	+	ACTTCGTCAGTAACGGACGCAAAGTACAAATCGGTAGCCAGATGTT	GAGTCGAGGTCATATCGTGCAAAGTACAAATCGGTAGCCAGATGTC	TCTAGATAATATTAGTAACCAGAAATGCGAGGATTACGTGTGCTCCCAGGTCTGCCTATAGTGAGTC	CGAGGATTACGTGTGCTCCCAG	white spruce	TACCAGTTGGATAAAACAGTTCAATAATTCCAGTGCAACTACTAAGAGGAATTTCCCCGATGGTGTACAGGAACATATAAAACTTTGAGCTACATTTCTGGTTACTAATATTATCTAGAT[A/G]ACATCTGGCTACCGATTTGTACTTTGACGGGGAATCATGCCACCCATAGGACTGAARCCTCTGACATTTGATAAYGAATCCATTGAAGATTTTGGCTCTGGGGATCCAGCATAAACTGCA	mov34 family protein	1832	BT108892
190	PGLM0-0288	9	*					11256a	SNP	Illumina bead array	[T/C]	[1]	GQ0201_E06	474	+	ACTTCGTCAGTAACGGACGCCACTCAAATGGGTTTGTCGCTT	GAGTCGAGGTCATATCGTGCCACTCAAATGGGTTTGTCGCTC	ACATTGGTATGTATATTTTATATTTGAAAACCACCGCAGTGTTGTCCACGTCTGCCTATAGTGAGTC	AAACCACCGCAGTGTTGTCCAC	white spruce	GCAGCAAAAATTAGCAAGGTCACATTGTCAATGGGTGTTACACGCAGGTGACTAATTAAAAAGACAGAAGTGAGAAAAAGGTACACTAATATTCAAATATAAAATATACATACCAATGTT[A/G]AGCGACAAACCCATTTGAGTGGGCCTGATACTCTGGTAAAATCCACGCCAGCTCTCTAAGCCCTCCCCAAGTTGTTTCCTCGTTCCTAAATCAGGGGAGTAAAAGGACCTCCCAACAGGC	AGO1 (ARGONAUTE 1) endoribonuclease/ miRNA binding / protein binding / siRNA binding	>728	DV984777
191	PGLM0-0292	12	*					5243b	SNP	Illumina bead array	[T/G]	[1]	GQ04107_G04	GQ03237_C06 (685)	-	ACTTCGTCAGTAACGGACGGATTTCGTGGCTGGGCCCT	GAGTCGAGGTCATATCGTGGATTTCGTGGCTGGGCCCG	CGATCACTGAGATGAACCAAATGCTACGTCGCCTTCAATGCCAGGTCTGCCTATAGTGAGTC	GCTACGTCGCCTTCAATGCCAG	white spruce	GGCATATTTGATCAGAAATTACGATGGTCTGTCCAATCAGCAGGCATGGTATTGGAACCTGAGCTTAACCAGATTGTAGATTTGGTTCATCTCAGTGATCGA[A/C]GGGCCCAGCCACGAAATCAATCAGGTTTACTCTTCCAAACGAAGAAGTTCGTCGAAGGGGTACAACGCGCCCCAGCCTCTCTACAAATCTAATCTCAACCTAATTGTAAAAAACAGTG	IAA16 transcription factor	>875	EX443111
192	PGLM0-0293	4	*	*				9593m	ESTP	Illumina bead array	[T/C]	[1]	GQ03208_J06	Intron	N/A	ACTTCGTCAGTAACGGACGAGGCACAGAATGGTTTTGTGCTTT	GAGTCGAGGTCATATCGTGAGGCACAGAATGGTTTTGTGCTTC	GCTCACTCGTACACATTAAGCTACAGTGCAAGTCCACGTTGAGGGTCTGCCTATAGTGAGTC	ACAGTGCAAGTCCACGTTGAGG	white spruce	AACACTTTTGTGCAACAATATGAAACTGGACCTCAGAGAAGGTGTCACAATCATTGCATAGGATCCAGACCTGAGATCAGGACAAAAGCACATTAACAGCTTAATGTGTACGAGTGAGCT[A/G]AAGCACAAAACCATTCTGTGCCTGAAGACTAGATAGTGTACACAATAACTACTGTTTTCAATATTTACAAATGCAATTAATGAAGAAGCAACCATACCATCTTATCTTGATAGTCATTAG	zinc finger (C3HC4-type RING finger) family protein	1310	BT109451
193	PGLM0-0294	2	*	*				13388g	ESTP	Illumina bead array	[A/G]	[1]	GQ03412_N02	Intron	N/A	ACTTCGTCAGTAACGGACGTAAGTGGGCATAAATTACCGTCCAA	GAGTCGAGGTCATATCGTGTAAGTGGGCATAAATTACCGTCCAG	GTCTCAGGTAACATGTCACAAGAGCAATACTTCACCGGGCGTGATGTCTGCCTATAGTGAGTC	GCAATACTTCACCGGGCGTGAT	white spruce	GGGGTTAGAAAAGCTTTAAAAAGGCATTCAAATCTTTAAACTTGCTATCTGAGTAGAACAGAAAGACCTGAAATTCATGTACAATGGAATTGAAGCTAAGTGGGCATAAATTACCGTCCA[A/G]GGTCTCAGGTAACATGTCACAAGATCCATGTCACAAGATMCAAGAGAGAGGAATGTTCACCAGTTCCCTAGGATTCTATTCACTACTTACTACTGTAGAATTTAAGATAGATTGGATGGC	zinc finger (B-box type) family protein	1817	BT113547
194	PGLM0-0295	5	*					13749d	SNP	Illumina bead array	[A/G]	[1]	GQ0228_A02	238	+	ACTTCGTCAGTAACGGACGTCAACTCCCACTTTTTGAATTCTCAAA	GAGTCGAGGTCATATCGTGTCAACTCCCACTTTTTGAATTCTCAAG	CAGATTGCTTATCATCAGAGGACGTAACCCGGATGGCTCTCAACGTCTGCCTATAGTGAGTC	CGTAACCCGGATGGCTCTCAAC	white spruce	TTCACAGTGGCTGCCCTGTCTTTTTCACTTGACTGCTGTTATTACCTTCAGAGAACAGTTCTTCCTTCCGGAATTGGTGGCTTCTTCTTCAACTCCCACTTTTTGAATTCTCAA[A/G]GCACCATGAGCGACRCAGATTGCTTATCATCAGAGGACAATGTTTCAATGGATTCTCCAGGTATGATTTTATSCTGCTGCATTCAATTTCTACTTTTTAATGGTGTCTGGTCCCTGTAAG	CPC (CAPRICE) DNA binding / transcription factor	745	BT103333
195	PGLM0-0296	8	unmapped					15051b	SNP	Illumina bead array	[T/G]	[1]	GQ0195_G17	1549	-	ACTTCGTCAGTAACGGACGGAGGAAGGGAGAGCGCAGGTT	GAGTCGAGGTCATATCGTGGAGGAAGGGAGAGCGCAGGTG	AGGTTGCATCTGCTGAGGTCTCTTGCTGACCGGACCCAAGGTCTGCCTATAGTGAGTC	TCTCTTGCTGACCGGACCCAAG	white spruce	CTTTTGGTCCACAGCTAGATAAATCTGGCAAGGTTGAGCAGGCAAGTCAGTGGGTCGAAACTCAGCCACGGCCTGAAATCAATATGGAAAACAATGGGCTTCCTCAGCAGATGCAACCTC[A/C]ACCTGCGCTCTCCCTTCCTCAAGCTGACACTTGTTTGGGTATCGAAATGAACTCTGAAATKGTCTGTAATCGTCTCAACCGATCATTTCAAGTAGGCCCTTCATCAACTAGTCCAGTGGA	CUC2 (CUP-SHAPED COTYLEDON 2) transcription factor	1997	BT102493
196	PGLM0-0300	10		*				10355v1	SNP	Illumina bead array	[T/C]	[1]	GQ03808_E05	902	+	ACTTCGTCAGTAACGGACCAGCCTCTCCCTGACGACGAT	GAGTCGAGGTCATATCGTCAGCCTCTCCCTGACGACGAC	TTTGACAATTGAGAGCTAAATCTTATTCACGCAGGGTAAGGGCACGTCTGCCTATAGTGAGTC	TATTCACGCAGGGTAAGGGCAC	white spruce	AAATACGACTGCTATGATATTTGAACAACATAGCTGATAAAAGTATTCAACTCCGCCGTTATGCTTAGAATAGAACCCTACCACAGGTAGATTTAGCTCTCAATTGTCAAAWGCATCATC[A/G]TCGTCGTCAGGGAGAGGCTGTGCTGCAGCAGCTGCAAGATCTGCCTCATACCTAACTCACAAACAAAGTTTTAGAATCCATATATTAAATACAAATATTAGKAAATATAAACAGTAAAAA	RAN3 (RAN GTPASE 3) GTP binding / GTPase/ protein binding	1236	BT116863
197	PGLM0-0301	8		*				9006f	SNP	Illumina bead array	[T/G]	[1]	GQ02810_J06	1003	-	ACTTCGTCAGTAACGGACGTGGTCCAATACCCCACTTTCCT	GAGTCGAGGTCATATCGTGTGGTCCAATACCCCACTTTCCG	CTGACTCTAAGGGCTCCAAACTGTTGCTCGAAAGGACTCCCGGTCTGCCTATAGTGAGTC	CTGTTGCTCGAAAGGACTCCCG	white spruce	CCCGCTTGTTATTGCAGCTCATCCTTCTGAACCAAACCAATTTGCATTGGGGTTGTCTGATGGAGGTGTGCAAGTTTTGGAGCCCTTAGAGTCAGA[A/C]GGAAAGTGGGGTATTGGACCACCTGTGGAAAATGGGTTGGCAAGCAATGCTTCTACTGTTCCAACGACTGGAACTTCAGGTTCAGAGCAAGCCCCAAGGTGATTTGTTTCCATCGAATAT	TPL (TOPLESS) protein binding / protein homodimerization/ transcription repressor	1584	BT104453
198	PGLM0-0302	1		*				7339v3	SNP	Illumina bead array	[T/C]	[1]	GQ04008_J24	1015	-	ACTTCGTCAGTAACGGACGTGCTGCAATAGACCTCAGAAAGCAT	GAGTCGAGGTCATATCGTGTGCTGCAATAGACCTCAGAAAGCAC	CCATGAACATAGTTATGGTCCATACAGGCGTGTCAGGACTACTGTGTCTGCCTATAGTGAGTC	ACAGGCGTGTCAGGACTACTGT	white spruce	TGGTATCTTTCTCTTCCAGATAAAGGGTTGCCCACAAAAAGTTCTAAAATTTCGCCTCTAAACCAATAGTTCTCTGGCAAAAATAAAAAATGGCAAATGGACCATAACTATGTTCATGGA[A/G]TGCTTTCTGAGGTCTATTGCAGCAAAGAGAAAGTAAYCCTCGCGCTCTTCTCATTTCATTTTTCTCATTAAATCTGTAGCAGAAGGTGACAGTTCCCTGCTGAACTTGTCTGTTGCAATT	integral membrane HPP family protein	1400	BT118653
199	PGLM0-0304	10	*	*				5175v2	SNP	Illumina bead array	[C/G]	[1]	GQ03701_M05	1433	-	ACTTCGTCAGTAACGGACGGCATTATGCACAGAACTGACAGAATCTTC	GAGTCGAGGTCATATCGTGGCATTATGCACAGAACTGACAGAATCTTG	TCTGTATTATGTTGATTTGCAGAATGCGGTTGCCCTGGCGTAATAGTCTGCCTATAGTGAGTC	ATGCGGTTGCCCTGGCGTAATA	white spruce	CCTTGAATCACTCTGGAGGACTCTGAAGACTAAAACCTCTTGCAGGAGGCAAAAAATTTGGATTGCCACCAGATCTTRAATCATCCATGCTTGCATTATGCACAGAACTGACAGAATCTT[C/G]CTCTGTATTATGTTGATTTGCAGAGCCATCATCTTTTTGATACCTGCTCCTCTCTTGGGCTATTGGCACTGCGGCTTTCTTTCCACTCCCATCTTTGTTTCCAATCAAATTTTTGTATAT	band 7 family protein	>1793	GT739408, EX415196
200	PGLM0-0306	11		*				7806e	SNP	Illumina bead array	[C/G]	[1]	GQ0066_E19	734	+	ACTTCGTCAGTAACGGACGGGCTCCAAAGAAGGCAGCGC	GAGTCGAGGTCATATCGTGGGCTCCAAAGAAGGCAGCGG	CCCTAAGGCCAAGAAACCGGAATCCCGAGAAGGTCCTGCTGTCTGCCTATAGTGAGTC	GGAATCCCGAGAAGGTCCTGCT	white spruce	CGGCTCCAAAGAAGGCGGTGAAGCCTGCGGCTCCAAAGAAGGCGGTGAAGCCTGCGGCTCCAAAGAAGGCKKTGAAGCCCGCGGCTCCAAAGAAGGCAGCG[C/G]CCCCTAAGGCCAAGAAACCAGCCACGGCCGCTAAGCCCGCTGCTCCAAAGAGRTCTTCTGCAAGAACGGCCGCCAAGCCGGTAGCTCCCAAGGCTGTGAAGAAGCCCACGCCGAAGAAAG	HIS1-3 (HISTONE H1-3) DNA binding / nucleosomal DNA binding	1147	BT101067
201	PGLM0-0307	3	unmapped	unmapped				7506a	SNP	Illumina bead array	[T/C]	[1]	GQ03308_J18	WS00814_P19 (335)	+	ACTTCGTCAGTAACGGACAAGGATGTGTTCAATTTGATTCATGAT	GAGTCGAGGTCATATCGTAAGGATGTGTTCAATTTGATTCATGAC	TAGTCATAAAGAAATAGAAACAAACAACTGCTACTTGTGACGATGCGCGTCTGCCTATAGTGAGTC	ACTGCTACTTGTGACGATGCGC	white spruce	TGATTTTATTTGCACACAAGCTTTCTAATTTTATGCATGTTTCTACTCATTTTCATGTCATTTAGTTCTTCAATTGACCTTTCCATTTCTTCATGTTTGTTTCTATTTCTTTATGACTAG[A/G]TCATGAATCAAATTGAACACATCCTTTTGATTTTATCACATAATTTTTKTTTTGTTGCAG	aspartyl protease family protein	>2024	GR954483, GT052284, GT739214, EX385057, EX385429
202	PGLM0-0308	8		*				8885p2	SNP	Illumina bead array	[T/C]	[1]	GQ02905_K18	792	+	ACTTCGTCAGTAACGGACTGAAGGATCAATCGAAGAACCATTT	GAGTCGAGGTCATATCGTTGAAGGATCAATCGAAGAACCATTC	TTTAACTTAATTTTGTGTTATTGGGAGGTTGTGAAGGCCGGATTTCCGTCTGCCTATAGTGAGTC	AGGTTGTGAAGGCCGGATTTCC	white spruce	AATGACAACAATTCACATATACAGMAATATAAAAATCACAACTTCAATGTACAATATCACAACTGCCTTTCATTGCATCAAGTTAAAAGCTTTGCCCAATAACACAAAATTAAGTTAAAT[A/G]AATGGTTCTTCGATTGATCCTTCACAAAACTAGCCATTAAATTTGATTGGCTACATACTAATCAGCAATTCATGACCTCTCATGCATCATTACAGATCATTGCCCTGCATTGTCACCATA	NF-YB8 (NUCLEAR FACTOR Y SUBUNIT B8) transcription factor	1001	BT106235
203	PGLM0-0310	5		unmapped				15115e	SNP	Illumina bead array	[A/C]	[1]	GQ04111_E10	39	+	ACTTCGTCAGTAACGGACGTCCTCCTCCTCCTCCTTCATTTTA	GAGTCGAGGTCATATCGTGTCCTCCTCCTCCTCCTTCATTTTC	CTCCTCATTCATTGACTTTTATATAGCCATCTGATTGCGGGCTCAAGTCTGCCTATAGTGAGTC	AGCCATCTGATTGCGGGCTCAA	white spruce	TTGCCAGTTGCCATGGTAGTTTTTTTGGGAGAGGACAACAGGGAAACACTTGGCAATGCGGTTCGATCGATTGATTGAAAGAAAGAACTACACTCCTCCTCCTCCTCCTTCATTTT[A/C]CCTCCTCATTCATTGACTTTTATATAGCGTCTGTATCTGTATAATTAGATTTGGTAACGATCTCCTATTTGGATCTGCCTGGCTCTGGCTTTGGCTTTGGATTCTCTGTAATTGCATCTC	myb family transcription factor	1753	BT119858
204	PGLM0-0313	5		unmapped				4129e	SNP	Illumina bead array	[T/C]	[1]	GQ0204_F05	1282	+	ACTTCGTCAGTAACGGACGTCTGAGGCCAAAAGAAGAACAAAAT	GAGTCGAGGTCATATCGTGTCTGAGGCCAAAAGAAGAACAAAAC	ATGATTCTGGTTTTGGGAACACTGCAATACAGGACCGTTCGCGTCTGCCTATAGTGAGTC	ACTGCAATACAGGACCGTTCGC	white spruce	AAACAAGAATTCACAATCARGGTCCCATAGATAGTCTCCCCATGATTTGTTGATACAGCGTTGAGTTTGTGGGATTGAAAGGTAATTGGTTCCCAAAACCAGAATCATC[A/G]TTTTGTTCTTCTTTTGGCCTCAGAAATCTCATGCCATTATCTTTAGCTTGACCAAAATATGGCTGAATGGGAACGATAGGCTTTCCACTAAGTTCGATGCCAGGCAATCCATGGTTTGTA	WRKY2 transcription factor	1614	BT102978
205	PGLM0-0314	1	*					3896b	SNP	Illumina bead array	[A/G]	[1]	GQ0195_I01	230	-	ACTTCGTCAGTAACGGACGTTCCTGACCTCCTGATAACCTCATA	GAGTCGAGGTCATATCGTGTTCCTGACCTCCTGATAACCTCATG	GTCCTTGAGTACATATGTTTCTATGGTGCTGCATGTACTCGGGTAAGGTCTGCCTATAGTGAGTC	GTGCTGCATGTACTCGGGTAAG	white spruce	GGAGTATGAATCGACRAGTCCTGCAAGACTGGAGGCGTCTTCTATTGCTTCTCTCTTTTCTCCTCCTGAAAAATATGACACTATCAGTCTAGGATCTTCCTGACCTCCTGATAACCTCAT[A/G]AGTCCTTGAGTACATATGTTTCTATGTCCTTGTCCCTCACCAATTGGCTTCTGAAACAAAGGAAACCCGTTTATAGTGATAGAATAGTATTGATCCCAGGTATGAACCATTAGCTGGCCT	KAN (KANADI) transcription factor	1323	BT102498
206	PGLM0-0317	6	*					9562a	SNP	Illumina bead array	[G/C]	[1]	GQ0203_D09	152	-	ACTTCGTCAGTAACGGACGCGCTGCTTCAGGTCTGGAGTTCG	GAGTCGAGGTCATATCGTGCGCTGCTTCAGGTCTGGAGTTCC	ATCTTGAAACAATTCAAGTATAGTAAACCGCGCAACACTGGTGCTAATGTCTGCCTATAGTGAGTC	ACCGCGCAACACTGGTGCTAAT	white spruce	TCAGTTCCTCAGCTTTTCAGCTTTCCTGAATGCTGAAAGGTTTTATCGTTACTATACTTGAATTGTTTCAAGATC[C/G]GAACTCCAGACCTGAAGCAGCGGCGCATTGTGGGTTTTGTGAAGAGTTTAGTTAGCCTTAAAATGCCTGGAGTCTCGTCAGAGGAGTGCCAGGCTTTGTCGTTGGATTCYTTCATGCCTG	zinc finger (CCCH-type) family protein	>1886	GE481185, DV985040, DV984740
207	PGLM0-0321	9	*					1424a	SNP	Illumina bead array	[T/G]	[1]	GQ03505_O03	693	-	ACTTCGTCAGTAACGGACGAGGTCACTGCATCCTCTCGCAT	GAGTCGAGGTCATATCGTGAGGTCACTGCATCCTCTCGCAG	TGCGAAATATGAGATGATTCATGCGTAGGGACTATCAGGGAACGTCTGCCTATAGTGAGTC	TGCGTAGGGACTATCAGGGAAC	white spruce	GATCGAGTTTCCAGTTGCGGTGCCTCGCAAAGTCTGGCAGTGGAGAATCAGACACCCCCAACCAAAAAGCAGAAGCTTTTGTTCGGCACTCATCTCTTTGAATCATCTCATATTTCGCAG[A/C]TGCGAGAGGATGCAGTGACCTGTAGATCTTCACGGCGGCAGGCGCCCTTGTTGCTGGATCTTAATCTGCCCCCAGCGGCTAACGATGTCGACTAACTCATCCGACAATTTGTAAAATTTC	ERF9 (ERF DOMAIN PROTEIN 9) DNA binding / transcription factor/ transcription repressor	1061	BT113988
208	PGLM0-0322	6	unmapped					9870t3	SNP	Illumina bead array	[T/C]	[1]	GQ0208_D11	GQ03110_M07 (598)	-	ACTTCGTCAGTAACGGACGTGCCTGAAATTATTGAAGAAAACAAAATT	GAGTCGAGGTCATATCGTGTGCCTGAAATTATTGAAGAAAACAAAATC	ATCTTTACACTCAAAAGGTTCACGACTGGTCCATAGCCAACCGCTGTCTGCCTATAGTGAGTC	GACTGGTCCATAGCCAACCGCT	white spruce	GCGATAATTGCTTTAATGGCACATCCAGAACCTGATAGCCCCTTAAATTGTGACTGTGGTCAGTGRAATGATCTTTTGCCATGAGAACATTGTTGTGTGAACCTTTTGAGTGTAAAGATT[A/G]ATTTTGTTTTCTTCAATAATTTCAGGCAACCTTCTGCGATCTGGTGATGATCGAGGGTATCAGTCAATGGCTAGAATGTATACACGGTTAGCAGCCACAGCTAACAAGGGTAATCATTGA	PEX4 (PEROXIN4) protein binding / ubiquitin-protein ligase	1144	BT103195
209	PGLM0-0323	3		*				10629t2	SNP	Illumina bead array	[T/C]	[1]	GQ03239_E04	GQ03315_B10 (22)	+	ACTTCGTCAGTAACGGACGCCCTGCTGGTGCTTTTGCAGT	GAGTCGAGGTCATATCGTGCCCTGCTGGTGCTTTTGCAGC	AATGTGGCCAAAGTTGATTATCGTTGAGCCTCTACTACCGACAGTCTGCCTATAGTGAGTC	CGTTGAGCCTCTACTACCGACA	white spruce	AAACCCCCAGTCCCATATACTGATGCTCTAACATGATTTTTATCAATTTCACCWGAATTAATACCATAGCTTTGCTGACCCCTTCCCTCATAATCAACTTTGGCCACATTGGACAATGGG[A/G]CTGCAAAAGCACCAGCAGGGACACTAGAGCTGTACATTGATGATCCAATATGGGCTAGATTACTAGTCCCAAAAGCTGAGGGGTACCCCTCATCACGTCTTCTCTCGTCATTTTTTTGAG	FUNCTIONS IN: molecular_function unknown INVOLVED IN: biological_process unknown LOCATED IN: cellular_component unknown CONTAINS InterPro DOMAIN/s: Frigida-like (InterPro:IPR012474) BEST Arabidopsis thaliana protein match is: hydroxyproline-rich glyco	1337	BT111549
210	PGLM0-0324	4	*					9693v3	SNP	Illumina bead array	[T/C]	[1]	GQ0205_P06	1413	-	ACTTCGTCAGTAACGGACGAAAACCCCAAAAGAAATTTTGGTT	GAGTCGAGGTCATATCGTGAAAACCCCAAAAGAAATTTTGGTC	GCCAAAATTCTAGCAAATTACAGAGACCCGTCATGGAGCAACTTGTCTGCCTATAGTGAGTC	GAGACCCGTCATGGAGCAACTT	white spruce	ATTGCAAATATTATAAGAAATATCCAGAAGGCAAATGCTGCTGCTGACCAGGCACCTGAGGCATTACAAGGGATGGCAGTCCAATAAGCATTTATTTTGTAATTTGCTAGAATTTTGGCT[A/G]ACCAAAATTTCTTTTGGGGTTTTCTAGGGTCCAGTGAAAGATGAGTTAACATTCATGACCAGGAAAATTGTGCAGTAATTGAGGTTTCKTACGTCAAAAGAATTATTTTACATGCTCATA	proteasome family protein	1744	BT103064
211	PGLM0-0325	2		unmapped				4194g	SNP	Illumina bead array	[T/C]	[1]	GQ03606_L11	2022	-	ACTTCGTCAGTAACGGACTCAGAAGGAAAGGCACTAATAACCACT	GAGTCGAGGTCATATCGTTCAGAAGGAAAGGCACTAATAACCACC	CTTTAAGACAATACACATGCAAACATGGAAGAGCGCCTCTAGCTGAGTCTGCCTATAGTGAGTC	ATGGAAGAGCGCCTCTAGCTGA	white spruce	CAACAATGTTGCTGTCCAACTCAAAGATGAAAATGTTCATTACAYGTGTCTATTGCAAAAGGCCTATTGCAAAATCAGTTTGCATGTGTATTGTCTTAAAGMAAATGACATTTGTGAAAT[A/G]GTGGTTATTAGTGCCTTTCCTTCTGATGTATGAAGGCCTA	transducin family protein / WD-40 repeat family protein	2317	BT114992
212	PGLM0-0326	9	*					9063v1	SNP	Illumina bead array	[A/G]	[1]	GQ02825_P07	269	+	ACTTCGTCAGTAACGGACAAATTTACAGGGGAACGGATTCACA	GAGTCGAGGTCATATCGTAAATTTACAGGGGAACGGATTCACG	ACAAATACATTGGCGACACAGCAACTGCTTGATGCCGCACACTGTCTGCCTATAGTGAGTC	CAACTGCTTGATGCCGCACACT	white spruce	TCTGTCCCAGAGGAAAAATTTCAAGCCTGCAATGYYTTTTTCTATTTATGCCCATTTTTTCCGTTTACTGAACAAGATSACGGTTATGAAATTTACAGGGGAACGGATTCAC[A/G]AACAAATACATTGGCGACACAGACGATCCGAGAGAGGCAAACGTGAAGCTGCTGATGAATTTTGCAGACGGCATGTTGAAGCAGAAGAGCGTGGAGTCCCTCCCGTTCGGAGGAAAACGA	PLP8 (PATATIN-LIKE PROTEIN 8)	955	BT105667
213	PGLM0-0327	11	*	*				8094v1	SNP	Illumina bead array	[A/G]	[1]	GQ03214_I14	GQ03611_B18 (202)	+	ACTTCGTCAGTAACGGACGAGCTGAATCTTTCAACTCAGCAAGA	GAGTCGAGGTCATATCGTGAGCTGAATCTTTCAACTCAGCAAGG	AATGCTATGCTAAATTGCATATTCAGGGGAAACACGGCCTTTCGTGTCTGCCTATAGTGAGTC	CAGGGGAAACACGGCCTTTCGT	white spruce	TGAGATAGGGATAATGTTGGAGCACCACTTAAGCAAAATGATGCCAGCGGCCATTGTTGTTTTACTGGCTAAAAGAATATACAGTGGGCTTTTTATAGCTGAATCTTTCAACTCAGCAAG[A/G]GAATGCTATGCTAAATTGCATATTGCAAGGATCCATTAAAATTTAGTTCTTTTGGTTCTTCTGTGTGAATCTGTATGGATTGATTATTACATATCTACAGCGTATATTCTGAGAATGATG	AtALMT9 (aluminum-activated malate transporter 9) anion channel	1091	BT109976
214	PGLM0-0328	4	*	*				4073n	SNP	Illumina bead array	[T/C]	[1]	GQ03313_I07	129	+	ACTTCGTCAGTAACGGACTGGGCAAAAGTTTCCACCCTATTT	GAGTCGAGGTCATATCGTTGGGCAAAAGTTTCCACCCTATTC	ATGTATCTTATCAAATGATTTTGAATTCAAGCGGGGCTGTCAACACAGTCTGCCTATAGTGAGTC	TTCAAGCGGGGCTGTCAACACA	white spruce	TCTTGAATTGCTGATACAAGTACRCTTTGAATACTTGCAATTATTGTTCAAAATCATTTGATAAGATACATC[A/G]AATAGGGTGGAAACTTTTGCCCACTGAATGCAAACATGGAGATGATGACTACCATCTCCTAATAAGTTACACCAGCTTTACATACTTCAGAACTCATAGAGGAAAGCTGCCTGTCAAACG	Transcribed locus moderately similar to NP_001056985.1 Os06g0182500 [Oryza sativa (japonica cultivar-group)]	752	BT112328
215	PGLM0-0329	9	*					13855a	SNP	Illumina bead array	[T/A]	[1]	GQ0255_K05	1519	-	ACTTCGTCAGTAACGGACGCACAGTATTGGACTCGTTACAAGCTGT	GAGTCGAGGTCATATCGTGCACAGTATTGGACTCGTTACAAGCTGA	CAGTACTTAGGGAGTTGTTGTCCTATAGCGTGGGGCCATTGAGCAGTCTGCCTATAGTGAGTC	TATAGCGTGGGGCCATTGAGCA	white spruce	TACCAAAATCAATAACCAGGCTCTTCTGCAGGACCAGGGCTATGACAATCTGATGAATGCTTCAGCTTCCCTAGTTCAGCAGCATTCAAGAAGCCAGGACAACAACTCCCTAAGTACTGA[A/T]CAGCTTGTAACGAGTCCAATACTGTGGCCTGAGGGGCAATTCCTTGGCATTTCCAAGAACAATAATTCAGAATCTGTACCTGCACTTGTGTCGACGACCTCCTCTCCAAATATATTCAAT	AtMYB93 (myb domain protein 93) DNA binding / transcription factor	2335	BT103501
216	PGLM0-0330	10		*				13366f	SNP	Illumina bead array	[T/C]	[1]	GQ03819_I19	516	-	ACTTCGTCAGTAACGGACGCTGCGCCGGCTGCGACT	GAGTCGAGGTCATATCGTGCTGCGCCGGCTGCGACC	CCTTTTTCTTCAGGCAGCTGTGCATCTGATGATCGCGGAAGGTCTGCCTATAGTGAGTC	GTGCATCTGATGATCGCGGAAG	white spruce	CACTTGCCAGGAAGGACGGATACTGAAATCAAGAATTACTGGCACAGCTGCCTGAAGAAAAAGGC[A/G]GTCGCAGCCGGCGCAGCCAATCAGGGAGTCTGTGAAGCTCCTACAATGATTCTYGATCCGATCGACATTGATGTCGTCGACATGGATCCAGCACCTGAAATTGATTTGTATGGTGACTCA	AtMYB103 (myb domain protein 103) DNA binding / transcription activator/ transcription factor	1148	BT117439
217	PGLM0-0331	12		*				7602e	SNP	Illumina bead array	[G/C]	[1]	GQ0013_G12	306	-	ACTTCGTCAGTAACGGACGTGCGTCTCCAGTACTCATGGATGG	GAGTCGAGGTCATATCGTGTGCGTCTCCAGTACTCATGGATGC	AGGCATATGGAGAATCATACAAAATGGATGTCAGCGGATCACGCGTCTGCCTATAGTGAGTC	AATGGATGTCAGCGGATCACGC	white spruce	CAGGCCGATTCATAGTTTTCCTCCTCAGTCGAGCTAGATGCAGAAAAAAACAGTAAATCATCATGTTGGGCAAATGCCACAGACGAGTTTTCTATTTTTGTATGATTCTCCATATGCCTT[C/G]CATCCATGAGTACTGGAGACGCAGCTCTCTCATGGCTTGCAGCATCTGAGTTATATTGATTATGAGAAATGGACTGCATCATTTCTGAGGCATTCATACAGCTGGATGCGCTTATCGGGG	MYB36 (myb domain protein 36) DNA binding / transcription factor	1027	BT100400
218	PGLM0-0333	1	*					1378c	ESTP	Illumina bead array	[A/G]	[1]	GQ03802_H23	Intron	N/A	ACTTCGTCAGTAACGGACGTCCCCTCAAAGGTGTTATGTCCTTA	GAGTCGAGGTCATATCGTGTCCCCTCAAAGGTGTTATGTCCTTG	GTAGCCTCTTAATCTACGATGGACCGGAGCGTAGATTGTGTGACAGTCTGCCTATAGTGAGTC	CCGGAGCGTAGATTGTGTGACA	white spruce	CTGCTTGTGTACCTGGAGTGTAATASAAGACATGMATTCCAGCGATCAGAATTTTTCAATAACATAGAAAACCTACAAAGCTCTAAACTTATTTCTTCCCCTCAAAGGTGTTATGTCCTT[A/G]GGTAGCCTCTTAATCTACGATGGATCTCTATAACATGGGTAATTGGTAATAATTGTTTCTAGTAATAATAATAATCTAATTTTAAGGTCACGGCCAAGCCAGACACCAAATTGGTGTATG	ARF2 (AUXIN RESPONSE FACTOR 2) protein binding / transcription factor	1935	BT116582
219	PGLM0-0335	2		*				9201v1	SNP	Illumina bead array	[A/G]	[1]	GQ03712_H04	2020	-	ACTTCGTCAGTAACGGACAACTTGCTTTACCACGGGAAGATAAA	GAGTCGAGGTCATATCGTAACTTGCTTTACCACGGGAAGATAAG	ACCGTACCTACCTAATGTATAAAAGACAGTCCATCCGTGTGAAGACCGTCTGCCTATAGTGAGTC	ACAGTCCATCCGTGTGAAGACC	white spruce	TGCGATGCATTCTTGGCTCTTCAAAGCTAAGTGCTTACTACCAGCCACATCCAAAAGAARAGGTTTTGTGGGGTTGTGGGGCCTGATAAGATCAGAACTTGCTTTACCACGGGAAGATAA[A/G]GACCGTACCTACCTAATGTATAAAAGAAGACTGATAAGCTGGAGGGGGGGGAGGCAGTCCACTGCCAAAGTGATGGTTGTTGTAATTAGTAGAGGAATTATAAGAACCGGAACCCAACAA	FUNCTIONS IN: molecular_function unknown INVOLVED IN: biological_process unknown LOCATED IN: cellular_component unknown CONTAINS InterPro DOMAIN/s: Frigida-like (InterPro:IPR012474) BEST Arabidopsis thaliana protein match is: hydroxyproline-rich glyco	2222	BT116137
220	PGLM0-0336	5	*					2343b	SNP	Illumina bead array	[A/G]	[1]	GQ03102_D15	108	-	ACTTCGTCAGTAACGGACGCCATGGACGCTGTCTGATACCTCTA	GAGTCGAGGTCATATCGTGCCATGGACGCTGTCTGATACCTCTG	ACAAATTCGTCCTCTTCCTCGCTTTCCGGGAGAAGTATGCCCGTCTGCCTATAGTGAGTC	GCTTTCCGGGAGAAGTATGCCC	white spruce	ATCTCGAATCTCCGCAGCCCATTTTCCCCATGGACGCTGTCTGATACCTCT[A/G]TACAAATTCGTCCTCTTCCTCCCCGCGCTCTTGGCTGCGGACTTTTCGAAATCYTTCMAAGGAGGAATCGCCTCGTTTTCATCACCTTSAAACCCCAACCAAAGTCAAAATCACCAAAAA	ATEBP (ETHYLENE-RESPONSIVE ELEMENT BINDING PROTEIN) DNA binding / protein binding / transcription activator/ transcription factor	1568	BT107056
221	PGLM0-0337	3	*					9147b	SNP	Illumina bead array	[T/A]	[1]	GQ03801_K21	1255	+	ACTTCGTCAGTAACGGACGGTGTCCAGAGAAGATAGATGGGCT	GAGTCGAGGTCATATCGTGGTGTCCAGAGAAGATAGATGGGCA	AAGAGTAAAGCTGTTTGACAGAGACAAGCGCACCTACTTCAGTCGGTCTGCCTATAGTGAGTC	ACAAGCGCACCTACTTCAGTCG	white spruce	GGATAAAGACAGAAAGCTGSAAAGCCGGAATCCATCCCACTCCAATGCAGTATACTGAAAGCTAGATGCAAAATCTAGCTCCGATCTTACAGTGCGCTCTGTCAAACAGCTTTACTCTTC[A/T]GCCCATCTATCTTCTCTGGACACCTTGGAGCTGCGATCAAACAGAAAATGGTCAATCCCGATAAGGCATCAGAAACGAATATCTTCAAAACAAAGAGAACATCTTCCATATAAGTCTAAG	IAA13 transcription factor	1804	BT116547
222	PGLM0-0338	12		*				9254t2	ESTP	Illumina bead array	[T/C]	[1]	GQ02801_E02	Intron	N/A	ACTTCGTCAGTAACGGACTTAATAGGCATCTGAATTCAAAATAGCT	GAGTCGAGGTCATATCGTTTAATAGGCATCTGAATTCAAAATAGCC	TTAAAATAATACCAAACAACAATACATCCGCGTGTAACCAGCTACATCGTCTGCCTATAGTGAGTC	TCCGCGTGTAACCAGCTACATC	white spruce	GCTGGACCAAATATGTATGGAGATGGCTATGGAAATTCTCAGGTGTGCCTTTGGGTTTGTTGAATGCTGTCTATCTTTTTTTTATGTTTGGTCTGTATTGTTGTTTGGTATTATTTTAAA[A/G]GCTATTTTGAATTCAGATGCCTATTAATGCTGGGGGTGCTGCTACTTATGGTGCTGGTCCTGTTGCTGGCCGGGCTGGATATGATGTACCTCGGGGTGGTGGTTCACAGGTGATATTTTA	unknown protein	1558	BT103727
223	PGLM0-0339	7		*				4514g	SNP	Illumina bead array	[A/C]	[1]	GQ03507_A16	759	+	ACTTCGTCAGTAACGGACGCAAAAGAGGATTTTCCCAGAATTACACA	GAGTCGAGGTCATATCGTGCAAAAGAGGATTTTCCCAGAATTACACC	GAAGATATTTTATATGGTCAGGTTGTACCGGCGAGTGGTAAATGCCCGTCTGCCTATAGTGAGTC	TACCGGCGAGTGGTAAATGCCC	white spruce	ATCTACCAATGTAACGACTCAGTTTGTTAGTGCTAATAATCCACTTGAAATGATCACAGAACCTGGCTTTCCAAAAGAGGATTTTCCCAGAATTACAC[A/C]AGAAGATATTTTATATGGTCAGGTTGTTGTGGTGGCCAACAATAGTAGCGAGTGCAGTATAAGTATGCACCAGTCGAGTGGAARTATGCACCAGTCGAGTGGAARTATGCACCAGTCGAT	EIN3 (ETHYLENE-INSENSITIVE3) transcription factor	1380	BT114049
224	PGLM0-0343	2	*					1201m	SNP	Illumina bead array	[T/G]	[1]	GQ03111_E02	1203	-	ACTTCGTCAGTAACGGACTGTTTCTGAAGCAATTTGCAAATGT	GAGTCGAGGTCATATCGTTGTTTCTGAAGCAATTTGCAAATGG	AGAAAGATACCCAGCAAAGATTGATAGGGTCTGGACGCAAACTGGTCTGCCTATAGTGAGTC	GATAGGGTCTGGACGCAAACTG	white spruce	GTAAATGCTTTTAGTCTATCTCTGGAATATAGAGAAATTTTGGCCAATTTTAAAATCCTACAAGTTCTTGTTATGCTGTTTCAGGCCTCTACTTGAAAATCTTTGCTGGGTATCTTTCTG[A/C]CATTTGCAAATTGCTTCAGAAACATTTTGGACTGGCAGGGTATTTCATCTTGGTTTTGGATATTTTATTTTTAAGATAAAATATTTGACTTGAACCTTGATCCCAAGTTGTTGAGCACTT	PHD finger protein-related	1548	BT107670
225	PGLM0-0344	10		*				4914f	SNP	Illumina bead array	[A/G]	[1]	GQ03217_M17	1114	+	ACTTCGTCAGTAACGGACGCTTGCCTGTTGCAGAGCTCCAA	GAGTCGAGGTCATATCGTGCTTGCCTGTTGCAGAGCTCCAG	ATCAGGCCAGTGTGAATACTATTATTGGGAACTCACCCGGTCACAGTCTGCCTATAGTGAGTC	ATTGGGAACTCACCCGGTCACA	white spruce	ATTGCTTCGAYTAGGTTGGAACAAGCAAGATCCGAGGTTCATTGCTACTATTTTGATGGATAGTTGTAAGGTGGTTATCTTGGATATTAGGTTTCCAACCTTGCCTGTTGCAGAGCTCCA[A/G]AGGCATCAGGCCAGTGTGAATACTATTGCGTGGGCTCCTCACAGCCCTTGCCATATTTGCACTGCGGGAGATGATTCTCAGGCACTCATATGGGAATTATCATCTGTTAGTCAGCCACTG	ATAN11 (ANTHOCYANIN11) nucleotide binding	1423	BT110191
226	PGLM0-0345	7	*					15401a	SNP	Illumina bead array	[T/C]	[1]	GQ0035_O16	732	-	ACTTCGTCAGTAACGGACGAACTGTGATTTGGGACGAGAGATTT	GAGTCGAGGTCATATCGTGAACTGTGATTTGGGACGAGAGATTC	CAAGTGTCAAATGCACAAATCAATGGTTGACCCTTGTACCGGCGTCTGCCTATAGTGAGTC	AATGGTTGACCCTTGTACCGGC	white spruce	CGGAGGTRGCAGATTTTTTTCATTATGACCGCCAGGAGAGCTCAGCCTTCAAGCGGGCCGCCTCCGACGCCGAAGAGCGTCCCKACCTCAATCTTGATTTGTGCATTTGACACTTGCRGT[A/G]AATCTCTCGTCCCAAATCACAGTTAAACTGAGAGGCCAAATTTGCCGAAAGGACTCCAGTTCAAATATCAAATTGCCCGAAGAAGCGTACAGTTCAAGTTCCAGCATCAGCGT	MYB4 DNA binding / transcription factor	1122	BT100659
227	PGLM0-0346	1	unmapped					11176b	SNP	Illumina bead array	[A/C]	[1]	GQ03816_N20	GQ03225_C17 (51)	+	ACTTCGTCAGTAACGGACTCTTCACAGTGCCAGGTGATCGA	GAGTCGAGGTCATATCGTTCTTCACAGTGCCAGGTGATCGC	TGTCATCAAGATTACAGTCCATATGGGACATGCCGCTCCTGTAATGTCTGCCTATAGTGAGTC	TGGGACATGCCGCTCCTGTAAT	white spruce	ACGATCTTGACATGGTTCCTCCACCTTCTAATGAAGAAGTTATAGGCATTAAAACTAGTCTTCCTGGAAAAGATTGCATCATGCCCGAGGATTTTTCATCTTCACAGTGCCAGGTGATCG[A/C]TACTTTGGGCACGARTMTGTCATCAAGATTACAGTCCATAAAGCCAGGGAGCACTCACATTTTTCAAGAAACATATTCTGTCGGCCATGCTGTA	unknown protein	935	BT117308
228	PGLM0-0347	9		*				9063v2	ESTP	Illumina bead array	[G/C]	[1]	GQ02825_P07	Intron	N/A	ACTTCGTCAGTAACGGACGCGTTCCCCTGTAAATTTCATAACCGTG	GAGTCGAGGTCATATCGTGCGTTCCCCTGTAAATTTCATAACCGTC	TCTTGTTCAGTAAACGGAAAAACATCGCAGGGATTGATGCAGGTGTCTGCCTATAGTGAGTC	CATCGCAGGGATTGATGCAGGT	white spruce	TCTGTCCCAGAGGAAAAATTTCAAGCCTGCAATGYYTTTTTCTATTTATGCCCATTTTTTCCGTTTACTGAACAAGAT[C/G]ACGGTTATGAAATTTACAGGGGAACGGATTCACRAACAAATACATTGGCGACACAGACGATCCGAGAGAGGCAAACGTGAAGCTGCTGATGAATTTTGCAGACGGCATGTTGAAGCAGAA	PLP8 (PATATIN-LIKE PROTEIN 8)	955	BT105667
229	PGLM0-0348	1		*				6122e	SNP	Illumina bead array	[G/C]	[1]	GQ03417_B05	619	-	ACTTCGTCAGTAACGGACGGAACGCAGCTCACCCAGTTGG	GAGTCGAGGTCATATCGTGGAACGCAGCTCACCCAGTTGC	CTGGATTGTGTATTTGCATTCTTCTGTCTTACCAAGCCGAGTGGGTCTGCCTATAGTGAGTC	TCTGTCTTACCAAGCCGAGTGG	white spruce	TCAGTGTCGCTTTTTCCGCCGACAACCGACAGATCGTCTCCGCCTCCCGCGACCGATCGATCAAGCTCTGGAATACCCTCGGAGAATGCAAATACACAATCCAGGACGCCGATGCCCACA[C/G]CAACTGGGTGAGCTGCGTTCGATTCTCGCCCTCCACGGTTAACCCTATGATCGTCTCGGGGTCCTGGGACCGCACCGTCAA	RACK1B_AT (RECEPTOR FOR ACTIVATED C KINASE 1 B) nucleotide binding	1388	BT113679
230	PGLM0-0349	7		*				11112e	ESTP	Illumina bead array	[T/C]	[1]	GQ04108_P21	Intron	N/A	ACTTCGTCAGTAACGGACGCATGTTCTTTTAATCAACAGGAGTTATAAT	GAGTCGAGGTCATATCGTGCATGTTCTTTTAATCAACAGGAGTTATAAC	TTTTAAATAGAAACAGGCTTATGTCCTGGACCGTGAGATGGCTAACAGTCTGCCTATAGTGAGTC	CTGGACCGTGAGATGGCTAACA	white spruce	TCGCGATCATAAATCTGCATCAATAAAACAAAAACTGTGTTAGTTTTACATTGAAACGCTGCACATAAGGTTTTAGAAGATTGTTGTAAAAGAAGACATAAGCCTGTTTCTATTTAAAAA[A/G]TTATAACTCCTGTTGATTAAAAGAACATGAAGTAAAGAAACAAAAAATATTAGAATAAAACACCTTTGCCTGGGCCGATCCAGTTACACACAAAAATCGATCAGAAGTTGGACTCCAGCT	transducin family protein / WD-40 repeat family protein	2411	BT119703
231	PGLM0-0351	6		*				2641e	SNP	Illumina bead array	[T/C]	[1]	GQ02823_E16	260	-	ACTTCGTCAGTAACGGACGGCCAAGTGGTGAGGGGCT	GAGTCGAGGTCATATCGTGGCCAAGTGGTGAGGGGCC	GCCATATTGATGGTCTGGTATAGTACCGGGCATTACTCACTCCAGTCTGCCTATAGTGAGTC	GTACCGGGCATTACTCACTCCA	white spruce	TAGAAGTCCCCCAGCTAGTGCTCAACCTTGTGTTTGTCTTGGAATTGAGCAGGCTTTTGGCCAATTGGCTTCTCTCCCCTTTCGGTATACCAGACCATCAATATGGCGCTCCCCGGGATC[A/G]GCCCCTCACCACTTGGCCCATCACTCCTTTAACTAATACTGTCAGTGTTCGTTATTCCGGCCTCATCTTCTCCGCTTCTATTTCGCCTTCTTCCCCTGTTTCCCCTGTCCCTCCATACCG	zinc finger (C3HC4-type RING finger) family protein	794	BT105487
232	PGLM0-0352	8	*					8406a	SNP	Illumina bead array	[A/G]	[1]	GQ03234_A20	1047	-	ACTTCGTCAGTAACGGACGGGGTGGGTAAAAATTTTGGACTCTCA	GAGTCGAGGTCATATCGTGGGGTGGGTAAAAATTTTGGACTCTCG	GGTAAGACCAAACAAAGTTAAGCAGACCGGGGTTTATGTAGTCGCGTCTGCCTATAGTGAGTC	AGACCGGGGTTTATGTAGTCGC	white spruce	TCACTGAAAATAAGCATATAGCTTATATGTRCTGAATTTATCTGATYAATCATCAACTATAACAGGTCCAGAGATCGAAAGGGCAATCATTAGCTGGGTGGGTAAAAATTTTGGACTCTC[A/G]AGGTAAGACCAAACAAAGTTAAGCATGCAATCTTCTTCTCTTAGAAAGAGGAGAATCAGGTGGAGAAGATCGGCATCCAATGTCAGGAACCAATGAAGCATCATCAATTCCAAAGATCGC	LZF1 (LIGHT-REGULATED ZINC FINGER PROTEIN 1) transcription factor/ zinc ion binding	1549	BT111188
233	PGLM0-0354	12	*					10965b	ESTP	Illumina bead array	[A/G]	[1]	GQ03505_L12	Intron	N/A	ACTTCGTCAGTAACGGACGAGTTTATTGGCACGACATTAAGCAA	GAGTCGAGGTCATATCGTGAGTTTATTGGCACGACATTAAGCAG	GCATTTTATTATTGACTCCAGTCTCGCTGAACGTCAAATTGCAGGGGTCTGCCTATAGTGAGTC	CGCTGAACGTCAAATTGCAGGG	white spruce	AGTCCGTTACTGGAATGTTAACCAGGGTGTGTGCTCGAGATATTTCAAGGTAGCTTTCATTGAAAGAGTTTATTGGCACGACATTAAGCA[A/G]TGCATTTTATTATTGACTCCAGTCTTTGGAACATAAAKTTATGCTGACTGGGTCATGCCTTGCCTTACAAACTGTGGGGATTTGCAGGGTGGTATGAGTCAAGTGCGATTTCARCCTCGT	LUG (LEUNIG) protein binding / protein heterodimerization/ transcription repressor	1812	BT113974
234	PGLM0-0357	9	*					4598b	SNP	Illumina bead array	[T/A]	[1]	GQ0204_I24	1310	+	ACTTCGTCAGTAACGGACAGACGGCCCTTACCCAGATGCT	GAGTCGAGGTCATATCGTAGACGGCCCTTACCCAGATGCA	CAATTGCATCCTACAATGAAATTTCCGACCAAGGCCAACTCGATGTCTGCCTATAGTGAGTC	TTCCGACCAAGGCCAACTCGAT	white spruce	ATTCTGGGCRAGGGAGATGGACAGATGAACATAACAGCAGCACGATTCTGGCTAGTCCCACCAGGGACCAAGCGGTACTTGATCCTCCATAGCAAACATTTCATTGTAGGATGCAATTGA[A/T]GCATCTGGGTAAGGGCCGTCTTCCACYTTGAGGAGATGATAWGTATATGTCTGAGGAAGCAGTTTTTCACTCATGCCTTCTTCTTCTTCTTCTTCATCAGCATGTGAGAGGTCTGATTGA	ATHB-1 (ARABIDOPSIS THALIANA HOMEOBOX 1) DNA binding / protein homodimerization/ sequence-specific DNA binding / transcription activator/ transcription factor	1722	BT102993
235	PGLM0-0358	1		*				6122g	SNP	Illumina bead array	[A/G]	[1]	GQ03417_B05	275	-	ACTTCGTCAGTAACGGACGCTTTGGTGAGGTGCCAGACAAGA	GAGTCGAGGTCATATCGTGCTTTGGTGAGGTGCCAGACAAGG	TCGATTTGTCCCTTGAACCTGGTTCCGCTAATGAACTTCCGGGTCTGCCTATAGTGAGTC	GGTTCCGCTAATGAACTTCCGG	white spruce	GTCGGAGGAGATGACGACGTCGTGGATRAAGTGGGAATGGCCCGTCAGCCGGCGCTTGGCGACGCCGTACGTGCCGCCTTCTTCGCCGCCGGTGGTTTCTTTGGTGAGGTGCCAGACAAG[A/G]ATCGATTTGTCCCTTGAACCTGAGATTATCATGTCGGAATTGTCGATCGGGGTGGCTATTGAGGTCACCCAGTTGTCGTGCCCTTTCATTGTGCCTCGTAGAACTAAG	RACK1B_AT (RECEPTOR FOR ACTIVATED C KINASE 1 B) nucleotide binding	1388	BT113679
236	PGLM0-0360	10	unmapped					90019f	ESTP	Illumina bead array	[A/G]	[1]	GQ03204_F02	Intron	N/A	ACTTCGTCAGTAACGGACGCATATGCATCAACTGGTCAGCAA	GAGTCGAGGTCATATCGTGCATATGCATCAACTGGTCAGCAG	AAGATAATGTTCATACAGGGAGCTTCCATGACCAAGCCGGATAGCGTCTGCCTATAGTGAGTC	TTCCATGACCAAGCCGGATAGC	white spruce	TTTAAAGGATTATTCTAATGGCAGTGGTGATTATTCCAGTGTTGCAAATATCTCCGATTCCTGTTCTGTTTCACAAACTAATTCTTTGCAACAAGAAGCATATGCATCAACTGGTCAGCA[A/G]CAAGATAATGTTCATACAGGGAGCTCTTCCAAGCAGCTGTTAGTTCAATGTGCAACTGCAATATCTGAAGGTAAGCTAGAATTGGCATCACATATAATCGCAAAATTGAGAGACACG	Transcribed locus moderately similar to XP_001757486.1 predicted protein [Physcomitrella patens subsp. patens]	472	BT109070
237	PGLM0-0364	4		*				4073e	SNP	Illumina bead array	[T/C]	[1]	GQ03313_I07	GQ03113_D19 (227)	-	ACTTCGTCAGTAACGGACTGTTCGGCGTAGACCATACTGAACT	GAGTCGAGGTCATATCGTTGTTCGGCGTAGACCATACTGAACC	ACTCTAAAACCTTCTCCATATGCGTTGAATCAGCTCACGTTCGGGGTCTGCCTATAGTGAGTC	GTTGAATCAGCTCACGTTCGGG	white spruce	ATCAAAAAAGGCAAATAGGTCTCAATTTGAAAAGAAACTTGGGGAGTTCTTTATGCACCAGATTTCAGCGGACACGTCACCAGCATATGGAGAAGGTTTTAGAGTWGGTAATGCAGCTGT[A/G]GTTCAGTATGGTCTACGCCGAACATTGGATCATATTCGTTTGACAGGCAGCTTTCCTCTATGAGTTCTGAAGTATGTAAAGCTGGTGTAACTTATTAGGAGATGGTAGTCATCATCTCCA	Transcribed locus moderately similar to NP_001056985.1 Os06g0182500 [Oryza sativa (japonica cultivar-group)]	752	BT112328
238	PGLM0-0366	12	unmapped					15817b	SNP	Illumina bead array	[C/G]	[1]	GQ03007_M18	GQ03325_H12 (57)	+	ACTTCGTCAGTAACGGACGGCAAGGTTCCTCTCTGCAGGTATAATC	GAGTCGAGGTCATATCGTGGCAAGGTTCCTCTCTGCAGGTATAATG	AACATCATGCTTAACAGTGCTTGCTATGTGCTAGTATCCGGGCAGTCTGCCTATAGTGAGTC	GCTATGTGCTAGTATCCGGGCA	white spruce	TGTAAAACTAGAGTCCCCGGAGGATGTGTACATTGCAAAAGAATGTGGCAACTGCTTGAACTACATTCAAGAATGTGTTCTGAGCCAGACATCTGCAAGGTTCCTCTCTGCAGGTATAAT[C/G]AAACATCATGCTTAACAGTGCTTGTTATTACATTCTATTGCCATTTTATTCCATAGAAAATATTCTTATTATTGATTCGTGGGAGCTATGAACCATGGACCSGCAAGCTCGGCCAATCCG	BT4 (BTB AND TAZ DOMAIN PROTEIN 4) protein binding / transcription regulator	1982	BT106677
239	PGLM0-0367	1		*				3896f	SNP	Illumina bead array	[A/G]	[1]	GQ0195_I01	335	-	ACTTCGTCAGTAACGGACGCATGCCCGGAGTATGAATCGACA	GAGTCGAGGTCATATCGTGCATGCCCGGAGTATGAATCGACG	GTCCTGCAAGACTGGAGGCACTAATGACAGGCGGATGCGTGTCTGCCTATAGTGAGTC	CACTAATGACAGGCGGATGCGT	white spruce	CTCATGGGGTCTAAAKAAGGAATCTTCTTCGGCTCTGTTATCACTCAGAAACTCGTCAGAGCACCTGTAATCTTCTTYATYAACAACGACTTGAAAACCATGCCCGGAGTATGAATCGAC[A/G]AGTCCTGCAAGACTGGAGGCGTCTTCTATTGCTTCTCTCTTTTCTCCTCCTGAAAAATATGACACTATCAGTCTAGGATCTTCCTGACCTCCTGATAACCTCATRAGTCCTTGAGTACAT	KAN (KANADI) transcription factor	1323	BT102498
240	PGLM0-0368	8	*					7053v2	ESTP	Illumina bead array	[T/C]	[1]	GQ03613_L15	Intron	N/A	ACTTCGTCAGTAACGGACGTGCCACCAATATGGGAGAAGTAAT	GAGTCGAGGTCATATCGTGTGCCACCAATATGGGAGAAGTAAC	GGAATAACAGGAACATGCACGCCTCGCAGGATCTAAGCACTGGTCTGCCTATAGTGAGTC	GCCTCGCAGGATCTAAGCACTG	white spruce	CATGTGGAGGACAGGATAGCTAGGGATAGCAATTGGTCACCTTAGAAGGTGAGGATCGTCTTTGTCTTAGAGGACCTTGAACTATGGGACATAGTTGAGGTGCATGTTCCTGTTATTCCT[A/G]TTACTTCTCCCATATTGGTGGCAGAGTTCAGGAAGAGGAACAACAAGGAAAAGAGGACCATATGTGATGCGGTGCGGGATCATTTCATTCCCCACTTGACTGGGAAGACTTATGCATATG	unknown protein	2039	BT115298
241	PGLM0-0369	10		unmapped				4914e	SNP	Illumina bead array	[T/C]	[1]	GQ03217_M17	1004	+	ACTTCGTCAGTAACGGACGCGGAGACCCCATTGCTTCGAT	GAGTCGAGGTCATATCGTGCGGAGACCCCATTGCTTCGAC	AGGTTGGAACAAGCAAGATCCCTCGGACTGAAGGATACGGTCGTCTGCCTATAGTGAGTC	CCTCGGACTGAAGGATACGGTC	white spruce	CCTGATGCCTYTGGAGCTCTGCAACAGGCAAGGTTGGAAACCTAATATCCAAGATAACCACCTTACAACTATCCATCAAAATAGTAGCAATGAACCTCGGATCTTGCTTGTTCCAACCTA[A/G]TCGAAGCAATGGGGTCTCCGGCTGTGAGCTCTCATATATAATAGTAGAATGCTCCTTATCCCTCAAGTCAAACACTCTCACAGACCCATCTGCAGATACAGAAGCAAAAACCCCTACCTC	ATAN11 (ANTHOCYANIN11) nucleotide binding	1423	BT110191
242	PGLM0-0370	7		*				5601h	SNP	Illumina bead array	[T/G]	[1]	GQ0204_A15	1148	+	ACTTCGTCAGTAACGGACCTGGTGCTTCATCAAGTGTGCAT	GAGTCGAGGTCATATCGTCTGGTGCTTCATCAAGTGTGCAG	CTGAAGAACAACACTTGAAGGTGCGTTTATAGAGGTTGACCGGCGTCTGCCTATAGTGAGTC	GCGTTTATAGAGGTTGACCGGC	white spruce	ATTCCTGAGGAAAAAGAATCTGCCCCCGGAGAAAGATCTTTTCATGGAGGATTTATTCTTCTCACCATCCAATTGCTTGCCGAAGACCTTCAAGTGTTGTTCTTCAGCAGSTTTAAAAGG[A/C]TGCACACTTGATGAAGCACCAGCTTCTGCTTCATCCACACTGCAAAGGGCCTCGGATCCCCCATTCCCAAGATGGCCACTGGACGAAACCCCAACCCCACCTTCATTCTCACTAGAGAAA	zinc finger (C3HC4-type RING finger) family protein	1757	BT102959
243	PGLM0-0373	4	*					9780a	SNP	Illumina bead array	[A/C]	[1]	GQ02814_L01	263	-	ACTTCGTCAGTAACGGACGGTGGCCTTGGAGCTCCCTCTTA	GAGTCGAGGTCATATCGTGGTGGCCTTGGAGCTCCCTCTTC	CCTGCAGACCATATTCTCACACTGGTGGAGACCCCGTAGTGCGTCTGCCTATAGTGAGTC	ACTGGTGGAGACCCCGTAGTGC	white spruce	GCCTGTGTGGACGTCCCAGATGCGCAGGGTTTTGTCGTCGGAGGCAGAGCAAACGTAATGGGAATCCGACGACCATGCCATGTCGGAGACGCCCTCGGCGTGGCCTTGGAGCTCCCTCTT[A/C]GCACTTCCGTCCCCTGCAGACCATATTCTCACGCTTTTGTCCGCAGAGGCGCTCCCCAGTAATTTCCCATCCGCAGAAAATTTGACGCTTGATACTGCACGCTTGTGTCCTGTTAAAATG	transducin family protein / WD-40 repeat family protein	1397	BT104773
244	PGLM0-0374	11	*	*				14862m	SNP	Illumina bead array	[A/G]	[1]	GQ00410_I07	1231	-	ACTTCGTCAGTAACGGACGCATACTTCAAAATCAAAGGAACTTACTA	GAGTCGAGGTCATATCGTGCATACTTCAAAATCAAAGGAACTTACTG	GAATGTTCATGAATTTTGAAAAAAGGACTATCATCTCCGTGGGCAGTCTGCCTATAGTGAGTC	AGGACTATCATCTCCGTGGGCA	white spruce	AACGTGTCTCCCAGATGCTCCAATATACATTGAATTTAATCATTATATCAATAAAAGCAGCATACTTCAAAATCAAAGGAACTTACT[A/G]AAACAATTGATATCAAYGAATGTTCATGAATTTTGAAAAAAAAAATAGTACATATATAGATACAGATTTTGGATGTCAGGAATGTTTTTTTCAACATGTCTCCCGGGCTGCTAAGCTTGG	ATP binding / DNA binding / helicase/ nucleic acid binding / protein binding / zinc ion binding	1381	BT100674
245	PGLM0-0377	4		*				14337k	SNP	Illumina bead array	[T/C]	[1]	GQ02813_K06	1443	+	ACTTCGTCAGTAACGGACGACAGGTGCAGGGGATGAAACAT	GAGTCGAGGTCATATCGTGACAGGTGCAGGGGATGAAACAC	GAGATTTTGGAATATTTTTCCATAGTTGCAGGGCTTTCGAGATGCGTCTGCCTATAGTGAGTC	AGTTGCAGGGCTTTCGAGATGC	white spruce	GAGTTGCAACTAAGTTATGACATTTTTATGAATATTTCCCYTCTCTGCATATGAAAATGTAGCATAGCAGACACAACTATACCTGTGACTTTGGAGATGGAAAAATATTCCAAAATCTCA[A/G]TGTTTCATCCCCTGCACCTGTGACAATTGTCTACAAACAAAGCCCGAATATTGTTTGATCAAGCTGACTTTATATCTAAACTTTATCTCAGAGMATAAAAGGATAAATGTACAAGTCTTG	FZR3 (FIZZY-RELATED 3) signal transducer	2375	BT104697
246	PGLM0-0378	11	*					2470m	SNP	Illumina bead array	[T/G]	[1]	GQ0026_G03	304	+	ACTTCGTCAGTAACGGACGAAATCCTCTTGAAGGGAACCAGTT	GAGTCGAGGTCATATCGTGAAATCCTCTTGAAGGGAACCAGTG	CAAAGTTCTCAGTATTCAGCTGAGGATCTCTCATGGACGCAGTTGGTCTGCCTATAGTGAGTC	GGATCTCTCATGGACGCAGTTG	white spruce	TAATCTTGAGAAGAATTAAACGATGATGCCCATGCTAAGCTTCCGTTATCCACAKCATGTAAGCCTTCAATTTCGCTGTCATGTGATATGGGTACTTCAGCTGAATACTGAGAACTTTGG[A/C]ACTGGTTCCCTTCAAGAGGATTTATCATAATTGATGCGGGCTTTCTTTCATTAGGAGAGGATTGCTTCCAACCCTCCAAAAGTTTCGATAAATTCTCCACACTGACTGCATATGATGAAT	MYB31 (MYB DOMAIN PROTEIN 31) DNA binding / transcription factor	895	BT100580
247	PGLM0-0380	3	*					10784t1	SNP	Illumina bead array	[T/C]	[1]	GQ0195_H02	1042	+	ACTTCGTCAGTAACGGACGGGTCCGAATGGGAGGAAATTAAAT	GAGTCGAGGTCATATCGTGGGTCCGAATGGGAGGAAATTAAAC	TTTATGCATGGAAAATTCTCATGCGTTTCACCCACACCGAAGAGTCTGCCTATAGTGAGTC	TGCGTTTCACCCACACCGAAGA	white spruce	ATAGAAATAGAAATAGAATTGACGAGAGAACAGGGAGGGGAAGTGCCTTCGCCGATTTGGAGTCCATATGTGCAGGAACACTTATGGATATATACTTTTGAGAATTTTCCATGCATAAAA[A/G]TTTAATTTCCTCCCATTCGGACCAGCCTGTTGTTGAGTTTAGAGGGTCAGGATTGCAAGGAGAAATCAGCTTTACTGGGTCCTTTCAGTGACCGCTTCCTGACCAGAGAGAGCCCAGTAG	cysteine proteinase putative / thiol protease putative	1269	BT102495
248	PGLM0-0386	1	*					6461a	ESTP	Illumina bead array	[T/A]	[1]	GQ0256_H05	Intron	N/A	ACTTCGTCAGTAACGGACGGCATCATCATCCTGAAATGAATCAAT	GAGTCGAGGTCATATCGTGGCATCATCATCCTGAAATGAATCAAA	AAAACAAGGTTGAGTGAGACACCCGGAGATGACTGGTTCCGACGGTCTGCCTATAGTGAGTC	CCGGAGATGACTGGTTCCGACG	white spruce	ACAYAAGATTATATTTTTTTATGGTTGGAATATCGATTTATAGGTTTRTATTATTTGTGTCTCACTCAACCTTGTTTTT[A/T]TTGATTCATTTCAGGATGATGATGCAGAGTAAATTTCTCAAAGGCTTCGCCTGAAATGGCTTTGTATCAGTGCCATTAAGTTGGAAGAATTTGTAACTTGACTAATTAGCTGCTGGTAGA	HMGB1 (HIGH MOBILITY GROUP B 1) DNA binding / chromatin binding / structural constituent of chromatin / transcription factor	1536	BT103538
249	PGLM0-0387	8		*				15570e	SNP	Illumina bead array	[G/C]	[1]	GQ03707_O20	1370	-	ACTTCGTCAGTAACGGACGGCAGATCGGACACTCCGGAG	GAGTCGAGGTCATATCGTGGCAGATCGGACACTCCGGAC	CATCTCTTTTATCCTGGAGATGGCGGTGCGTCATAGCTCAATTCGTCTGCCTATAGTGAGTC	GCGGTGCGTCATAGCTCAATTC	white spruce	TTATATTCAGATGAATATGACATAGGACCATTTAAATAGCTATCATCATTCTAGACATGTTCTTTGTCATTTTTCAATGATGGTCATTTCAATTCTTCATCTCCAGGATAAAAGAGATGT[C/G]TCCGGAGTGTCCGATCTGCAGGCAACCTATTCAAGAGATAGGGAAAATATATATGACATGATAGTTGGAGAGATGCACATTTGGAAACCTCAGTTGCTTCACTTTCCAGTATGTCGCTGC	protein binding / zinc ion binding	1713	BT115879
250	PGLM0-0388	4		*				650e	SNP	Illumina bead array	[A/G]	[1]	GQ03907_D16	GQ0174_G08 (504)	-	ACTTCGTCAGTAACGGACTGAGAGGCAGCCTTATGAGTGACAA	GAGTCGAGGTCATATCGTTGAGAGGCAGCCTTATGAGTGACAG	GAGAGCCTTAAATGTTCGACAGCACCGATTGGACTGATTTCCCGTCTGCCTATAGTGAGTC	GCACCGATTGGACTGATTTCCC	white spruce	TTTTAGCTTTGAATTGGTATGCTACTCGGGCAGTCGACCAATTTCCTTGCTTTCGATACAATTGTTGTTGAGTGCTGTAAAATGAGAGGCAGCCTTATGAGTGACA[A/G]TGAGAGCCTTAAATGTTCGACAGACTGATTTGAGATATCTATTAAAAACCAGAGSCAGTATTAAAACAAAAGCACTAACCATATTACTGAGAGCAAACAAACTTCCTCACAGTATATGGT	FMA (FAMA) DNA binding / transcription activator/ transcription factor	1649	BT117675
251	PGLM0-0391	1		*				3579g	SNP	Illumina bead array	[T/C]	[1]	GQ03619_G22	786	+	ACTTCGTCAGTAACGGACGTGCAAATGGGTCGAGTGTAAGGAT	GAGTCGAGGTCATATCGTGTGCAAATGGGTCGAGTGTAAGGAC	ACAAACAAAATGAAAAAGTAGCCGATAGCTTGGGCACAACCCGTAGTCTGCCTATAGTGAGTC	GATAGCTTGGGCACAACCCGTA	white spruce	GGTCATGAAATCAAATTCCCAATCCCCACCAGCATGAACACTGAATATTGATRYACATTATATGGTACACGTTAAACCCGTGGCTACTTTTTCATTTTGTTTGTA[A/G]TCCTTACACTCGACCCATTTGCAGGCCAGTTTATACGTTCTCATTCTGTATTGGAGGATGTAGACATGTTAAATTCCGGAGGATGATCAGATGTTAACTTGTGAACCATAGCCATGAAGC	trihelix DNA-binding protein putative	831	BT115515
252	PGLM0-0392	2	*					6047d	ESTP	Illumina bead array	[A/C]	[1]	GQ03222_C09	Intron	N/A	ACTTCGTCAGTAACGGACGAAAGGATGGTTTTATGTTCTGGGAGA	GAGTCGAGGTCATATCGTGAAAGGATGGTTTTATGTTCTGGGAGC	GACAATTTTTTGTGCTTCATTGACAAGTTCGCCAGGTCAGTGGAGTCTGCCTATAGTGAGTC	ACAAGTTCGCCAGGTCAGTGGA	white spruce	TTGAGTTGGATTTMATCCACTTATACGCATGTTAATTTTTGGATCTTGAGGGGAGTTGCARGAGTGGTGGGATTGGTGGGTTTAATGTGAGGAATAAAGGATGGTTTTATGTTCTGGGAG[A/C]AGACAATTTTTTGTGCTTCATTGGCTCGTTGAGTAGCTTCCAACCAAGTCTAGGGGTGTTCCATGAGAACATGGGCAGGGATTTCATCTTTTAGGTAGTTGATA	ATB2 oxidoreductase	1380	BT110457
253	PGLM0-0393	4		*				9593e	ESTP	Illumina bead array	[G/C]	[1]	GQ03208_J06	Intron	N/A	ACTTCGTCAGTAACGGACTGTCATCATACCTGTGATTCTTAGGTGTG	GAGTCGAGGTCATATCGTTGTCATCATACCTGTGATTCTTAGGTGTC	TCATTCCGCAGATACATATTAGATTGCCCTACAGAGAGCGTCCTGGTCTGCCTATAGTGAGTC	TTGCCCTACAGAGAGCGTCCTG	white spruce	TTAAGAGTACAGTCAGTACAAACAGGAAAATAAGAAGTGCCTGGCATATCTTATAAAACTTAAAAGCAATTTTAAACTCAAATGCCAAATTCTAATATGTATCTGCGGAATGAT[C/G]ACACCTAAGAATCACAGGTATGATGACACAAACCTCAAAACAAACTGGACAGTTGTTGGCGCATTGAGTTCTCTACACAGGAGTGGGCCTTCTGC	zinc finger (C3HC4-type RING finger) family protein	1310	BT109451
254	PGLM0-0394	2		*				14432e	SNP	Illumina bead array	[T/C]	[1]	GQ03707_G19	375	+	ACTTCGTCAGTAACGGACGACTTTTCAGACATGAGCTTTGGCTAT	GAGTCGAGGTCATATCGTGACTTTTCAGACATGAGCTTTGGCTAC	ATGCTGGACAGAGTAATGGAGACCCGCTGTGTACCTCAAGAGCGTCTGCCTATAGTGAGTC	ACCCGCTGTGTACCTCAAGAGC	white spruce	CACATCCTCCAGCCGAGGAGATGRAGCASCACTGCCCACAAATGCGTTATTTATACRAACGCCCATCTCCCCACGCCCATCTTTATAAGGCRAGAAATCTCCATTACTCTGTCCAGCATC[A/G]TAGCCAAAGCTCATGTCTGAAAAGTCTGGAATGCTCAAAGCACCTCTATCWTCTTCRAACCCGCGACCACCTGCGAATCTGGAAGAAGGCGAAGAATTCATATAATCTGAATTGGGCGAM	zinc finger (CCCH-type) family protein	2364	BT115849
255	PGLM0-0395	5	*					10286b	SNP	Illumina bead array	[A/G]	[1]	GQ03817_E10	501	-	ACTTCGTCAGTAACGGACGGGAGCTCGCTGTCCCAGGAA	GAGTCGAGGTCATATCGTGGGAGCTCGCTGTCCCAGGAG	AAACTGACCGTCAGAGGAAATCCGGCTTTGAGGCAACTCGACTGTCTGCCTATAGTGAGTC	CCGGCTTTGAGGCAACTCGACT	white spruce	GACAATCTGGCGATTATCGATGGAAAACGCGACGCTGAGTACGTCCTTGGTGTGGCCGACGAAGCGCCGGGTGGTGAGGCCTGTGTTGAGGTCCCAGAGGCGGAGCTCGCTGTCCCAGGA[A/G]CCCGAGAGCGCAAACTGACCGTCAGAGGAAATGACCACGTCCTGGACGAAGTGTGAGTGGCCAGTCAGGCGGCGCCGCGGGACGCCATACTTCTCGGGCTCCTTGGTCAGGTTCCACAGG	ATARCA nucleotide binding	1427	BT117329
256	PGLM0-0396	7	*					8080a	SNP	Illumina bead array	[A/T]	[1]	GQ0082_F08	380	-	ACTTCGTCAGTAACGGACCTGGGGGTCGAGTCCCTTGTTA	GAGTCGAGGTCATATCGTCTGGGGGTCGAGTCCCTTGTTT	GCAATTTTCTCTTGATGTGAGTAGTGCCGTAAGATACAGCCTTCCGTCTGCCTATAGTGAGTC	GTGCCGTAAGATACAGCCTTCC	white spruce	CGTTCTCGGGCTCTGGAACGCCAGAATTTCGAGCTCAGGGGCGGGCAGAGAGGAACAGGTAGTGTTGCTGCTGTGGACCTGGCCAAGGGGGCGATGGGACTGGGGGTCGAGTCCCTTGTT[A/T]AGCAATTTTCTCTTGATGTGAGTATTCCAGTAGTTCTTTATCTCGTTGTCCGTCCGCCCCGGCAATCTGCCTGCAATAAGAGACCACCTGCGCAATTTCACAGACTAATCAAAATCAATT	MYB4 DNA binding / transcription factor	1136	BT101254
257	PGLM0-0397	11	*					7636p2	SNP	Illumina bead array	[T/C]	[1]	GQ03603_F12	948	-	ACTTCGTCAGTAACGGACGTTCAATCCCTGGTAGTTCCCCAT	GAGTCGAGGTCATATCGTGTTCAATCCCTGGTAGTTCCCCAC	GAAGATGCATTTGTTAGTACCCGGCAATTACCCTGCTCCGGGATGTCTGCCTATAGTGAGTC	GGCAATTACCCTGCTCCGGGAT	white spruce	ATGGCTGCTTATGCCCCTCCTACTCAGCAAATGAGGTCCAAAGCACCTGCACCTCCTCATGGCAGCAGTTGAGGGTTCTTTGAGGACGTAATTAGGTGGGTACTAACAAATGCATCTTCA[A/G]TGGGGAACTACCAGGGATTGAAGCTTTCTAGAGTGGATTTCAGGCGATAAAGTTGTGTTTGTTTGTGCCAATATCACTGGACTGGTTAATAAGAAATCAACAAGAGTATGACAAAATGTA	NF-YC2 (NUCLEAR FACTOR Y SUBUNIT C2) DNA binding / transcription activator/ transcription factor	1351	BT114834
258	PGLM0-0399	12		*				6980v1	SNP	Illumina bead array	[T/C]	[1]	GQ02904_A20	GQ03812_D08 (646)	-	ACTTCGTCAGTAACGGACGGTTTACACAAATTTGCAAGCGATTT	GAGTCGAGGTCATATCGTGGTTTACACAAATTTGCAAGCGATTC	TTTGTTTTTGTTTTCATTAGATTACAGACATGGGCTGCTCCGTAAACTGTCTGCCTATAGTGAGTC	GACATGGGCTGCTCCGTAAACT	white spruce	TTATTTGCTATGGATGTAAATGCTTTGTTATTGCATTGTCATAAGCCGCGTCTGAAGAGGAAATTGCTTCTGCGCGCAGGTTGATTTTTCTGGTGTAATCTAATGAAAACAAAAACAAAA[A/G]AATCGCTTGCAAATTTGTGTAAACCCGAGAAATTTCCAATCCTTAGCCTTCGAAGTGAATTGAAAGGGTATAGACTGTTCAAACCTCCCGAGACCGCTAAAATTTACTGAAGTGGAGATG	TUA2 structural constituent of cytoskeleton	1820	BT106155
259	PGLM0-0401	9	*					6325p2	SNP	Illumina bead array	[A/G]	[1]	GQ0204_I24	533	+	ACTTCGTCAGTAACGGACTGGTTCAAGATCTGTCGCTAATTTA	GAGTCGAGGTCATATCGTTGGTTCAAGATCTGTCGCTAATTTG	AGGAAGTGATAGGTAATGTGTCACGTATCGTTCACCCCTGGGACAGTCTGCCTATAGTGAGTC	CGTATCGTTCACCCCTGGGACA	white spruce	AATGTATGGTGGGCCGAACGTCCTTGTGATGGGCAACGAGAACATTTCCCGCTCTGCAGATGCACTGGAAGCTCTGCTTTCTTCTCCTGTTTTCAATGGTTCAAGATCTGTCGCTAATTT[A/G]GAGGAAGTGATAGGTAATGTGTCAAAGAGACCATTTTACAATTCCTTTGACCAGGAAGAAACTGGAGATGAAGACCTTGATGATTGTATCCATCCACCGGAGAAGAAGAGAAGGCTGACT	ATHB-1 (ARABIDOPSIS THALIANA HOMEOBOX 1) DNA binding / protein homodimerization/ sequence-specific DNA binding / transcription activator/ transcription factor	1722	BT102993
260	PGLM0-0402	6	*					2031b	ESTP	Illumina bead array	[T/G]	[1]	GQ02822_N14	Intron	N/A	ACTTCGTCAGTAACGGACTGTGAGCCCGCATGCTTAGAGT	GAGTCGAGGTCATATCGTTGTGAGCCCGCATGCTTAGAGG	GAGCCTTCATAATGTAAAATCAAATTCTGGGCACACCGGAAGTACGTCTGCCTATAGTGAGTC	ATTCTGGGCACACCGGAAGTAC	white spruce	AGCATATAACAATAAACATGCAATATACAACAATCATACACAATCTCTATTACAYCGAGCTCGATCACAAATGGTATGGCCTCTATGGGCCAAGCCTTGATTTTACATTATGAAGGCTCT[A/C]CTCTAAGCATGCGGGCTCACACACATATATATATAGAAAACAAACAAGGCTCATATCATGAATTYAGACTCGATCTTCCCTCAACAATTTGCRTAACAATCCCTCAAAATCTTCTTAACA	SVP (SHORT VEGETATIVE PHASE) transcription factor/ translation repressor nucleic acid binding	1279	BT105463
261	PGLM0-0403	4		*				3918e	SNP	Illumina bead array	[A/G]	[1]	GQ0196_A20	1007	-	ACTTCGTCAGTAACGGACCCTGAAGAGAGCCTGACATAGAATCTA	GAGTCGAGGTCATATCGTCCTGAAGAGAGCCTGACATAGAATCTG	AATAATAGATGCATCACCTCTAATAGAAGCTGCTATGGCGTCGTGTGTCTGCCTATAGTGAGTC	AGAAGCTGCTATGGCGTCGTGT	white spruce	GCTGAACCTTTAGACAAAGTCTCGGCTGAAAACCCATGATTTAGACTCAAATGATCCAGGGCTCTATGAGAAGCAGAAGAGGCAGTTAAGTTGGCCTGAAGAGAGCCTGACATAGAATCT[A/G]AAATAATAGATGCATCACCTCTAATATTACCAAAAACACTTGCTTTACCATTACATGTCAAAAACACATGTGGCTTTATTGTTTCTGGAACAGACCCTTCACTTCTATCCCTAACCCTTG	WD-40 repeat family protein	1429	BT102531
262	PGLM0-0404	10	*					90003a	ESTP	Illumina bead array	[T/C]	[1]	GQ03809_F14	Intron	N/A	ACTTCGTCAGTAACGGACCAGGATGAAAACTCGTGGAACGT	GAGTCGAGGTCATATCGTCAGGATGAAAACTCGTGGAACGC	TTTCTTGGGCATTCTCAGTAAACAATGGTCTTCATGCGCCCTCGTCTGCCTATAGTGAGTC	ACAATGGTCTTCATGCGCCCTC	white spruce	TACCAAACGATGTGGCCTCAAGGACCGTACCGAAACCCTAGGTTGGGCTCTGGTTTAGGGGTGGACCTGTTGAATTCTCCGCCAAATCATGTATGGATTTACTGAGAATGCCCAAGAAAC[A/G]CGTTCCACGAGTTTTCATCCTGCTTGGGTTTAAATTGGGGTCCATTGTTACATGATCCTTGTGGGAAATCTCGGCCCTATCATGTATGGTTTTATTGAGAATCCCCAATCAGCACGTCTT	FUNCTIONS IN: molecular_function unknown INVOLVED IN: biological_process unknown LOCATED IN: Golgi apparatus EXPRESSED IN: 22 plant structures EXPRESSED DURING: 13 growth stages CONTAINS InterPro DOMAIN/s: Transmembrane receptor eukaryota (InterPro:	1914	BT116917
263	PGLM0-0406	7		*				6447e	SNP	Illumina bead array	[A/G]	[1]	GQ03217_K05	69	+	ACTTCGTCAGTAACGGACGTGGCAGAATTCAAGGCTTAAGGCA	GAGTCGAGGTCATATCGTGTGGCAGAATTCAAGGCTTAAGGCG	ATGTTCTCCAACATCCACTGTATGAACGTCCAGGGTCCTATGCTAGTCTGCCTATAGTGAGTC	GAACGTCCAGGGTCCTATGCTA	white spruce	GATCACCCACATCACCACCATGATCAGCAGCAACAGCAGCAGGAGAATCATATGGTCTGGCAGAATTCAAGGCTTAAGGC[A/G]GATGTTCTCCAACATCCACTGTATGACCAGTTGTTGGCTGCTCATGTTGCCTGCCTGAGGATTGCAACTCCTGTGGATCAGCTGCCAAAAATAGATGCTCAGCTGGCTCAGCAACATCAT	KNAT3 (KNOTTED1-LIKE HOMEOBOX GENE 3) transcription activator/ transcription factor	1143	BT110182
264	PGLM0-0408	4		*				10378v1	ESTP	Illumina bead array	[T/C]	[1]	GQ03202_P11	Intron	N/A	ACTTCGTCAGTAACGGACGTCATTGTCTGCACAAAATTAGATAAGCT	GAGTCGAGGTCATATCGTGTCATTGTCTGCACAAAATTAGATAAGCC	TTTCAGCACAATAAAGGAACATAAGGGGCCACTTACCTCACGATGTCTGCCTATAGTGAGTC	AAGGGGCCACTTACCTCACGAT	white spruce	CACAGAACATTGTCTTTGGAGACAGTAACGTGATTGTCTCTTTTTTCTGTCTGTGTAAAACACTTTTTTTCCCTCTTTATCTTTTTAAATTTTATAAATGTTCCTTTATTGTGCTGAAAG[A/G]GCTTATCTAATTTTGTGCAGACAATGAAGCATATGAGCAAGCAAGTTCGACACTTCATTCAGAAGGTTTCAAAGATGGATCAAGACTATTATCCTGAATACCTTGGAAAAATGATCATTG	COW1 (CAN OF WORMS1) phosphatidylinositol transporter/ transporter	1785	BT108951
265	PGLM0-0409	9	*					4885a	SNP	Illumina bead array	[A/G]	[1]	GQ0073_J08	558	-	ACTTCGTCAGTAACGGACGCTCGATCTTTGCCGGCAACA	GAGTCGAGGTCATATCGTGCTCGATCTTTGCCGGCAACG	AAGGAAGAGCGGGAGAAGCAGCACCGAAATACTGGCTTGCGTCTGCCTATAGTGAGTC	CAGCACCGAAATACTGGCTTGC	white spruce	CTGTAAATTACGAGATGATTCAAAGAGATGAATGCCGAACAGAAGCTTCTGTTTTTTGGCGGAGGCCGCCCGATTCTCCACCGCCATAACGCAAYTGGAAGCTCGATCTTTGCCGGCAAC[A/G]GAAGGAAGAGCGGGAGAAGGAGCATAAATGTTCGAAATTACACCAGGCTCTTGCTTGGAACAGAAGGCCGATCGCGGCGGCCATTCTTGTCGCTGAGCAGGGACGGCGCGTGTGACGTCA	ERF7 (ETHYLINE RESPONSE FACTOR 7) DNA binding / protein binding / transcription factor/ transcription repressor	957	BT101217
266	PGLM0-0410	12	*	*				6677m	SNP	Illumina bead array	[A/G]	[1]	GQ0043_P10	1374	+	ACTTCGTCAGTAACGGACGTGAACATATTGGCCTGCGATGA	GAGTCGAGGTCATATCGTGTGAACATATTGGCCTGCGATGG	TCTGAAGTTTATGAGCGAAGGAGTAGCGGAGGGCTGATTCTCAGTCTGCCTATAGTGAGTC	AGTAGCGGAGGGCTGATTCTCA	white spruce	TTCGTTTTTTTTCCTTGTTTTTYGATTCACTAGAGGAGAGCTTCTCTAGAACGAGCAACGAGAGATTGATGCTTGAAAGAACCAGTGCAAGGAGCATGGTGAACATATTGGCCTGCGATG[A/G]TTCTGAAGTTTATGAGCGAAGGGAGAAGGGCGCACAGTGGGCTTGGAGGCTGAAGGAGGCAGGATTCATACATGCTGCATTCAGCGATGATGTTGTTGATGATGTTAGGGCTCTTCTCAA	SHR (SHORT ROOT) protein binding / sequence-specific DNA binding / transcription factor	>1764	GE473837, CK436977, CK436437
267	PGLM0-0411	4	*					5775b	SNP	Illumina bead array	[G/C]	[1]	GQ03411_C08	1300	-	ACTTCGTCAGTAACGGACTTCGTCATCATCCGATTTACCAAG	GAGTCGAGGTCATATCGTTTCGTCATCATCCGATTTACCAAC	TCTGAGTGTTGCTCAGAAGAATAGATTTCGTCGGTGGAAGCCAGAGTCTGCCTATAGTGAGTC	GATTTCGTCGGTGGAAGCCAGA	white spruce	AAAGTCATTGAGATGAGGCGTCAGAAGTTGAATGAGATCGACGAGAAACCAGATGCTCACATCGAAAAATTAGTCCAAGGACTAATACAATATAACTATTCTTCTGAGCAACACTCAGAT[C/G]TTGGTAAATCGGATGATGACGAATGCTTACTCCACAATAATATTAATACTGGAGAAGACCTGAATTTCTGTAGACAAATCGTTTAGTGATGACTTTTATAAGTTC	zinc finger (GATA type) family protein	1462	BT113499
268	PGLM0-0412	5		unmapped				4219f	SNP	Illumina bead array	[T/A]	[1]	GQ0204_F05	982	+	ACTTCGTCAGTAACGGACTCCTAGGAATGAATATGGGAAACGT	GAGTCGAGGTCATATCGTTCCTAGGAATGAATATGGGAAACGA	CATATTTTGAAAAGGTTGTAGATGACACGCCCATCTGAGTATTCGCGTCTGCCTATAGTGAGTC	ACACGCCCATCTGAGTATTCGC	white spruce	GTGACTATTACCTAAACCAAACATCCCAAAACCCATCCCTGCACCMATTTTCAGRTCAAGACTCCCTGCATTCTTATCTTGCAAACGTAGGTTCCCATCTACAACCTTTTCAAAATATGC[A/T]CGTTTCCCATATTCATTCCTAGGATCCAAATGTCTATCAAACCGGGAAACAATGCCYTGAACTTGGGGAACAGGCCGAGAAACAATGTCTTGAACTTGGGGAACAGATCGTGGTATAGTA	WRKY2 transcription factor	1614	BT102978
269	PGLM0-0413	3		*				7350e	SNP	Illumina bead array	[A/T]	[1]	GQ03718_K11	1623	+	ACTTCGTCAGTAACGGACGTTACAGTGGGCCCCATTTTAGAGTA	GAGTCGAGGTCATATCGTGTTACAGTGGGCCCCATTTTAGAGTT	CTCAGTCAGATCCTTCAGCTTTCGTCTTTCGGAGGCAAGCATGGTCTGCCTATAGTGAGTC	TCGTCTTTCGGAGGCAAGCATG	white spruce	GATTGGGGGACACCAGGCTTATGAACCCTCGTTTGGAAGAACAAGTGCAAGCCCTTTGCCATATGGTCCAGGTCCAGTATATGGTGATTCTCAGTCTTACAGTGGGCCCCATTTTAGAGT[A/T]CCTCAGTCAGATCCTTCAGCTTCAAGTGGTGGGAGTGGTCATCCACGATTACCTACTGCAAAGCCTGTACAACGTTCTTTACCCATGGCTACAAGTATAAGTAGTTCAGCTTCAGGAAGC	proline-rich family protein	2217	BT116435
270	PGLM0-0414	8	*	*				6490m	SNP	Illumina bead array	[A/G]	[1]	GQ0206_P09	1287	+	ACTTCGTCAGTAACGGACGGCCCCGTAAAGTCCATTGCA	GAGTCGAGGTCATATCGTGGCCCCGTAAAGTCCATTGCG	CGTCCATGGATGCTGTCGACTTTGTAGCAGCCGAGGTTGTCTGCCTATAGTGAGTC	CGACTTTGTAGCAGCCGAGGTT	white spruce	AGATTTTCTATGCAGTGGATCAGCGGATAAGACTGTTAGAGTCTGGAACAGAGGAGAGGGTGACGCGCATTACTGTTTGGCGGTTTTAGAAGGTCACAAGGGCCCCGTAAAGTCCATTGC[A/G]GCGTCCATGGATGCTGTRAGGGGATGCCASGTCTACAGCGGCAGCCTGGATCATGACATTAAGGTTTGGTGGGTTTCTTCACATACAAGCTGTTCTGATGAACAAGAGGATCAAAGTC	transducin family protein / WD-40 repeat family protein	1528	BT103123
271	PGLM0-0415	3		*				4801f	SNP	Illumina bead array	[T/G]	[1]	GQ02823_G18	77	-	ACTTCGTCAGTAACGGACGGCATTCAGGTGCTCCATATCAGAAT	GAGTCGAGGTCATATCGTGGCATTCAGGTGCTCCATATCAGAAG	AAACAATTTTTTCATAGGTGTCTTGTACCAAGTGGTCTGCCGTCGAGTCTGCCTATAGTGAGTC	GTACCAAGTGGTCTGCCGTCGA	white spruce	GGTAGCCAGCCGAAAGAGCTGATCTCACAGAACTATTACCCAAACGCAGGCTGCAAAAGAAGGAATACCGTGACGCAGATTTGGATGATGAAGTAAAGACACCTATGAAAAAATTGTTTC[A/C]TTCTGATATGGAGCACCTGAATGCAGCAGCTGCCCAAGCCTCCTCTTCGCTTTATGGAGTTAGCATGGCCGAGTACGGAGACGTTGGTGTCAGTTCAATGATGGCGCTGATGACCCAACA	KNAT1 (KNOTTED-LIKE FROM ARABIDOPSIS THALIANA) transcription factor	1894	BT105497
272	PGLM0-0419	10	*	*				90003m	ESTP	Illumina bead array	[T/G]	[1]	GQ03809_F14	Intron	N/A	ACTTCGTCAGTAACGGACCAAGGTAATCCTCTTTTCCTTATCATCT	GAGTCGAGGTCATATCGTCAAGGTAATCCTCTTTTCCTTATCATCG	AACCTCTACTAACCCTATACAACCGAGCCGCTGTCATATCTGCACGGTCTGCCTATAGTGAGTC	GAGCCGCTGTCATATCTGCACG	white spruce	AATTTCGTATTAAGTAGAACAATTGGCACAACCACCTGAAGGTATTTGAAAAGTTGAAAATACCACAGGCCTCCTAAATAAAATATCTTAGAAGTGGTTGTATAGGGTTAGTAGAGGTTT[A/C]GATGATAAGGAAAAGAGGATTACCTTGTGGGGTAACAACCTCTAATCCCTCGCTTCTGCCGGATGGATTTAGT	FUNCTIONS IN: molecular_function unknown INVOLVED IN: biological_process unknown LOCATED IN: Golgi apparatus EXPRESSED IN: 22 plant structures EXPRESSED DURING: 13 growth stages CONTAINS InterPro DOMAIN/s: Transmembrane receptor eukaryota (InterPro:	1914	BT116917
273	PGLM0-0421	3	*					4801a	ESTP	Illumina bead array	[T/G]	[1]	GQ02901_I15	Intron	N/A	ACTTCGTCAGTAACGGACGGTGCGGAGTGCAGATGGCAT	GAGTCGAGGTCATATCGTGGTGCGGAGTGCAGATGGCAG	GATCAACTATACGTACGTGGATCTGCTGGTGCCACTACGGAAACCGTCTGCCTATAGTGAGTC	TGCTGGTGCCACTACGGAAACC	white spruce	AGGGCGAACGGAGAGCGAATTCCGCGCCGTCAGCCGTCATTCTCACCGCCGGCGCCTTTGGATAGATAATGGCACCGCTCCGCCCGCCCTGCGCGCGATCCACGTACGTATAGTTGATCG[A/C]TGCCATCTGCACTCCGCACGTGATTAACAGAGGGGATTTATTACCCATTACTTTTAGTGAGCTCATAAAGTAGAAGATACAAAGTAGACGGGTTGAGGCGGGGGGCCGGGGGTGGAGTAC	KNAT1 (KNOTTED-LIKE FROM ARABIDOPSIS THALIANA) transcription factor	1026	BT106023
274	PGLM0-0422	12	*					10703v1	SNP	Illumina bead array	[A/G]	[1]	GQ03315_K24	1008	+	ACTTCGTCAGTAACGGACTTTTGTTCAGATGGTTAAATCTTTAAA	GAGTCGAGGTCATATCGTTTTTGTTCAGATGGTTAAATCTTTAAG	ATTTGAGAAGAGATAAACAGGAAAAGCCTGAGAGTATGTCGTCCGGTCTGCCTATAGTGAGTC	AAGCCTGAGAGTATGTCGTCCG	white spruce	YAGTATTTGAATGTCTCGAGATATATGAACGGGTCAGTTTTGTTTTTTGGTCTATGTTTTGCCAAAGTGATCTCAGTTTTTTTTATACTTATTATTTTGTTCAGATGGTTAAATCTTTAA[A/G]TATTTGAGAAGAGATAAACAGGAATAAAGGTAGATTTTATGCCTTTATCTTGTTCATAAAGCCTTGCATCTTATTATAGATGTACATTTTTGACAGGCTGATATTATCTTATAGCTTTGG	40S ribosomal protein S7 (RPS7A)	1041	BT112465
275	PGLM0-0423	11	*					6661d	SNP	Illumina bead array	[A/G]	[1]	GQ03905_K02	892	-	ACTTCGTCAGTAACGGACGCTGTGCAGCTTGGCCCCCA	GAGTCGAGGTCATATCGTGCTGTGCAGCTTGGCCCCCG	AGGCCTGTGGATAGTAGCCCGCGGCAAATATGCTACTCGTCGTCTGCCTATAGTGAGTC	CGCGGCAAATATGCTACTCGTC	white spruce	TCTRGGATGATGATCTCCACTGTTAGCAGCTCCTGCACCACCAGCTTTACCAGTGTTGATATGCATCTGATAAGGAGTTAGCATCTGATGCTGTCCATACATCTGTGCAGCTTGGCCCCC[A/G]TAGGCCTGTGGATAGTAGCCCCCGCTATATTTAGCAGAGCTGCCAGGGCTAATACTGGGATTGCCTGCACTAGACCCATTAACAGTACTGCCACTAGAGGCATCCTTGGAAGGTGACTGA	NF-YB3 (NUCLEAR FACTOR Y SUBUNIT B3) transcription factor	1332	BT117631
276	PGLM0-0424	7	*	*				15401n	SNP	Illumina bead array	[A/G]	[1]	GQ0035_O16	619	+	ACTTCGTCAGTAACGGACAGTCCCAGAACGGCGGAGGTA	GAGTCGAGGTCATATCGTAGTCCCAGAACGGCGGAGGTG	CAGATTTTTTTCATTATGACCGGTCTCCAACCTGATACGGTGTGGTCTGCCTATAGTGAGTC	GTCTCCAACCTGATACGGTGTG	white spruce	CAGGGGACTCGACCCCCAGTCCCATCGTCCCCTCGGCCAGCCCTGCAAGACTACTCTTAGCTCTCGGCCCATCCCTGAGCATGAAATTCGGGCGTTTCAGAGTCCCAGAACGGCGGAGGT[A/G]GCAGATTTTTTTCATTATGACCGCCAGGAGAGCTCAGCCTTCAAGCGGGCCGCCTCCGACGCCGAAGAGCGTCCCKACCTCAATCTTGATTTGTGCATTTGACACTTGCRGTRAATCTCT	MYB4 DNA binding / transcription factor	1122	BT100659
277	PGLM0-0426	1	*					10709v3	ESTP	Illumina bead array	[A/C]	[1]	GQ03915_D23	Intron	N/A	ACTTCGTCAGTAACGGACGCAGAAAGTTATACAACTATTTAGGAAGAAA	GAGTCGAGGTCATATCGTGCAGAAAGTTATACAACTATTTAGGAAGAAC	CCATCAAAGAACTCAACATAAATGGGTGTGTCCTACAAGACCGTAGTCTGCCTATAGTGAGTC	GGGTGTGTCCTACAAGACCGTA	white spruce	CATTGATAGGAAGTCCTGCAAAAGAATGAAACCTATCCAAAATGAGAAGAATACACAGTATATCAAGTAMCAAGTAACTTAAATATATAATCAGAAAGTTATACAACTATTTAGGAAGAA[A/C]AAAATATATTCCTCTGRCCATCAAAGAACTCAACATAAATAKAGCCTACTTTAAAGTGTTTTACAAGTAACCWTCTTTACTTTTATCCCATCTGTAAATAATTCTCAACAGGTTCCAAAT	malate dehydrogenase cytosolic putative	1286	BT117871
278	PGLM0-0427	1	*					11176a	SNP	Illumina bead array	[T/C]	[1]	GQ03816_N20	GQ0206_I18 (295)	+	ACTTCGTCAGTAACGGACGCTGGTCTCTGCAGCAACGGTGT	GAGTCGAGGTCATATCGTGCTGGTCTCTGCAGCAACGGTGC	TAATACTTCATCAGTCCACGGTACTCGGATTGGGGCACCATGAGTGTCTGCCTATAGTGAGTC	CTCGGATTGGGGCACCATGAGT	white spruce	GACTAGTTTTAATGCCTATAACTTCTTCATTAGAAGGTGGAGGAACCATGTCAAGATCGTGATTAGCAGCACCCTGAACAACAGCAGGTGATGATTTACCGTGGACTGATGAAGTATTAG[A/G]CACCGTTGCTGCAGAGACCAGACCAGTTGAGAGATTTCCAATTTTAAATGCTCCTACGCCTTTAACAGATTCAATAACTCCCTGCAATTTCTTCA	unknown protein	935	BT117308
279	PGLM0-0428	6	*					7183a	SNP	Illumina bead array	[T/A]	[1]	GQ0204_A20	1115	+	ACTTCGTCAGTAACGGACGATGAAGGCTTCCCTACACTGGAT	GAGTCGAGGTCATATCGTGATGAAGGCTTCCCTACACTGGAA	TTTGTTGTGTTTGTTTGTTTGTCAGCACTTGTCAGCCTAGCGTTGTCTGCCTATAGTGAGTC	CAGCACTTGTCAGCCTAGCGTT	white spruce	ATGTCCCAAGCCCAGCCCAGTATGTCACTGCATTTCTATGAAACGAATTTGGACATAGATGAAGACCCACCTTATAGATCTTCACGACAAATGAAAAACAAACAAACAAACACAACAAAA[A/T]TCCAGTGTAGGGAAGCCTTCATCTGGAGAGACTCGCCAGATTACATGACAATTAGTCAGTCCTGGATGTCCAAACCCTAATGCTTGACATTTTCTTCATTTGAAAAAAGACGACCTTTTC	Dof-type zinc finger domain-containing protein	>1937	GE481320, DV987282, DV985412
280	PGLM0-0429	5		*				3693f	SNP	Illumina bead array	[G/C]	[1]	GQ02902_D24	1357	-	ACTTCGTCAGTAACGGACGGCCCTCTTCTAGATCTTTGCAATATTGG	GAGTCGAGGTCATATCGTGGCCCTCTTCTAGATCTTTGCAATATTGC	AGCTGCTGCATGATTAGATTATGCAACGCTTTGAATGGGCTCTCGTCTGCCTATAGTGAGTC	GCAACGCTTTGAATGGGCTCTC	white spruce	AAAAGCAAGTAGGGACATCATCTTTTGATCCAAATTTGGCTTCTAGCAAACAAGCAATGGATAATCTAATCATGCAGCAGCTGCCCACCTTCCT[C/G]CAATATTGCAAAGATCTAGAAGAGGGCAGACARTCATGGTTTATGCACAAGAAGGAAGCTACCTGGAGGCTCAGTCGGCTTGAGCAGCAGCTTGAATCTGAGAAAGCTCGCAAGCGGAGA	AS1 (ASYMMETRIC LEAVES 1) DNA binding / protein homodimerization/ transcription factor	1872	BT106062
281	PGLM0-0430	6		*				11157f	SNP	Illumina bead array	[A/G]	[1]	GQ03205_L07	GQ0205_B21 (464)	+	ACTTCGTCAGTAACGGACCCCCGGTGAATCTTGAGGATTTA	GAGTCGAGGTCATATCGTCCCCGGTGAATCTTGAGGATTTG	TCTCTTCTGAGATGTCATTGCCTCCTCAAGGCACTAGCTCGATGTCTGCCTATAGTGAGTC	CTCCTCAAGGCACTAGCTCGAT	white spruce	GTCCAACCAGGCTAGGATGAATGCTACTCTAGCTGCTGCCCTATCGGGGGATGGGAGCACATCAGGAAAATATGTAAGTTATGGTCTTAACAGTGTTACCCCGGTGAATCTTGAGGATTT[A/G]TTCTCTTCTGAGATGTCATTGCAAGGGGTGGCAGATTCAGAGCCCTCTGTTCTTTCACACATGGGCACCCAGATGCCGACTAATAATTCAATGCAAGGTCATTCTCACCTTCAAAATCAA	CZF1 transcription factor	1418	BT109193
282	PGLM0-0433	3		*				14745e	SNP	Illumina bead array	[T/C]	[1]	GQ03901_J19	462	+	ACTTCGTCAGTAACGGACGTGGAACTATGGTGTGGCCTATAAGTCT	GAGTCGAGGTCATATCGTGTGGAACTATGGTGTGGCCTATAAGTCC	AAGTTGCGAGTTTGAGTCATGAGCGGTGATAGGGCAGCTCATTGTCTGCCTATAGTGAGTC	AGCGGTGATAGGGCAGCTCATT	white spruce	ATGTGAACAGCATATATAAACTGCTTACTTTACATCTTATTTACATGGTTTTCAGATGTCCAGATACATTTTGAATATATATGGACACTAGGCCCTAACATGACTCAAACTCGCAACTTC[A/G]GACTTATAGGCCACACCATAGTTCCAGCAAACCCCATMGTTTGAATTAACCACCAAAAAGCCTTGG	FUNCTIONS IN: molecular_function unknown INVOLVED IN: biological_process unknown LOCATED IN: CUL4 RING ubiquitin ligase complex EXPRESSED IN: 23 plant structures EXPRESSED DURING: 13 growth stages CONTAINS InterPro DOMAIN/s: WD40 repeat-like (InterPr	703	BT117491
283	PGLM0-0434	4	*	*				10254v1	SNP	Illumina bead array	[A/G]	[1]	GQ0197_M23	1498	-	ACTTCGTCAGTAACGGACTTGCAAAATTCACAGACATACCTTATAA	GAGTCGAGGTCATATCGTTTGCAAAATTCACAGACATACCTTATAG	TTTACGTAGTTCTGATAAATGTTGAACTCGTATGCTTGCATGGAGCCGTCTGCCTATAGTGAGTC	ACTCGTATGCTTGCATGGAGCC	white spruce	GAAGCGACCAAGGCAGATAACCCCGAACATCCGCTCCCTCACTGCAACATTGCATGGCGTCCTCAATATCCMACCATTCAWAAGTCAAAATAATTGCAAAATTCACAGACATACCTTATA[A/G]CTTTACGTAGTTCTGATAAATGTTGATAATGGTACTTCACACGCCCGGGATCATTTACTGCTTTGGCAACTGGGGTTGTGCCATTGTCAAAATCGACATATCCAGTCTCAGTGATGTAAA	BGLU17 (BETA GLUCOSIDASE 17) catalytic/ cation binding / hydrolase hydrolyzing O-glycosyl compounds	>1734	CO483340, CO483166
284	PGLM0-0436	8	*					15051a	SNP	Illumina bead array	[A/C]	[1]	GQ0195_G17	1862	-	ACTTCGTCAGTAACGGACGCCGAATTAAGCACATCATTAACTTA	GAGTCGAGGTCATATCGTGCCGAATTAAGCACATCATTAACTTC	AAATGATGATATTGTGTCTTAACGAACTTAGCTGACCTGCGCCTCTGTCTGCCTATAGTGAGTC	AACTTAGCTGACCTGCGCCTCT	white spruce	AGGTCTGCTGAAGGCCTGAGAGTCTAAGATTACATTTTTTTTCCTACCAAAAACAACAATGAGAACATTGAGAAATCACAGTTTCTATCAATCCAGCCGAATTAAGCACATCATTAACTT[A/C]TAAATGATGATATTGTGTCTTAACGCATAATCACCATAAACTTAGAGCTCAATCAAAACCAGATGTGCTTACTATTTCTTTAGTCCAAGCCTTTGTTCAGAAGACTTCGTAGATTATATG	CUC2 (CUP-SHAPED COTYLEDON 2) transcription factor	1997	BT102493
285	PGLM0-0437	5	*					13634a	SNP	Illumina bead array	[A/G]	[1]	GQ03308_J03	1072	-	ACTTCGTCAGTAACGGACGCCATATTGGAAAGATTCAAGGGGTGA	GAGTCGAGGTCATATCGTGCCATATTGGAAAGATTCAAGGGGTGG	CAACTGCTAACATATACTGACTCGGTCTCTTCAAGGCACGACTCGTGTCTGCCTATAGTGAGTC	GTCTCTTCAAGGCACGACTCGT	white spruce	TGATTGCTGCTCATGGGGCTTAAACCGGGGCTGTTACAACATACTTTCATTCAGAAACCATGACAGACAAGTTATACTTTGCAAAAACTTTCCATCCATATTGGAAAGATTCAAGGGGTG[A/G]TCAACTGCTAACATATACTGACTCGAGGGCTGTTTATCCTGTCAATCTACATCTTGTATATCACCATCTAGTCTAATCCGTTTTGATTTTGAAAGTGGTGATTCCRGTTGAAATTCCAAA	PHR1 (PHOSPHATE STARVATION RESPONSE 1) transcription factor	1510	BT111995
286	PGLM0-0438	9		*				4885e	SNP	Illumina bead array	[A/G]	[1]	GQ0073_J08	339	+	ACTTCGTCAGTAACGGACGCACTTTTGACACAGCCGAAGAA	GAGTCGAGGTCATATCGTGCACTTTTGACACAGCCGAAGAG	CTACGATAATGCTGCCAGAAATGGACCTACTGGAATCTGCGACTGTCTGCCTATAGTGAGTC	GGACCTACTGGAATCTGCGACT	white spruce	TGTGAAGGGAACGCATTTCAGAGGCGTGAGGAAAAGGCCATGGGGGAGATTCGCTGCGGAAATCAGAGACCCCTGGAAGAAGACTAGACTCTGGCTCGGCACTTTTGACACAGCCGAAGA[A/G]GCCGCCCGCGCCTACGATAATGCTGCCAGAAATCTCCGCGGCCCCAAGGCTAAAACTAATTTCGCTTTCCACGACGATACCGCTGCACTGTTCAGTAATGACGTCACACGCGCCGTCCCT	ERF7 (ETHYLINE RESPONSE FACTOR 7) DNA binding / protein binding / transcription factor/ transcription repressor	957	BT101217
287	PGLM0-0439	7	*					13572a	SNP	Illumina bead array	[T/C]	[1]	GQ0178_D07	568	+	ACTTCGTCAGTAACGGACGGGGGGTTCACCTTGGAATGCT	GAGTCGAGGTCATATCGTGGGGGGTTCACCTTGGAATGCC	GCAGCATGGACAAATGTATTACTCCTGAGAAGGTGCGCCATACTGTCTGCCTATAGTGAGTC	TCCTGAGAAGGTGCGCCATACT	white spruce	AGCAGTTTAGTAAAATTCGACCTTAGTTCTAAAAATATTTTGAGAACTTCTCAAGGTATAGGGGGGTGAAAATCTGCATGGGCTTCAAGCATACCACGTAATACATTTGTCCATGCTGCA[A/G]GCATTCCAAGGTGAACCCCCATTCATTCACTAAAACCAGGTGGCCTGTGGAGTGAAGCAAAACTGCATTTTCGCCGAAGATAGCCCTGACGTTTATCGGTCCYACGGGGACTTCAACTGG	WOX11 (WUSCHEL related homeobox 11) DNA binding / transcription factor	>994	GT739918, DV979955
288	PGLM0-0440	9		*				90002e	ESTP	Illumina bead array	[T/C]	[1]	GQ03809_F14	Intron	N/A	ACTTCGTCAGTAACGGACGTTTGGTTATGGTTTAGCCACAACTCT	GAGTCGAGGTCATATCGTGTTTGGTTATGGTTTAGCCACAACTCC	ATGTATCATTGTTGGGTAGGTATCGGGAGCATGGACTCTATACGGCGTCTGCCTATAGTGAGTC	GGGAGCATGGACTCTATACGGC	white spruce	TGACTCGTCTGTAACTTAAAAGTGAGGGTGAGATTGTAGATACCTACCCAACAATGATACATAACACAACTTAAAAGCTAGGGTGAGGTTGTGGATACCTACCCAACAATGATACATA[A/G]GAGTTGTGGCTAAACCATAACCAAAAATTTACAAGGATCTGATCTCAAAAAACATCAATGTGGGTGCCTAGCAAGGATTTCCAGGGAGAACTTGATAAAAAATTCAGGGCTGGTGCGGAC	FUNCTIONS IN: molecular_function unknown INVOLVED IN: biological_process unknown LOCATED IN: Golgi apparatus EXPRESSED IN: 22 plant structures EXPRESSED DURING: 13 growth stages CONTAINS InterPro DOMAIN/s: Transmembrane receptor eukaryota (InterPro:	1914	BT116917
289	PGLM0-0442	5	*	*				9644v2	SNP	Illumina bead array	[T/G]	[1]	GQ03310_K14	710	-	ACTTCGTCAGTAACGGACAGGCCAGGAAGCATGGCATATT	GAGTCGAGGTCATATCGTAGGCCAGGAAGCATGGCATATG	TATCTAATGAGCCACCTTTGTCGTCGGTACTCTGAACAGGGGTTGTCTGCCTATAGTGAGTC	GTCGGTACTCTGAACAGGGGTT	white spruce	AAGGGACAGAATACAGATAATGCCGTGGATGAGAACTGCAAGCCAGCAGGGGTAATCTGTGATGGAGACGTTTGTTACAAGGCTTAAGCTTGATCATGACAAAGGTGGCTCATTAGATAT[A/C]ATATGCCATGCTTCCTGGCCTTCAATCCGTTGCTTGAGATTTCATGGTTATCTTTGTATGGATTGATAGATAACYGAGCTTTGTTGAGTGAAGGAGGTCATGATCTATATTGTCAATAAA	DC1 domain-containing protein	927	BT112139
290	PGLM0-0443	6		*				14017e	SNP	Illumina bead array	[A/G]	[1]	GQ0255_E05	2035	-	ACTTCGTCAGTAACGGACTGATAAAGGGGGCAGATTTGTTAAGTA	GAGTCGAGGTCATATCGTTGATAAAGGGGGCAGATTTGTTAAGTG	GCTGCCACATATGATAAAGCCAGCGTGAGTATCATTGTGGGCGTCTGCCTATAGTGAGTC	CAGCGTGAGTATCATTGTGGGC	white spruce	CATGTGACGTGGTAAAGGGAAATCGAGCCCCCCTCTTAAATCAAAGGAGTGTGGGTTATAATATAAAGTGATWAAGTAAAAATATTTTACATCATGATAAAGGGGGCAGATTTGTTAAGT[A/G]AGCTGCCACATATGATAAAGCCACCAATTAAGTGAACCGTGGGGTACTCCAATCAAACAGCAGTTGGCAAATAAAACCAAGCCGC		>2416	CO489634, GT740063, CO489363
291	PGLM0-0445	3		*				9889e	SNP	Illumina bead array	[A/G]	[1]	GQ02801_L07	750	+	ACTTCGTCAGTAACGGACCCAATAATAGTGCACTTTCCAGTACCCA	GAGTCGAGGTCATATCGTCCAATAATAGTGCACTTTCCAGTACCCG	ACAGACATGATTATTTAAGAGAGTTGGACATGAGTGCATTGCTCCGCTGTCTGCCTATAGTGAGTC	GACATGAGTGCATTGCTCCGCT	white spruce	GATATTGTCACTGCCATTATGGACCTTACAACTTAGATGAAAGCAACTACTATGGCATATTTTTCAAGAAGACATGAATGACCAAGCAAATTGCCAATAATAGTGCACTTTCCAGTACCC[A/G]AACAGACATGATTATTTAAGAGAGTTGTTCAGTCACCTGCTGTGGTTTGGTGATTATAATCATTAGTTAGCATATAATGTTTGTCTTGACTTGCAATGTAACGTAGATTCAGTTTGGGAG	nascent polypeptide associated complex alpha chain protein putative / alpha-NAC putative	1111	BT103757
292	PGLM0-0447	5		*				10732v1	SNP	Illumina bead array	[A/T]	[1]	GQ02908_M11	1225	+	ACTTCGTCAGTAACGGACCCCAAGATTGAGGAAGTGGACTAAAA	GAGTCGAGGTCATATCGTCCCAAGATTGAGGAAGTGGACTAAAT	GCTGCATCACCTTATATATGTTTGTCTGGTGAGCTAAAGACCGTGGTCTGCCTATAGTGAGTC	GTCTGGTGAGCTAAAGACCGTG	white spruce	AGATGTATCAGGGTGAAGGTGGGGCAGGATTTCCTGGTGCTGACGCTTTTGGTGGAGCTTCTGGAGCTGGCGACGAGAGCGCAAGCGGCCCTGGACCCAAGATTGAGGAAGTGGACTAAA[A/T]TGCTGCATCACCTTATATATGTTTTTTTGATATTTCGTTTAAATTTGCTGGGGCTGGAATTGTTATTGAACTTGAAAAAGTAGCCATTTTTGTCGTACTCGGATTGTTTCTCTTTTGTAG	HSP70 (heat shock protein 70) ATP binding	1571	BT106391
293	PGLM0-0448	9	*					5937v1	SNP	Illumina bead array	[A/G]	[1]	GQ0207_N03	501	-	ACTTCGTCAGTAACGGACGCCTGTAAACTCTGAAAAATAATCAGCGA	GAGTCGAGGTCATATCGTGCCTGTAAACTCTGAAAAATAATCAGCGG	ATCAAAATCACCACCTGATTGTATCCGTGGGCCTGCAAGAGCTGTCTGCCTATAGTGAGTC	TATCCGTGGGCCTGCAAGAGCT	white spruce	AAGTCAACCAGTTCTGCCCACCATTTCCAATATTACCATCGTCTCTTGGCCTTCCTTTTCTGGTAGTTCTTGCCACAATAAATGCTCCCTGTTCCTGTAAACTCTGAAAAATAATCAGCG[A/G]TATCAAAATCACCACCTGATTGCATCCACATAAAAACCTCCTCCATCAGAAAGTCATBTAGGTCCGTATCCATGCTATTATGGCCACTGCCTTTAGGTCTCCAGCTGCTCTCATGTGCAG	DNAJ heat shock N-terminal domain-containing protein	999	BT103178
294	PGLM0-0449	1	*					8116a	SNP	Illumina bead array	[T/C]	[1]	GQ03210_D14	1231	-	ACTTCGTCAGTAACGGACTGCATATTCCAGCAGGCAGATAAGT	GAGTCGAGGTCATATCGTTGCATATTCCAGCAGGCAGATAAGC	TAGCCCTGTCATAAAGAAAATGATTCCAGGGGAGCTACGAGCGTGTCTGCCTATAGTGAGTC	ATTCCAGGGGAGCTACGAGCGT	white spruce	TTTGAGATTGTGCTGCTGCCTTACATGGTACCCACCTTAGGCAGGACTTGTTAAAGTTTGGGTTGCTTGCAAATATCCATGGTATAACTAATTTGTTCATTTTCTTTATGACAGGGCTAT[A/G]CTTATCTGCCTGCTGGAATATGCATTTCTAGTATGGGCAGGCCTGTTTCATATGATCGAGCTATAGCGTGGAAGGTACTTAATGATGAAGACGTTACTCATTGCATATCTTTCATGTTCG	ATHB-15 DNA binding / transcription factor	1622	BT109580
295	PGLM0-0450	12		*				9163t2	ESTP	Illumina bead array	[T/C]	[1]	GQ0173_B10	Intron	N/A	ACTTCGTCAGTAACGGACGACGGATCATCTGCACCAACAAT	GAGTCGAGGTCATATCGTGACGGATCATCTGCACCAACAAC	GGATTGATTCATTTTCTAATTTTAGCGCGAGTAACTCAGACCTTCGTGTCTGCCTATAGTGAGTC	CGCGAGTAACTCAGACCTTCGT	white spruce	GCATCGCTAGTGGTGTAGAACTAGTCTTGCACCGTTCCATTATTTCCGTGATAATCAAGGACTAGGACAGATGTTATTCAGGTGGATGCACTCTCTAAAATTAGAAAATGAATCAATCCT[A/G]TTGTTGGTGCAGATGATCCGTGGTGTAAAGGTGCCACGGTCAGACACAACATCTGCATCTGCTGCTGCAACTCCCCCAACTACAACAAAGAGTGYCAGCGGGTCTTGCTTGATACCAGAT	ABI3 (ABA INSENSITIVE 3) DNA binding / basal transcription repressor/ transcription activator/ transcription factor	1244	BT102260
296	PGLM0-0451	7		*				11900e	ESTP	Illumina bead array	[G/C]	[1]	GQ0163_N22	Intron	N/A	ACTTCGTCAGTAACGGACTGCCAACCTCCACAAATGTCTATTTG	GAGTCGAGGTCATATCGTTGCCAACCTCCACAAATGTCTATTTC	AATAATCGTTCTTAAGGTGATAGACAGCAGGAGAGCTAGTTCCGTCGGTCTGCCTATAGTGAGTC	AGCAGGAGAGCTAGTTCCGTCG	white spruce	CAATTGCCTCCACCTGTGAGAACTTTTACTAAGGTTAGTTGCTGTTCTAGTACTCATGAATGCTTTGCCATTTGATTGCTTGATGCTTGCCRCTGTCTATCACCTTAAGAACGATTATTT[C/G]AAATAGACATTTGTGGAGGTTGGCATCTATTCATAAGGTGTTTTCTTAAGGTTGGAGGCGTGGCTTTGAACTTGCAGGTATATAAGATGGGATCTGTTGGAAGGTCTATAGATGTTACAC	ARF19 (AUXIN RESPONSE FACTOR 19) DNA binding / transcription factor	1127	BT102031
297	PGLM0-0453	2		unmapped				6400f	SNP	Illumina bead array	[T/A]	[1]	GQ00411_I05	677	+	ACTTCGTCAGTAACGGACATTCGCCCCGTCGTCCAGAT	GAGTCGAGGTCATATCGTATTCGCCCCGTCGTCCAGAA	GAACGTCAAGAGACGGAATGGAACTCTCCTTAGATCGCCGCGTCTGCCTATAGTGAGTC	GGAACTCTCCTTAGATCGCCGC	white spruce	CCTCGCCCAGGGATCGAATCACGGCGGCTAACTCGGAGGACGGCTGGGGCTGGGGCTGRGGTTGGGGTTGAAATTGGGGTTGCTGTGACTGGGGTTCGATATTCCGTCTCTTGACGTTCA[A/T]TCTGGACGACGGGGCGAATTTTACATCCACGCTGCCGTTCTTCAGAGACAGGAACGGGGCAGGCACGGCTTCATCTA	hydroxyproline-rich glycoprotein family protein	1231	BT100700
298	PGLM0-0454	1	*	*				11326m	ESTP	Illumina bead array	[A/G]	[1]	GQ02828_A09	Intron	N/A	ACTTCGTCAGTAACGGACGTTGCAGCTATCGCAGAGCTGA	GAGTCGAGGTCATATCGTGTTGCAGCTATCGCAGAGCTGG	ATCGGACATGCTTTTTGGACCTACTGGGCTGTGCGGAACGACGTCTGCCTATAGTGAGTC	CTACTGGGCTGTGCGGAACGAC	white spruce	CTGGTGGTGGCCGGTAGAATCTCCTCCATGGGCGTCCCARTCGCATTCTTGGCAAAGAACCGCATCATCGGCCGCACAGTGAACCGTAACGGGCTCGTCCTTGCAGCTATCGCAGAGCTG[A/G]GATCGGACATGCTTTTTGGACAGGGCATTGGCAGAATGAACGTGGTGGTCACATGGGAGGCAGAGCTTGGCGGAGTCAGCTCGGCAGTAAAGAACTGCATTCGCTTCGCCACAGTAGTCA	zinc finger (B-box type) family protein	1177	BT105756
299	PGLM0-0455	10		*				9121f	SNP	Illumina bead array	[A/G]	[1]	GQ0204_D17	1169	-	ACTTCGTCAGTAACGGACTAGGTTTCATCCGCATTAGCCCA	GAGTCGAGGTCATATCGTTAGGTTTCATCCGCATTAGCCCG	AGAAAGTAATTTGTATCCTTCAAGCAGAATCCAGGTGCCGGTGTTGTGTCTGCCTATAGTGAGTC	AGAATCCAGGTGCCGGTGTTGT	white spruce	YGTAAGACACATGAASATAGAAACTAAAGAGTATTACAATGAAATCGTAAACAAAAACCTAAACCAATATTCATATGAAAACTGTCTACAGCTCCACATAGGTTTCATCCGCATTAGCCC[A/G]AAGAAAGTAATTTGTATCCTTCAAGCACCTAAAATGCACACAAAGACTTGGGGACTGCAGCCTCCATGCTTGAAAACCATCAGAGGATGTCCATTGTTCAAAATACTATTYGTGCATTTT	AL5 (ALFIN-LIKE 5) DNA binding / methylated histone residue binding	1679	BT102970
300	PGLM0-0456	1	unmapped					16364a	SNP	Illumina bead array	[T/C]	[1]	GQ04002_G01	GQ0033_G10 (847)	-	ACTTCGTCAGTAACGGACATGAACGCCATTGACATGGCAT	GAGTCGAGGTCATATCGTATGAACGCCATTGACATGGCAC	CTCTGAGCATTCATGAGACGTTGGTCCGGGCTTCACAATGACTGTCTGCCTATAGTGAGTC	TGGTCCGGGCTTCACAATGACT	white spruce	GTATGATAAAGCTACAGTATTCAAGAAGTTTTAACCATTTTTACTGTACAGGCAGGYCAAAACACGAGGRTAGATGTTTTATGTCCTGTCTGGTTGTGACGTCTCATGAATGCTCAGAGC[A/G]TGCCATGTCAATGGCGTTCATCACGTTACAGTAATTCTATTTGTCCACAAACATCCGTCCTCGGTAAAGTTTGTATGAGTTGAGATTTGGT	zinc finger (C2H2 type) family protein	1402	BT118102
301	PGLM0-0457	5	*					2553v2	SNP	Illumina bead array	[A/C]	[1]	GQ01813_G08	483	+	ACTTCGTCAGTAACGGACGCACCAACGTCATTTGTTCCA	GAGTCGAGGTCATATCGTGCACCAACGTCATTTGTTCCC	GAGCAGGGTACCATACTGTGATCTCCGCTTTGAGTGGAACCACAGTCTGCCTATAGTGAGTC	CTCCGCTTTGAGTGGAACCACA	white spruce	CAAATTACCTGTTGTTGTCATCATCTTCAATAATGGTGGTGTCTATGGTGGAGATAGAAGGATTGCAGAAGACATCCAAGGGCCTCACAAAGATGATCCYGCACCAACGTCATTTGTTCC[A/C]GGAGCAGGGTACCATACTGTGATGGAAGCATTTGGTGGAAAAGGTTATCTTGTTGGCACTCCTCAGGAGCTTCAGTCTGCCCTCACTGAAGCCTTTTCAAAAAGGAACCCAGCGGTCATA	pyruvate decarboxylase family protein	>937	CO479823
302	PGLM0-0459	7	unmapped					10651v2	SNP	Illumina bead array	[T/C]	[1]	GQ03816_H10	1676	+	ACTTCGTCAGTAACGGACGTCTCTGATTCCAGTGTGCAGTGCT	GAGTCGAGGTCATATCGTGTCTCTGATTCCAGTGTGCAGTGCC	GCTGCACAAATTTTTATTTGTCGGTGCTAACTCAAACTGCGGGAGTCTGCCTATAGTGAGTC	GGTGCTAACTCAAACTGCGGGA	white spruce	CAAGTGGAAGACTATGATTACACACAGATTGAAGCATAATTTGTTGGATTGATCCTACATTTTAGAGAAAACAGAATCCTGCTGCTGTGAACATATTGACAAATAAAAATTTGTGCAGCG[A/G]GCACTGCACACTGGAATCAGAGAATAGCAAATTACAAAATAGAACAAGGCAATACAAGCCACTCTTACAGTTTATTCCAATTCAACCAATAGAAGAACCAGGGCGAAYAGAAGTTCAGTA	TUA5 structural constituent of cytoskeleton	1772	BT117284
303	PGLM0-0460	9	*	*				9982e	ESTP	Illumina bead array	[T/A]	[1]	GQ03112_N05	Intron	N/A	ACTTCGTCAGTAACGGACGGAGGTGGGGTGATCCATCAACTT	GAGTCGAGGTCATATCGTGGAGGTGGGGTGATCCATCAACTA	TAGTGTGTGCGCATTGAATCTCAGCCAACAGGACTCGCTCTGGTCTGCCTATAGTGAGTC	TCAGCCAACAGGACTCGCTCTG	white spruce	AAATTCAGGGTTTGGTTTGATATATGGGACAGTGCATCTCAAATCCAAAAGTTTAAATGATACAGTGTTATATCCATATTCAATGCATTTAATGTACTGGATTCAATGCGCACACACTAA[A/T]AGTTGATGGATCACCCCACCTCACTATCAAACCCCGGGTTGTAAATGCACCTCGTTTTTCTTGGTGAAATAAGTTCGTGCACTGAAATAGAAGATAGTGTTCATAGGATAATAAGTGTGT	WLIM1 transcription factor/ zinc ion binding	1217	BT107795
304	PGLM0-0461	1	*					11089b	ESTP	Illumina bead array	[G/C]	[1]	GQ0207_A12	Intron	N/A	ACTTCGTCAGTAACGGACGAATAAATTTGGAGACTGAGGAGTCGTG	GAGTCGAGGTCATATCGTGAATAAATTTGGAGACTGAGGAGTCGTC	TCTTATAGGAGATCGTTTAAATTAATTATCTCCACACCACGAGGCGTGTCTGCCTATAGTGAGTC	TTATCTCCACACCACGAGGCGT	white spruce	CGCCAATATTATTTCCTGTTAAACCTCTGAATATGTTCAAYTTCTCTTCTTTATGGACCTGCACAAAATAACCAGTCTTGTAAGATATAGTTAATTTAAACGATCTCCTATAAGAT[C/G]ACGACTCCTCAGTCTCCAAATTTATTCCACTGGAGAAGCAAATCTARGGAACAGGATAGATCTTAGATTTTCCGACCATTTATCTAAAATTCGTATGTAACTCCTCGCCTTATCCTATAT	WRKY6 transcription factor	2162	BT103127
305	PGLM0-0463	4		*				3673e	SNP	Illumina bead array	[T/C]	[1]	GQ03308_J05	1097	+	ACTTCGTCAGTAACGGACTCTACAGCGCTGGAATTGTTGTTT	GAGTCGAGGTCATATCGTTCTACAGCGCTGGAATTGTTGTTC	AATCAGCAAAATTCAAGGAAATGCGCGGTGATTAAGCATGAGCTGTCTGCCTATAGTGAGTC	GCGCGGTGATTAAGCATGAGCT	white spruce	CATATCGTCTGAGTAGCTGATCGATTCGTGCTTCTCTTCTAAGGACTTGGATTGCTCTGGTTGGATTAATCCCGAATCAGATTTTGATCTCTCCAGCATTTCCTTGAATTTTGCTGATTG[A/G]AACAACAATTCCAGCGCTGTAGATGCTGATGCTGATTGAGGAATTCTATCCGAAAGCTCGCAGGTTTCATCGTGATGACTTTGGTAACT	WRI1 (WRINKLED 1) DNA binding / transcription factor	1631	BT111996
306	PGLM0-0465	12		*				5139v2	ESTP	Illumina bead array	[T/C]	[1]	GQ03232_G01	Intron	N/A	ACTTCGTCAGTAACGGACCAGAGGCACACATGCAATTTTAAGAT	GAGTCGAGGTCATATCGTCAGAGGCACACATGCAATTTTAAGAC	CAATTAACTCATCAAATAATAAGCTCCTAATGTGCCAGGACGACAGCTGTCTGCCTATAGTGAGTC	CTAATGTGCCAGGACGACAGCT	white spruce	GTAAAAACATTATCTGATATAAGTGTAGCTGTTGAATCTGGTGAATTTGATACGGAGGTAAACTTTCATGCATTCTTGCAATAGAATACTCTAGAGCTTATTATTTGATGAGTTAATTGC[A/G]TCTTAAAATTGCATGTGTGCCTCTGCAGGGATTGCTGGCTAAAGCAAAGTTTCATGTCAGCTACCGGGGTAGTGCCCTCATCAAGCCTTTGCAGCAGGTACAAGATTACTATGGATGTTT	uridylyltransferase-related	1415	BT111077
307	PGLM0-0466	7	*					8125b	SNP	Illumina bead array	[A/G]	[1]	GQ04101_J19	880	+	ACTTCGTCAGTAACGGACCAGCAGCAAGCCCCCAGA	GAGTCGAGGTCATATCGTCAGCAGCAAGCCCCCAGG	GCCAATGGTAGAAATACTTACTTTGCGTCGTGAAGCAGTGTATTCCGTCTGCCTATAGTGAGTC	GCGTCGTGAAGCAGTGTATTCC	white spruce	ACCACCAGGTGGAATGGTCTATGGYCACCACGGCCACATGATTGGGGCTTACAATATGGCCGCCCCAAATAGCAGTGGGGGAAATAGCAGTGGGCAGCAGCAGCAGCAGCAAGCCCCCAG[A/G]GGCCAATGGTAGAAATACTTACTTTTCTTTTATGTTTTTATTTAATTTTTATTGCTTATGTGGGGACAACAGGCGCCTTAGTTAAGCAGAATGGCATCACCAACCCAACCGATTCTTAGC	NF-YB3 (NUCLEAR FACTOR Y SUBUNIT B3) transcription factor	1290	BT119119
308	PGLM0-0467	12	*					1471a	SNP	Illumina bead array	[T/C]	[1]	GQ03814_O23	GQ03601_J10 (1250)	-	ACTTCGTCAGTAACGGACGTGGATCCATGGCTAACCATCATCT	GAGTCGAGGTCATATCGTGTGGATCCATGGCTAACCATCATCC	TGTATACTGCACAGAACTTAATGGCGCTCGGAGTAGCTCAGATGGTGTCTGCCTATAGTGAGTC	CGCTCGGAGTAGCTCAGATGGT	white spruce	TCCTGACTAATCTAATCTCGACATAACTGGGTAAAAAGTGACTGTTATTTGCAAAATATATACCGAATATTCATGGATGTAAGGACCTGGGTTTCCCATTAAGTTCTGTGCAGTATACAA[A/G]GATGATGGTTAGCCATGGATCCAGGAATTTCAGTGTGTATGTTCATTAGAACGATTGATTTTTGGGAGGCTGATTTGCTCTTATACTAATTGTACTTATTGA	cell division cycle protein 48 putative / CDC48 putative	2618	BT117204
309	PGLM0-0468	2		*				3376v1	SNP	Illumina bead array	[T/G]	[1]	GQ01307_E10	702	-	ACTTCGTCAGTAACGGACGATACGCAGCCACGAAAGCATGAGT	GAGTCGAGGTCATATCGTGATACGCAGCCACGAAAGCATGAGG	AAGCCTGCAATCACTGAAATTAATCGGAGATGGGCCTGTCAAGCGTCTGCCTATAGTGAGTC	ATCGGAGATGGGCCTGTCAAGC	white spruce	CAGCCACCGCTTCATATCGCATGGATGGTGTCGTCCTCGGAGCATCTCTTCTCTTCGCCATGGTCTTKCTATAAGCCCACAGAGATAGTCGTTGCGTTAATTTCAGTGATTGCAGGCTTG[A/C]CTCATGCTTTCGTGGCTGCGTATAGATTATTAGTATCTTTCTCATTCTTCATTACTGCTGCGACGATGCATACAGAAGTTTAGTTTTTAGAAAAAACGACGTTATTTTTATTTTTATGCA	UCC1 (UCLACYANIN 1) copper ion binding / electron carrier	881	BT101555
310	PGLM0-0469	1		*				11326e	ESTP	Illumina bead array	[A/G]	[1]	GQ02828_A09	Intron	N/A	ACTTCGTCAGTAACGGACAATTCCCGCATTGGGGACCA	GAGTCGAGGTCATATCGTAATTCCCGCATTGGGGACCG	CGAAGCAGAGTTATTGAGAGATGTCCCTGGAACCAACGACCTGTGTCTGCCTATAGTGAGTC	GTCCCTGGAACCAACGACCTGT	white spruce	TCATACGACCCGCTACGATGCAGTCGAGAGAATCATCGAGCGCTCCCCATACGAGGGAATTCCCGCATTGGGGACC[A/G]GAGAGCCCGAGGGGCGAAGCAGAGTTATTGAGAGATTTGTCGCTGAGATCGAAACCCCACTTGSTCGCSAGACTTTCAGCGGAGGGGCAGCCCGTGAAACCTTCRATTGACTGGCGCTGG	zinc finger (B-box type) family protein	1177	BT105756
311	PGLM0-0470	11	*	*				8034v1	SNP	Illumina bead array	[T/C]	[1]	GQ02016_L16	900	-	ACTTCGTCAGTAACGGACGCTATATAGCAATCTGCATGCTACAGAAT	GAGTCGAGGTCATATCGTGCTATATAGCAATCTGCATGCTACAGAAC	TTCCTTACATAATTCTGTACAGACAATACGCTTGGGTCCTGCCACAAGTCTGCCTATAGTGAGTC	ATACGCTTGGGTCCTGCCACAA	white spruce	AACAAGACTAGCCAGGTTGAGCACTGTTCTCGCCGCATGAAATTTTAGGGAAGATATCTCGTACTTGTCTTCTGCAGATCACTATAGATCACAGTGTCTGTACAGAATTATGTAAGGAAT[A/G]TTCTGTAGCATGCAGATTGCTATATAGCTATAGCTAGGGTTTTATTTGTTGTGATTTCGCTGTTATTGCTATTAACTCCAGTTCATTTTTCTTCTGTTTTGGAAGAAACCACTGCATGGT	FUNCTIONS IN: molecular_function unknown INVOLVED IN: biological_process unknown LOCATED IN: plasma membrane EXPRESSED IN: 15 plant structures EXPRESSED DURING: 7 growth stages CONTAINS InterPro DOMAIN/s: Harpin-induced 1 (InterPro:IPR010847) BEST A	1147	BT102807
312	PGLM0-0471	4	*	*				16369a	SNP	Illumina bead array	[T/C]	[1]	GQ03417_N02	1015	-	ACTTCGTCAGTAACGGACGGCGGCTAAATTTGGAGGTGCT	GAGTCGAGGTCATATCGTGGCGGCTAAATTTGGAGGTGCC	CTCCAGTTTCGAAGAAATTTCTTACGCTCTCAGCCAGCACGAAGTCTGCCTATAGTGAGTC	TTACGCTCTCAGCCAGCACGAA	white spruce	AAAATTTCTGCAGGTTGAAGATTGCTATCAAGGAATCCCGGAGCTGTCACCGGTTATGCACGAGCTCAGCCTGGGGCAGAACTCATCTCTGACTTCTGGAAATTTCTTCGAAACTGGAGG[A/G]GCACCTCCAAATTTAGCCGCGTCTGTGGGAGCATTTTCTGTACCTCCGCTGGCAGCATCGCGGCCAGTGAATCCGCCATGCCTATCTTTGGGAATGTTCAGATTAGACAAATCTGACGAT	myb family transcription factor	1765	BT113697
313	PGLM0-0476	9	unmapped					10512b	ESTP	Illumina bead array	[T/C]	[1]	GQ03819_E16	Intron	N/A	ACTTCGTCAGTAACGGACCAGTTGAATGCGAGGATACATTTGAT	GAGTCGAGGTCATATCGTCAGTTGAATGCGAGGATACATTTGAC	CTAAATCAATCTCATGAAGAGGGACTAGGCGGCATCTCTGAGGGAGTCTGCCTATAGTGAGTC	ACTAGGCGGCATCTCTGAGGGA	white spruce	GAGTCAAAACTCTGATGAAGCTCCTAACTGATTGATTTTCAATACAAAATAGCATCAATGTAAAACAAAAATAACCCCCAAGGAAAGAAGCATCAACCCTCTTCATGAGATTGATTTAGT[A/G]TCAAATGTATCCTCGCATTCAACTGTTTTAAAAGATTKTAATATTTAGTGACAAAGGCTGTGTAGGACTAYTGCAAAATCCTTCTAATCCGGACTGCAACACTACCAAACTACAATTCCA	ATHB-15 DNA binding / transcription factor	1474	BT117426
314	PGLM0-0477	10	unmapped					4148a	ESTP	Illumina bead array	[C/G]	[1]	GQ0203_O13	Intron	N/A	ACTTCGTCAGTAACGGACCAGGCGATTCAGGTATTTTTCCTTC	GAGTCGAGGTCATATCGTCAGGCGATTCAGGTATTTTTCCTTG	CAATAATTAAGGATCTTTTCTTTTCAGTCGTGGTGAAGCCTTGAGTCGTCTGCCTATAGTGAGTC	AGTCGTGGTGAAGCCTTGAGTC	white spruce	GATTATCGTACAAAACACTGCCATAGAACCCGGATCCGCTCCGATGGCCGTAACCATTCGCTGCAATTCAAAAGAAACAAGAAGAACAAAATCAGGCAGGCGATTCAGGTATTTTTCCTT[C/G]CCAATAATTAAGGATCTTTTCTTTTCTTTGAATTATTTTGAACAATCCATTTACCATGA	ATHB-3 (ARABIDOPSIS THALIANA HOMEOBOX 3) DNA binding / sequence-specific DNA binding / transcription factor	1079	BT102955
315	PGLM0-0478	10	*					8865m	SNP	Illumina bead array	[A/G]	[1]	GQ03115_J17	1108	-	ACTTCGTCAGTAACGGACCAAATCAAAACACACAAAATTAACCTTA	GAGTCGAGGTCATATCGTCAAATCAAAACACACAAAATTAACCTTG	AAAGTTCTACCACAATATAGAAAGACAACGTGGATGTCTGCCCCTATCGTCTGCCTATAGTGAGTC	AACGTGGATGTCTGCCCCTATC	white spruce	CAAAAGAGAGTACGATAATGAACTCCGACCCGACAAATCAAAACACACAAAATTAACCTT[A/G]TAAAGTTCTACCACAATATAGAAAGACTCACAAACAKATAWAAAAGTATTCCTACCTCGTTCCTAAGTCTTTCTTATACACATTTGAAAAAAATGATTAAGTGATCATTTAATTTCTCTA	zinc finger (C3HC4-type RING finger) family protein	1251	BT107998
316	PGLM0-0480	12		*				15328f	SNP	Illumina bead array	[T/G]	[1]	GQ0071_N15	765	-	ACTTCGTCAGTAACGGACGGCGGGAGCGTCGGTGCCT	GAGTCGAGGTCATATCGTGGCGGGAGCGTCGGTGCCG	GCAACGATAGACAAAGAGAAGTAGCGTCTTCTCACCCAGCGAGTGTCTGCCTATAGTGAGTC	AGCGTCTTCTCACCCAGCGAGT	white spruce	CAGACCGGTGCCTCGTGCAGCTCCTCTGTCCCTGACTAACGAAGCCAATTTAAACCCAAGCCACCACGAGGCCTCCTGTTCGAGCACCGACCCACCGACTTCTCTTTGTCTATCGTTGCC[A/C]GGCACCGACGCTCCCGCAAGACCTACCGTTGCCCTCAGTGCCCTGCCGCTGCCTGGGASTTCTTCTCCCCTAGCTCCGCCCGGATACATCAAGGCCGAAGAAGCCATGGAATGGATGAAC	MYBR1 (MYB DOMAIN PROTEIN R1) DNA binding / transcription factor	1352	BT101188
317	PGLM0-0481	3	*	*				9147m	SNP	Illumina bead array	[A/C]	[1]	GQ03801_K21	1382	+	ACTTCGTCAGTAACGGACCAGCTTTCTGTCTTTATCCTCTCGCA	GAGTCGAGGTCATATCGTCAGCTTTCTGTCTTTATCCTCTCGCC	AGAGTGATTTTTTTTGGGACTACGTTTCCAGTGCCATCAGCGGTCTGCCTATAGTGAGTC	TACGTTTCCAGTGCCATCAGCG	white spruce	TAAAGCTGTTTGACAGAGCGCACTGTAAGATCGGAGCTAGATTTTGCATCTAGCTTTCAGTATACTGCATTGGAGTGGGATGGATTCCGGCTTTSCAGCTTTCTGTCTTTATCCTCTCGC[A/C]CAGAGTGATTTTTTTTGGGACATCCAGATTTCTGACCTAGAGTCTAGCCATACTCTATGTTTTTGTCCATGTAATGTGATATAATATCAACTGATATATCTGTATCAACCTTCATATGTT	IAA13 transcription factor	1804	BT116547
318	PGLM0-0483	9		*				7640e	SNP	Illumina bead array	[A/C]	[1]	GQ03112_N05	1014	-	ACTTCGTCAGTAACGGACGCACATCAATTTTAAAACATAGCACGGA	GAGTCGAGGTCATATCGTGCACATCAATTTTAAAACATAGCACGGC	TGCTTTAGACAAGAGCATTAAGTGGTACAGCCTGCTCCGTTTGAAGTCTGCCTATAGTGAGTC	GGTACAGCCTGCTCCGTTTGAA	white spruce	GCAAAACCCCTGCTCCTCTCTTCCTCAACCAGACTTTCACATCAATTTTAAAACATAGCACGG[A/C]TTGCTTTAGACAAGAGCATTAAGTGATTATAGTAACTACCACTAATAGCTGCTTAAGAGAAGCAGCGTCCTCCGTGCATGAACTCAACTTAGTATATGCGCCTCAACTAATACTCAGCTG	WLIM1 transcription factor/ zinc ion binding	1217	BT107795
319	PGLM0-0486	6		*				90132f	ESTP	Illumina bead array	[A/T]	[1]	GQ03715_M21	Intron	N/A	ACTTCGTCAGTAACGGACGGCCCTAATTGACCTAGGTTTGCTAAAA	GAGTCGAGGTCATATCGTGGCCCTAATTGACCTAGGTTTGCTAAAT	AAAGGACTGTGAAGTTAGAGTGAGTCACCTCCTGAGCGAAGTACAGTCTGCCTATAGTGAGTC	GTCACCTCCTGAGCGAAGTACA	white spruce	CTRCCCACACGGACATCTCATCTCGTTTGCTCTAGAGCAGTTGGTTCTCCCAAATATTGATCCTCTGGTTGTAGATATTACATTATATACATCTGCCCTAATTGACCTAGGTTTGCTAAA[A/T]ATTCAGTAGAAGATTRAAAGGACTGTGAAGTTAGAGTGAATTAATTACCAGATTGCTTGGCGATATAGCTCCAGGAGCAGCCCAGAAGGCCCTTCTTCAAGATATACTTGATCAGTTTCT	binding / catalytic/ coenzyme binding	1357	BT116306
320	PGLM0-0487	3	*	*				3713m	SNP	Illumina bead array	[A/G]	[1]	GQ03124_J09	591	-	ACTTCGTCAGTAACGGACGCACGGGATCGATTCCCATCTGA	GAGTCGAGGTCATATCGTGCACGGGATCGATTCCCATCTGG	GGAGTTTCTTCTTAATCCTCGTGTAACGCTGACACCTGCTTCGGGTCTGCCTATAGTGAGTC	GTAACGCTGACACCTGCTTCGG	white spruce	TCGGGGAGCTCTGCATTTGCATTTGGCTGAGAGGCTTRTGGGTCACGGGATCGATTCCCATCTG[A/G]CGGAGTTTCTTCTTAATCCTCGTGTTCCAGTAATTCTTGATCTCGTTATCCGTTCTCCCTGGCAACTGTGCAGCGATTCGTGACCACCTGGTGTGGAGAACAACAACAACAACAAAAAAA	MYB20 (myb domain protein 20) DNA binding / transcription factor	1424	BT108631
321	PGLM0-0489	3	*					10981a	ESTP	Illumina bead array	[T/C]	[1]	GQ0202_O05	Intron	N/A	ACTTCGTCAGTAACGGACGGCAATCCAAGTAGGCATATAGATTAGATTT	GAGTCGAGGTCATATCGTGGCAATCCAAGTAGGCATATAGATTAGATTC	ATACTGTCCTGGAAACATTTTTACCTAGCACATGGATGATCCGCTCGTCTGCCTATAGTGAGTC	CTAGCACATGGATGATCCGCTC	white spruce	CTGTAACCAGAATGAATGGGTCAATGAAAGGAAATGAAGTTAACGAACAGAACATTACAAGTTTTCCAAAGATTTTCGCCCAAWCTATATYGACAGTAAAAATGTTTCCAGGACAGTATC[A/G]AATCTAATCTATATGCCTACTTGGATTGCAGGCAAGCYTATAATGAGGACCCAGACAAGGATAAAATAAAAATA	anac028 (Arabidopsis NAC domain containing protein 28) transcription factor	1928	BT102907
322	PGLM0-0492	4	*					14265a	SNP	Illumina bead array	[C/G]	[1]	GQ02016_H18	308	+	ACTTCGTCAGTAACGGACGAATTTGACCAACATCAGCAGCAC	GAGTCGAGGTCATATCGTGAATTTGACCAACATCAGCAGCAG	GATCGATGAATACAGAACGAATTCCTCAGTTGGGAAGGCGCTCAGTCTGCCTATAGTGAGTC	TCCTCAGTTGGGAAGGCGCTCA	white spruce	TTTAGATATGTGCTCTTTCGTTAATCCCCATGCACCATGGCAGACTCATCCTCAACCAACCCTAAAGATAACTCCGCCTGCGTATTGGGAATTTGACCAACATCAGCAGCA[C/G]CAACCRACGATCGATGAATACAGAACGAATCAGTTTGGATTAATGCGTCAAAAATATTATCATGGCGAAATCCCGGGGAATCTTCCAGTGCAAAACTCGGAGATGGCGCCCATTCCGGAA	Helix-loop-helix DNA-binding domain	953	BT102804
323	PGLM0-0493	9		*				14328e	SNP	Illumina bead array	[T/A]	[1]	GQ04008_F14	2616	-	ACTTCGTCAGTAACGGACCATTGCTTTTGCCGAACATGTCTT	GAGTCGAGGTCATATCGTCATTGCTTTTGCCGAACATGTCTA	TTTGTTAAGGGGGGCTTCTGGCGTTCAACTCTCAAGAGGGGTCTGCCTATAGTGAGTC	TGGCGTTCAACTCTCAAGAGGG	white spruce	GAAATGGAGCAAGGCTGTTATACTATAAATGTTTGAGTATATTGCCAAAGCATTTCGGCTTGCTCRATAATAATCTAGAGTATGGGCAATGCATATACTTCGAAGCCCCCCTTAACAAAT[A/T]AGACATGTTCGGCAAAAGCAATGCCGGTTCCATGAATCTTCWTGGYTATGCAACATGCTTGTTTGCAGTGTAGTTGTCAGTTGTCAAGTTTGGTCACATA	zinc finger (C3HC4-type RING finger) family protein	2832	BT118631
324	PGLM0-0494	4	*	*				6706p1	SNP	Illumina bead array	[A/T]	[1]	GQ03122_B23	748	+	ACTTCGTCAGTAACGGACTTTTACTTGAAGGCTCATTCTGGAGTA	GAGTCGAGGTCATATCGTTTTTACTTGAAGGCTCATTCTGGAGTT	CTTCTCAATATGAAACATTCTTCAATCTGCCTGGGGACCGTTACGAGTCTGCCTATAGTGAGTC	ATCTGCCTGGGGACCGTTACGA	white spruce	TGCTGTATGGCTCATGGATAAAGCCGGACGACGTCTCCTCCTCATGGTCTCATCTGGGGGCATGGCCATATGTCTCTTCCTCGTTAGTTTGTCATTTTACTTGAAGGCTCATTCTGGAGT[A/T]GCTTCTCAATATGAAACATTCTTCACTATTTTGGCTTTAGTGAGTCTGATGATTTATATTGCTTCATTCTCGCTTGGTGTTGGGGCCATCCCATGGATTATTATGTCTGAGATACTCCCT	integral membrane protein putative	1422	BT108460
325	PGLM0-0496	8		*				5205v1	SNP	Illumina bead array	[A/G]	[1]	GQ0204_O08	1309	-	ACTTCGTCAGTAACGGACGTCAACTACAAGCAAAAGGAAAAACTTTA	GAGTCGAGGTCATATCGTGTCAACTACAAGCAAAAGGAAAAACTTTG	AGAGAATCTGTTTCAGACATTAGTCGGTCCGTTAAAGCAGCCATACCGTCTGCCTATAGTGAGTC	GGTCCGTTAAAGCAGCCATACC	white spruce	CCCTCATATGAACATACAATGCTGTGAAGGATGCCTATTGAGAAACAAATAGAACAGGAACTGTCATATGTTGAAAGCGTCCACTAGAGAAATTCAACTACAAGCAAAAGGAAAAACTTT[A/G]GAGAGAATCTGTTTCAGACATTAGTCTTCTTCTGATGCAGTCTCAGAATCTGAGAGCGGTAAAAGTGTGCAGACTCCAAGCAAGTGCCCATTAAGGCATACAAAATACTCAACCTGGTCT	EDL2 (EID1-like 2)	1762	BT103014
326	PGLM0-0497	9	*	*				11943m	ESTP	Illumina bead array	[A/G]	[1]	GQ04001_A19	Intron	N/A	ACTTCGTCAGTAACGGACGGGAGCTCGAGTCATTTGATGTAGGA	GAGTCGAGGTCATATCGTGGGAGCTCGAGTCATTTGATGTAGGG	AGTAATGTAGTTTGTTCATGTTGAATCGGGTTGAGAGAACTTGGCCGTCTGCCTATAGTGAGTC	ATCGGGTTGAGAGAACTTGGCC	white spruce	CATTATCCTTTTGCATTAGTACTTATAGTATGGATGAATTACTTGAGAAAAWTTTTACCATGTGGAGCTCGAGTCATTTGATGTAGG[A/G]AAGTAATGTAGTTTGTTCATGTTGATTTAAATTTTAATTTTGTACATATGTCCATACTCGTGTTACATGATGCATTAATGACACATCTGTGTGATATGTTACAGGTGTTTGTTTATCACA	SPA4 (SPA1-RELATED 4) protein binding / signal transducer	1311	BT118003
327	PGLM0-0498	11	*					7465a	SNP	Illumina bead array	[A/G]	[1]	GQ02904_L21	1188	-	ACTTCGTCAGTAACGGACACAGCCTAGGAAAGGATGGTTGCA	GAGTCGAGGTCATATCGTACAGCCTAGGAAAGGATGGTTGCG	CTTCACTCCACAAAACAATAATTCACGGTATTGTGGGCACAGGATGTCTGCCTATAGTGAGTC	CACGGTATTGTGGGCACAGGAT	white spruce	TCAGTATGGGACAGGTAAAATTATAGTTTTATCTCCTTCAAAGAATTGCATCTGATTTTCTTTGGCTTAAAACTCTGGATACTTAAACAGCCTAGGAAAGGATGGTTGC[A/G]ACTTCACTCCACAAAACAATAATTTACCAATAAACCATTCTCTTCGGAGTGGGGATTAGAACTACTATGTAAATTTGACAGAAAGCACAAATCTCACGCGTGCTAAAGAATGCCATTGAG	VIP3 (vernalization independence 3) nucleotide binding / protein binding	1587	BT106190
328	PGLM0-0499	9		*				16502f	SNP	Illumina bead array	[A/G]	[1]	GQ0023_C12	286	-	ACTTCGTCAGTAACGGACGTTGAGAAAAAGGGCCAAGACGAA	GAGTCGAGGTCATATCGTGTTGAGAAAAAGGGCCAAGACGAG	AATTAACCCCATTGTTACTGCGACCGAACTCCTCCATTTGGCTGTCTGCCTATAGTGAGTC	GACCGAACTCCTCCATTTGGCT	white spruce	CTCACCGTTCTCCATCAGAGACAGACCTTGGTATCCGGCATCCATACCACCCGGAATGCCTGCATTCCGAGTCGGGCATCGCAGCATCAGATCCATTCTTGAGAAAAAGGGCCAAGACGA[A/G]CAATTAACCCCATTGTTACTGCAAMTTTCCAGGGCTTCAGATCGGTATTTTTTCTTCATACCTTCAATCTTGTTCTTGCATTGCGCAGGTGTTTTCAAGGGCTTCACTCCACCGCTACGA	transcription factor	>930	GE472165, CK441630
329	PGLM0-0500	11	*					6581m	SNP	Illumina bead array	[C/G]	[1]	GQ03123_C06	GQ03511_H20 (613)	-	ACTTCGTCAGTAACGGACCAAGATGCACAAAGGACTTGCAATC	GAGTCGAGGTCATATCGTCAAGATGCACAAAGGACTTGCAATG	TCACAGCACCAGTTTACAAGATGAGCGCCTAAATCTGTCTGTGGGTCTGCCTATAGTGAGTC	GAGCGCCTAAATCTGTCTGTGG	white spruce	TATATTCGTGCCTGGTTTTTCCACCACTTCCAAACTGTCTTTCATTTAACCATTAGAAGCAAATAAACCGACAATGTCCTTCCAGTGGTTTACAAGATGCACAAAGGACTTGCAAT[C/G]TTCACAGCACCAGTTTACAAGATGGTAGACTGTATATCCGCTGAAAWTTTTACATATATTAAAATGTCTACAGTGTGAACCARAGAGCTGTATCCACCAAAACACCATTTACAAACAAAT	FUNCTIONS IN: molecular_function unknown INVOLVED IN: biological_process unknown LOCATED IN: CUL4 RING ubiquitin ligase complex EXPRESSED IN: 23 plant structures EXPRESSED DURING: 13 growth stages CONTAINS InterPro DOMAIN/s: WD40 repeat-like (InterPr	2638	BT108528
330	PGLM0-0502	2		*				1201e	SNP	Illumina bead array	[T/C]	[1]	GQ03111_E02	1062	+	ACTTCGTCAGTAACGGACGTCTGGCATTTGCTGTATAGTGATTACAT	GAGTCGAGGTCATATCGTGTCTGGCATTTGCTGTATAGTGATTACAC	GGTTGAAATTGGGCAAGATTCCAAAGTCGGAATCGTAGTCGGGTCTGCCTATAGTGAGTC	TCCAAAGTCGGAATCGTAGTCGG	white spruce	ATTTTCAAGTAGAGGCCTGAAACAGCATAACAAGAACTTGTAGGATTTTAAAATTGGCCAAAATTTCTCTATATTCCAGAGATAGACTAAAAGCATTTACATCTTGCCCAATTTCAACCC[A/G]TGTAATCACTATACAGCAAATGCCAGAAGAGGGATTGTCATCTGTGAGCCATTCAGATATTTCAAAATCATCTGTAAAGTTTGCACAAAATATACCCAAATTGTCATG	PHD finger protein-related	1548	BT107670
331	PGLM0-0503	6	*					2031a	ESTP	Illumina bead array	[A/G]	[1]	GQ02822_N14	Intron	N/A	ACTTCGTCAGTAACGGACGCATACCATTTGTGATCGAGCTCGA	GAGTCGAGGTCATATCGTGCATACCATTTGTGATCGAGCTCGG	GTAATAGAGATTGTGTATGATTGTTGTATCGTAACCTTGCGAAGAGCGGGTCTGCCTATAGTGAGTC	TATCGTAACCTTGCGAAGAGCGG	white spruce	ATGAGCCTTGTTTGTTTTCTATATATATATGTGTGTGAGCCCGCATGCTTAGAGKAGAGCCTTCATAATGTAAAATCAAGGCTTGGCCCATAGAGGCCATACCATTTGTGATCGAGCTCG[A/G]TGTAATAGAGATTGTGTATGATTGTTGTATATTGCATGTTTATTGTTATATGCTTAAATCCATAAACCTTTTGTTTCAACGTGAGTGTGAGTAATGTGTCCACTAGACAAAGTTACARAT	SVP (SHORT VEGETATIVE PHASE) transcription factor/ translation repressor nucleic acid binding	1279	BT105463
332	PGLM0-0504	4	unmapped	unmapped				16369b	SNP	Illumina bead array	[A/C]	[1]	GQ03417_N02	808	-	ACTTCGTCAGTAACGGACTGCATGGCTGGCAACTTGAGTA	GAGTCGAGGTCATATCGTTGCATGGCTGGCAACTTGAGTC	GAGTTCTGGAAGTGACGAAGTCATATAACGCGGGTGTCCATACGGTCTGCCTATAGTGAGTC	CATATAACGCGGGTGTCCATACG	white spruce	AGTTTAAGGTAGTAAATATACCGAATCAGTTGATATATCGAACAGGCTCGACCTTCGTTTCCTTTTGTTCAAATTGCTCTGCCTAAGAAAATATTTTTGTGCATGGCTGGCAACTTGAGT[A/C]GGAGTTCTGGAAGTGACGAAGTTCCTGGAAATACCTCTCCAGTCGCCTTTTCCCAATTTGTGAAGCCCTAACAGAAACATTTTATGTTCTTCTTCCGTCCAAGGAACGCCTGTGAAAACA	myb family transcription factor	1765	BT113697
333	PGLM0-0505	7		*				13572e	ESTP	Illumina bead array	[T/C]	[1]	GQ0178_D07	Intron	N/A	ACTTCGTCAGTAACGGACTTCTGTCATTGATTCTAACTTGGGGT	GAGTCGAGGTCATATCGTTTCTGTCATTGATTCTAACTTGGGGC	TTATGACTCTCGGAATACTTCTCTAGCAACGGGTAATTGTCGGCGTCTGCCTATAGTGAGTC	TCTAGCAACGGGTAATTGTCGGC	white spruce	AATGACCTTTTAGGAGCATCTGCTGATCAGGGTTGTACATAGARATGTATACAATCACAAAGGTAATTGTTGCAGTTAKATATAKAGTTCATATGTTKGAAGTATTCCGAGAGTCATAAC[A/G]CCCCAAGTTAGAATCAATGACAGAATGTTTATACCAGTGTCTACATGAGTAAGGAGACTGTCAACAAAGCGTGATAGAAGCTTTTAGTGGGATTTGAAAGTTTCTTCAAAAACTGATTTG	WOX11 (WUSCHEL related homeobox 11) DNA binding / transcription factor	>994	GT739918, DV979955
334	PGLM0-0506	5		*				14928f	SNP	Illumina bead array	[A/G]	[1]	GQ0195_E02	1048	-	ACTTCGTCAGTAACGGACTCCCTTAATGTTAATGGCCATTGAA	GAGTCGAGGTCATATCGTTCCCTTAATGTTAATGGCCATTGAG	CAGAAACCAATAAACCCTAGCTAGTCTAAGTTCCGGTTCGACGTGGTCTGCCTATAGTGAGTC	AGTCTAAGTTCCGGTTCGACGTG	white spruce	CACAACCACTGTAATCCACCATCCATATCAATTGCGAGATTCGTCCCGGGCTGACCAAAGTTCTGCAGCAGCTTTATGACTAATACATTTACGCAATCCCTTAATGTTAATGGCCATTGA[A/G]GCAGAAACCAATAAACCCTAGCTTTCATCTATCCTCGGCTCCAGGATGAATCCCCTTGCTCGATGGGAATTTTTCTGCCCTCATCTGGACTCTGCGGAACGACCATCTTRCCTTTGCTTA	ATL3 protein binding / zinc ion binding	1616	BT102484
335	PGLM0-0507	5		*				9898f	SNP	Illumina bead array	[A/G]	[1]	GQ02813_D01	1596	+	ACTTCGTCAGTAACGGACGAGAAAATTGTGAAGAATCTCTGGAGA	GAGTCGAGGTCATATCGTGAGAAAATTGTGAAGAATCTCTGGAGG	TTTGATTAAGATGCTATTTTATCGGTTTCCGAAGCCCAACGTAGTTCGTCTGCCTATAGTGAGTC	GTTTCCGAAGCCCAACGTAGTTC	white spruce	TTCAAGGGGCTGAAGACAGGATAGTAGGATTCGTATGTAGTAAAATTGTTTTTGAAACATTTGGGTACTGGGACCYGTGGATTATTTAGTTGCAGAGAAAATTGTGAAGAATCTCTGGAG[A/G]TTTTGATTAAGATGCTATTTTATCGTCTAATGACTAATCTACTAGCTTGATGGGGGCCAGAATGTCCCTTGCAGAAGGTTTCAGTCCAATGGTAGTCCTTCTGTCTAATTGGTTTGGAGA	RAP2.2 DNA binding / transcription factor	1763	BT104663
336	PGLM0-0508	5	*					10085a	SNP	Illumina bead array	[G/C]	[1]	GQ03210_D19	1556	-	ACTTCGTCAGTAACGGACGAGACTGGAAGAAATTGCCCTTCAG	GAGTCGAGGTCATATCGTGAGACTGGAAGAAATTGCCCTTCAC	AGTTTATATAAAATCCATAACATGCACTAGTAATTCGACAGTGGCGGTGGTCTGCCTATAGTGAGTC	CTAGTAATTCGACAGTGGCGGTG	white spruce	CTGCTACTTTGGAAACTATTTCAAACATTAGCAAAGTTGTAGACAGCCTTTACTTGAAGTCAGCTAAGATCATGGCCTAAATTTACTTTGCATTGCATGTTATGGATTTTATATAAACTA[C/G]TGAAGGGCAATTTCTTCCAGTCTAATGTGACACTCATAATTGCAGTGTCTGTGTCATTGATGCAGTATGAAGTGCCAAAATCATTGCCTCGTTATCTTTTATATTTTTTGAGCATC	ATS9 (ARABIDOPSIS NON-ATPASE SUBUNIT 9)	1918	BT109582
337	PGLM0-0509	7		unmapped				90013g	SNP	Illumina bead array	[A/G]	[1]	GQ04013_D12	519	+	ACTTCGTCAGTAACGGACGGAAATTCAGGCGTTTCAGAGTCCTA	GAGTCGAGGTCATATCGTGGAAATTCAGGCGTTTCAGAGTCCTG	GAGGTAGCAGATTTTTTTCAATATCGCAGTATCAATCGGTTCCTACGGTCTGCCTATAGTGAGTC	CGCAGTATCAATCGGTTCCTACG	white spruce	AGAAAATTGCTGAGCAGGGGACTCGACCCCCAGTCCCATCGTCCCCTCGGCCAGCCCTGCAAGACTACTCTCAGCTCTCSGCMCGTCCTTGAGCACGAAATTCAGGCGTTTCAGAGTCCT[A/G]GAACGGCGGAGGTAGCAGATTTTTTTCAATATGACCGCCCGGAGAGCTCAGCCATCGAACGGGCCGATTCCGACGCCGAAGAGCGTCCCGACCTTAATCTTGATTTGTGTATTTGGCACA	MYB4 DNA binding / transcription factor	1110	BT118999
338	PGLM0-0510	10		*				2603e	SNP	Illumina bead array	[A/G]	[1]	GQ03810_N15	555	-	ACTTCGTCAGTAACGGACGTGCCACTCAAAACTTCTAAGCAGA	GAGTCGAGGTCATATCGTGTGCCACTCAAAACTTCTAAGCAGG	GATGTGTTACAATTTCTTTTACCGCTACTTATCGGAGGTGTTAGCGCGTCTGCCTATAGTGAGTC	CTACTTATCGGAGGTGTTAGCGC	white spruce	CTTATAGCTGAGAGTTTTACCATGCTTAAAACTCCCAATGTCTTATCCAGACATCCTACCCAGGGAATGTGTTACATTTTAAAACATTCCAGCAACCTGCCACTCAAAACTTCTAAGCAG[A/G]GGATGTGTTACAATTTCTTTTACCGAGCACCAAAATTTTACTGTGTATCATTCACAGGCCAATTTTGCATCAAAGCTGCTAAGGCATATGGCAAAAGCTTGAAATACAGAGAGTGGGTAG	AtTLP10 (TUBBY LIKE PROTEIN 10) phosphoric diester hydrolase/ transcription factor	816	BT116992
339	PGLM0-0512	12	*					15913a	ESTP	Illumina bead array	[T/C]	[1]	GQ03913_C18	Intron	N/A	ACTTCGTCAGTAACGGACCATCATATGGATGTATCCTCAAAACATCT	GAGTCGAGGTCATATCGTCATCATATGGATGTATCCTCAAAACATCC	GGTAATTATAGACCTGTATTATTTGTTCAACGATTGCTGAACGACTGACCGTCTGCCTATAGTGAGTC	CAACGATTGCTGAACGACTGACC	white spruce	AGGTGGCCAACCAATTGCTTGCGCCCTGTGAACAAATAATACAGGTCTATAATTACCC[A/G]GATGTTTTGAGGATACATCCATATGATGCGAATATATATCAACTTTGAACTGAATCAGTGATTGTGCTACTTACTTGGGAGSAGGCATTTCTGAGTCATTAGCGGAGTTTCCTAATTGTT	IAA16 transcription factor	1743	BT117813
340	PGLM0-0514	9	*					8115b	SNP	Illumina bead array	[T/C]	[1]	GQ03901_K18, GQ02011_K07	1609, 1466	+	ACTTCGTCAGTAACGGACGAACTGTGCACCTGTGGAGTTACATAT	GAGTCGAGGTCATATCGTGAACTGTGCACCTGTGGAGTTACATAC	TCCCTGTAAATTATTGTCAATTCTAACATTCCGACGGCCACATCAGGTCTGCCTATAGTGAGTC	TAACATTCCGACGGCCACATCAG	white spruce	GACAACCAAATTTAATAGATCCAAACCTAGTAATGTTTTCTGCCTCATCAAAAGCTTACTATGGCCAGTTATTCAAACATCATCAATTATGTATTTGAATTGACAATAATTTACAGGGAT[A/G]TATGTAACTCCACAGGTGCACAGTTCTTAGTCTTTGAATACCCAATGCTGAGAACTGG	ARPC1B (ACTIN-RELATED PROTEIN C1B) actin binding / nucleotide binding	1665	BT117498
341	PGLM0-0516	6	*					90132k	ESTP	Illumina bead array	[A/C]	[1]	GQ03715_M21	Intron	N/A	ACTTCGTCAGTAACGGACAAAACCAGCTGTTGTAAACCACTGAA	GAGTCGAGGTCATATCGTAAAACCAGCTGTTGTAAACCACTGAC	GGGATAATGGAAAAATAACTAATAAGAAGGGTATCGCCTTGTATGTCGGTCTGCCTATAGTGAGTC	GAAGGGTATCGCCTTGTATGTCG	white spruce	AATCCTTTAACCAAATCTATTGAATATGAGAGGTATACAGACATGCTCTTATTTTTTCATTAYATCAAGAAAAACCAGCTGTTGTAAACCACTGA[A/C]AGGGATAATGGAAAAATAACTAATAAGTTCTTATCAAACCCAGATTTATGAGTGCCAAGAGGTTTGCATYTAAGATACCAYAAGTGGAGATGTCTACCCAGATTTTTKAGTGTCAAAAGG	binding / catalytic/ coenzyme binding	1357	BT116306
342	PGLM0-0517	7		*				3092f	SNP	Illumina bead array	[A/G]	[1]	GQ03223_D14	1456	+	ACTTCGTCAGTAACGGACGATGTTATGTCATGGAGAGCCATAA	GAGTCGAGGTCATATCGTGATGTTATGTCATGGAGAGCCATAG	CAGTTGTTAGGATACAAAGTCTCTTCCGATTGTAGTGTACGGACAACGGTCTGCCTATAGTGAGTC	CCGATTGTAGTGTACGGACAACG	white spruce	CTCAAATTCCAGGATTACTCATGTCTACTTCTTCYGATGGATTTAATGTTTTTAAGCCAACAAACATAGAAAATGTTCTCCCACAGCAATGAGATATATGTTATGTCATGGAGAGCCATA[A/G]ACAGTTGTTAGGATACAAAGTCTCTTCTCATCTGTGTTTTCCGGCCTCTTTCTTATTTACCAATTCCTTTATTTATCATCTTTTGTACAAATTGAGCTTCCTTCTCAGGTTGTGGAGCAT	transducin family protein / WD-40 repeat family protein	1837	BT110542
343	PGLM0-0518	6	*	*				7604v3	ESTP	Illumina bead array	[A/G]	[1]	GQ02512_H19	Intron	N/A	ACTTCGTCAGTAACGGACAAAATAGCCTAAAACATCGTCTAGCTCA	GAGTCGAGGTCATATCGTAAAATAGCCTAAAACATCGTCTAGCTCG	AGAATTCATTCACTTTTAACAATAGCGTGCAGGACCGAACCTAGTATTCGTCTGCCTATAGTGAGTC	GTGCAGGACCGAACCTAGTATTC	white spruce	CTCAAATTCTGACTACCAATGAAGTAAGAAACACAAAGCTAGAAGCTCAGCTACAATGCTTTAACAAGAGAGTCAAWCAATACAAAGGAGGRAAAAATAGCCTAAAACATCGTCTAGCTC[A/G]TAGAATTCATTCACTTTTAACAATAGCCTAKAAAAAATGTGGGCATTGCCTAAAACTGAAACCACCACAAATGATGTCCCATCCGTAAATAATATTCAGCT	endonuclease putative	1674	BT103401
344	PGLM0-0519	4	*					90004m	SNP	Illumina bead array	[T/C]	[1]	GQ03113_N22	994	-	ACTTCGTCAGTAACGGACTGCTCCATGCAGTTATTACAGAAGAT	GAGTCGAGGTCATATCGTTGCTCCATGCAGTTATTACAGAAGAC	CCGTGGAAGAATATATGATCTCGATAGACAACCACGTCGCATCTGGTCTGCCTATAGTGAGTC	GATAGACAACCACGTCGCATCTG	white spruce	CAATTACTCTCTTGGCTGCAGCATCCCTGCTCTTGTTGAGAGCGAGTCATTGAAAGACAAATTCAAGAATGATGCAGGCGATCAGATTAATGAAAATGAGATCATATATTCTTCCACGGC[A/G]TCTTCTGTAATAACTGCATGGAGCACTAA	MYB83 (myb domain protein 83) DNA binding / transcription factor	1637	BT107883
345	PGLM0-0524	3	*	*				1546m	SNP	Illumina bead array	[G/C]	[1]	GQ03003_N13	918	+	ACTTCGTCAGTAACGGACTCACAACAGGAATGACATAGTCCATAG	GAGTCGAGGTCATATCGTTCACAACAGGAATGACATAGTCCATAC	TTTCTGCTAGTCCATAGTTTTCTATGAATAGGGCGTCTGTCCTACGGTCTGCCTATAGTGAGTC	ATGAATAGGGCGTCTGTCCTACG	white spruce	TTGGTATCAACATTACAATTTTACAGCTAGTAGTCATCATATCATGCATTGCCTTACGGCCTGCATTCATGATGAATAATCAAATCTGAGAACAGCAGAAAACTATGGACTAGCAGAAAA[C/G]TATGGACTATGTCATTCCTGTTGTGACCCGTGAAGATGAATCCTGGTGGTGAATTGAATGCTTGGATACCTCCATGGTAGCAGGCTGCTCCTCGGAACAGCTGAGAGCATCGTTACTAAA	ARF4 (AUXIN RESPONSE FACTOR 4) transcription factor	1143	BT106522
346	PGLM0-0527	6	*					5345a	ESTP	Illumina bead array	[T/G]	[1]	GQ04102_G07	Intron	N/A	ACTTCGTCAGTAACGGACGACATTTTTTTTGTTGACATTCATTATTT	GAGTCGAGGTCATATCGTGACATTTTTTTTGTTGACATTCATTATTG	ACATTAAAAGAGATCTACAATATGTGCATCAGTCGTGCGATGTTCCAAGCGTCTGCCTATAGTGAGTC	ATCAGTCGTGCGATGTTCCAAGC	white spruce	CTGCAATGAGACCTTCATGAGCGGTAAGAGTCATGCTTTTGTTCTCTGCCATATTCCATAATTCCAAAGACTGCAACAAACGGAAGAAATCAGCACATATTGTAGATCTCTTTTAATGTA[A/C]AATAATGAATGTCAACAAAAAAAATGTCTACCCTGAATGAGTGCATTGTCAACTTACCTGGTAACAGCCAATGACCAAGAGTGAAGAGTATTTTGGATGGAAGACACAAGAATGGAACTT	LUG (LEUNIG) protein binding / protein heterodimerization/ transcription repressor	1231	BT119179
347	PGLM0-0528	6	*	*				7245m	SNP	Illumina bead array	[T/C]	[1]	GQ03704_C07	1076	-	ACTTCGTCAGTAACGGACGTCCTCCTTCAACTCATCTCTTGGT	GAGTCGAGGTCATATCGTGTCCTCCTTCAACTCATCTCTTGGC	CAATATCCACAAGGAAATCAAATAGCTTCTGACGGTCCATTGCAGGTCTGCCTATAGTGAGTC	TAGCTTCTGACGGTCCATTGCAG	white spruce	GGAGCTTACTCTGCGCTCATGGATTCATACAGAAGARAATAAGCGACGTACTTTACAGAAGAATGACATTGCAGCTGCCATAACTAGAACAGATATCTTTGATTTCCTTGTGGATATTGT[A/G]CCAAGAGATGAGTTGAAGGAGGAGGGTCTTGGAATTCCTAGAGGTCCTGTACCTGTTGGAACCCCAGCCGAAGCTATACCATATTATTATGTTCCTCAGCAGCATCCAGCACAGGTTGCG	NF-YC2 (NUCLEAR FACTOR Y SUBUNIT C2) DNA binding / transcription activator/ transcription factor	1535	BT115671
348	PGLM0-0529	1	*	*				3896m	SNP	Illumina bead array	[A/C]	[1]	GQ0195_I01	440	+	ACTTCGTCAGTAACGGACGAACAGAGCCGAAGAAGATTCCTTA	GAGTCGAGGTCATATCGTGAACAGAGCCGAAGAAGATTCCTTC	TTAGACCCCATGAGGATATATTGCCAGATTTGTCGGTCAAGTCACCGTCTGCCTATAGTGAGTC	CCAGATTTGTCGGTCAAGTCACC	white spruce	CAGTCTTGCAGGACTYGTCGATTCATACTCCGGGCATGGTTTTCAAGTCGTTGTTRATRAAGAAGATTACAGGTGCTCTGACGAGTTTCTGAGTGATAACAGAGCCGAAGAAGATTCCTT[A/C]TTTAGACCCCATGAGGATATATTGATGAACAGAATGATGACGCCAARCCATCCCCWCAAAGACATCTCAATTCCTCCCAAGGAAGTTCG	KAN (KANADI) transcription factor	1323	BT102498
349	PGLM0-0530	1		*				7561e	SNP	Illumina bead array	[A/G]	[1]	GQ02811_M07	911	-	ACTTCGTCAGTAACGGACGTCCATGTTCCTCATCCTCCTCTTCA	GAGTCGAGGTCATATCGTGTCCATGTTCCTCATCCTCCTCTTCG	CTAAGATATCTTCCTCATCCTTGTGCAAACTCGCGGAAGAGGTTACGTCTGCCTATAGTGAGTC	TGCAAACTCGCGGAAGAGGTTAC	white spruce	TTTCCCATGAAACCAATTCTCACACATATCACATGCAATCCAAAATTCTGCAGTTTGAGAGGAATAAACTCCACCACAGGCTCCACAGAGGGTCTCTCCATGTTCCTCATCCTCCTCTTC[A/G]TCTAAGATATCTTCCTCATCCTTGGATAGCGGTAACTTTGACATTTTTGGTTGAGATTC	AL4 (ALFIN-LIKE 4) DNA binding / methylated histone residue binding	1522	BT104554
350	PGLM0-0532	6	*					8902b	SNP	Illumina bead array	[A/C]	[1]	GQ03703_C11	GQ0168_D18 (420)	+	ACTTCGTCAGTAACGGACAATGTTCTTGTATGGGGCACACTCA	GAGTCGAGGTCATATCGTAATGTTCTTGTATGGGGCACACTCC	CATCATTGAGACTAATATGAGAGCGGTTATGTCAACCGCCTTCCAACGTCTGCCTATAGTGAGTC	GGTTATGTCAACCGCCTTCCAAC	white spruce	TRTCTAACATKCTTAAAAACTCTCTTCATGTGCATGCACATTTACTGTGAGAGGGTGGGCATTTGTTTCGGATGTATTCATTATGGATTGGACTTAAATGTTCTTGTATGGGGCACACTC[A/C]CCATCATTGAGACTAATATGAGAGCATGAAAACAAAGGCATCCACTTTTCCTGCATATTTATCATATCGTATCATGCATTGATTTTCTGAGTTCTTTGTTGGCTGTAATTTAGCATCACG	ATB BETA nucleotide binding / protein phosphatase type 2A regulator	2218	BT115625
351	PGLM0-0535	5	*					7248a	ESTP	Illumina bead array	[T/G]	[1]	GQ0168_C20	Intron	N/A	ACTTCGTCAGTAACGGACGTGAAAGGGAAACAAACAATTACACATTTT	GAGTCGAGGTCATATCGTGTGAAAGGGAAACAAACAATTACACATTTG	CACTTAATTCTTTGAAAAAAATAAGAGAGTTCCGGTCCTATACTTGACGGTCTGCCTATAGTGAGTC	GAGTTCCGGTCCTATACTTGACG	white spruce	CTGTACAAAATGATTTATAAATTATAATATGTACTAGTATACTAATTTACCCATTATTCTTATTTAAAGTGACACTTTGAACATAACTTTTATTCTTATTTTTTTCAAAGAATTAAGTGG[A/C]AAATGTGTAATTGTTTGTTTCCCTTTCAACTGGCCATGTGCAGTGGGTGCCACAAGATGCTCTTTCAGCACCAATATTGTATGCAACATATTCATGTAACAGGCAACTTATTTATGCGTC	TPR3 (TOPLESS-RELATED 3)	1462	BT102185
352	PGLM0-0536	4		*				4632v1	SNP	Illumina bead array	[T/G]	[1]	GQ0203_D12	1567	-	ACTTCGTCAGTAACGGACGGTGTGCAAGAAGTGAGTCATGCCT	GAGTCGAGGTCATATCGTGGTGTGCAAGAAGTGAGTCATGCCG	CGAAGACTCAAATGTACCAAAATATGCTGGGCTACCGTAACGATACGTCTGCCTATAGTGAGTC	ATGCTGGGCTACCGTAACGATAC	white spruce	AATTTCGGTTCTATTTGTACTCTGTTATATTTTGCTGCCATAAAAATCAAATACACAGGTTCAGCYTACAGTCAATGTATGTAAATATTCTGATACATTTTGGTACATTTGAGTCTTCGA[A/C]GGCATGACTCACTTCTTGCACACAAATTGTGTAAACCAGAGAACTGTAAACGTTAATAATGTTCTCGTCTAAAAGGTGCCCATCTGTAGCCTTAGTAGTTTTACCGGTGAAAACTGGACA	unknown protein	1727	BT102917
353	PGLM0-0537	5		*				2309f paralog LG6	ESTP	Illumina bead array	[T/C]	[1]	GQ0067_P07	Intron	N/A	ACTTCGTCAGTAACGGACGTGACCATGAAATCTGATTGAGCTTGT	GAGTCGAGGTCATATCGTGTGACCATGAAATCTGATTGAGCTTGC	GGGATGACGCTTATAGCTATTAAACAGTCGCCGAGTCTCATCAACGTCTGCCTATAGTGAGTC	AACAGTCGCCGAGTCTCATCAAC	white spruce	AATTGAGGTGAGCACATTACCTGATATGGTTTCTTTTCACAAGAAGTTCATTATTTTGCTTGACAAGTTTATGAGTCATCTCTGRTATCTATGTGGYTAATAGCTATAAGCGTCATCCCT[A/G]CAAGCTCAATCAGATTTCATGGTCAATATTTTTTACAGGTCAAACTTCTTGGGTACCAAGTTCACAATATATGATAGCCAACCTCYRCACAGTGGTGCAGTAGTCTTAACTAGCCGGCCA	AtTLP10 (TUBBY LIKE PROTEIN 10) phosphoric diester hydrolase/ transcription factor	1272	BT101117
354	PGLM0-0538	2	*	*				5321m	ESTP	Illumina bead array	[A/C]	[1]	GQ03913_N04	Intron	N/A	ACTTCGTCAGTAACGGACTGTGCCACATGTAGCTTCTTCAAA	GAGTCGAGGTCATATCGTTGTGCCACATGTAGCTTCTTCAAC	ACTAAGAGAGATGAAACAAAGGGGCTCAGGTAAACCCGATAAGTCGGTCTGCCTATAGTGAGTC	GCTCAGGTAAACCCGATAAGTCG	white spruce	GACAAATGTCTTCTGGAAAACAATGGATATGTAACAGGGTACAGACAATTACAGAACAGCACCCAATTTCTGCATAACCTTTATGATATTATAGACATGTGCCACATGTAGCTTCTTCAA[A/C]AACTAAGAGAGATGAAACAAAGGGTGAGCGGACAAAACATCATAGGGAATGATAATTTCAAGGTTCTCAAATGAGTTCTAATAATTTTCCATACTTTTGGTTGAATGGATAATTTGGAAC	PUX2 (PLANT UBX DOMAIN-CONTAINING PROTEIN 2) nucleic acid binding / zinc ion binding	1862	BT117835
355	PGLM0-0539	2	*					7530b	ESTP	Illumina bead array	[A/G]	[1]	GQ03214_A08	Intron	N/A	ACTTCGTCAGTAACGGACGTTGGACACCCACTTCCTGTTCCA	GAGTCGAGGTCATATCGTGTTGGACACCCACTTCCTGTTCCG	ACTTTTAAGGGAAGAACGGAATGGACCCTCATTGCGTTTGTAGAGGTCTGCCTATAGTGAGTC	GGACCCTCATTGCGTTTGTAGAG	white spruce	TGTAAAAGATAAAATGAAAATACCTCCCCACTTTCATCGTCCTCGTCATCTTCATTGAGCTCAGACTTTGATTTTTCAGATTCCTCGGGTGTGGCACTTTGGACACCCACTTCCTGTTCC[A/G]AATTTATGAAARCACTTTTAAGGGAAGAACGGAATGCACGATCGACTAATGAATCTAACTTTTCGAATCTAACTTTGTTCAAAGATAATAGGCTTACCTGTTTCTTCTTGTATGCTGTCA	AGO4 (ARGONAUTE 4) nucleic acid binding	1538	BT109941
356	PGLM0-0540	7		*				5883v2	SNP	Illumina bead array	[A/G]	[1]	GQ03227_I23	477	+	ACTTCGTCAGTAACGGACTATTGGTGATGCCTCGAGCCAA	GAGTCGAGGTCATATCGTTATTGGTGATGCCTCGAGCCAG	AGATCTATTTCAAGAGTTCTTTTGGCGTACAACTAGGTCATCGTCGTGGTCTGCCTATAGTGAGTC	CGTACAACTAGGTCATCGTCGTG	white spruce	TACTGAAGTTACTGCATATGTTGAAAAACATAAGATGAAGAAGATGACTGGAGTGAAGAGCAAAGAACTTTTCATGTGGATACACCTTACTGAGATGAGTATTGGTGATGCCTCGAGCCA[A/G]AAGATCTATTTCAAGAGTTCTTTTGGAGTCGGCAAGTCATTTCCTCTCAAGGCTTTTGAGCTGGACGATGACAAAGAATAGAAGGGAATTTTCAATTTTTATTTTCCTTTAGAAGC	unknown protein	918	BT110764
357	PGLM0-0541	1		*				6620g	ESTP	Illumina bead array	[T/C]	[1]	GQ03819_K08	Intron	N/A	ACTTCGTCAGTAACGGACGTGGCTGGGTTCATTGAAGTTTATATCTT	GAGTCGAGGTCATATCGTGTGGCTGGGTTCATTGAAGTTTATATCTC	TCAAGATTGGTACATTATTGCTTGTCATATACGGGGCTAACACTGGGTCTGCCTATAGTGAGTC	GTCATATACGGGGCTAACACTGG	white spruce	TGTGAAACAGTCATCAACAGGCTATACAAAATTCCAAGTTGCCAAGTTCTAGAATGAGAAGTAGAGCAGGTTTAAAGCAAAATAAAAACACACATGAAGCAATAATGTACCAATCTTGAA[A/G]AGATATAAACTTCAATGAACCCAGCCAGAGSACATTACCAATACAACCTCACTAGTGCATTGCACTATATATACTTCTGGATCTGAGTGTTCATACTCTTCATGCAGTTTTGTATGCACA	Transcribed locus weakly similar to XP_001782793.1 predicted protein [Physcomitrella patens subsp. patens]	944	BT117445
358	PGLM0-0542	7		*				5883v1	SNP	Illumina bead array	[T/C]	[1]	GQ03227_I23	324	+	ACTTCGTCAGTAACGGACAACAAAAGAAGCCGGTTGAATATTAT	GAGTCGAGGTCATATCGTAACAAAAGAAGCCGGTTGAATATTAC	ACAAGAAAATTAAAAGAATAGTTGTCTCGAGTCTACATGATCGGCACTCGTCTGCCTATAGTGAGTC	TCGAGTCTACATGATCGGCACTC	white spruce	AAGGTGTATCCACATGAAAAGTTCTTTGCTCTTCACTCCAGTCATCTTCTTCATCTTATGTTTTTCAACATATGCAGTAACTTCAGTACCATAGACAACTATTCTTTTAATTTTCTTGTT[A/G]TAATATTCAACCGGCTTCTTTTGTTTAAGCCACACGAAGCCAGTTTCCCTTACATAGCCAGATTCCTCGAGGTTCTTCAGAGGAAGTAACCCATTTGGGAGGCCCATTTCTTCCAAAAGC	unknown protein	918	BT110764
359	PGLM0-0544	10	*					90019e	ESTP	Illumina bead array	[G/C]	[1]	GQ03204_F02	Intron	N/A	ACTTCGTCAGTAACGGACTCTAGTGAGAATCTGACAACGGAAG	GAGTCGAGGTCATATCGTTCTAGTGAGAATCTGACAACGGAAC	TACATCAGGGTACCTAACTTTTCCGGGCAACTTAGTACGTTCTCTGGTCTGCCTATAGTGAGTC	CGGGCAACTTAGTACGTTCTCTG	white spruce	GTTTTCATCAAAGATACTACCATGTAGAGCTCCTCCTTGGCAATCTGACGACTGAAAAGTTAGGTACCCTGATGTAT[C/G]TTCCGTTGTCAGATTCTCACTAGATACAGATTTTTGGACAGAAGCAGCACTCTGTACAATAGGCATGCTAGGATATTGACCTCCACTCGAAACCAGAACTTCAGCCAATGTAGCAGGGTT	Transcribed locus moderately similar to XP_001757486.1 predicted protein [Physcomitrella patens subsp. patens]	472	BT109070
360	PGLM0-0545	3		*				9863e	ESTP	Illumina bead array	[T/A]	[1]	GQ04010_N07	Intron	N/A	ACTTCGTCAGTAACGGACGCTGTGAAAGTCTACACTTTTTCATGAT	GAGTCGAGGTCATATCGTGCTGTGAAAGTCTACACTTTTTCATGAA	TTTTTTGTCATTCATTCTCTTGTTACACGGGGCTAGTCAATCCTGGTCTGCCTATAGTGAGTC	TTACACGGGGCTAGTCAATCCTG	white spruce	CTGTTGTKGGTTCGATGAAACGATGATGCTGCAACAATAATTGCTAGTATATTTGATCGTTTCAGTGACACCTATCACCTGCAAGTTATAAAGTTACCAAGAGAATGAATGACAAAAAAA[A/T]TCATGAAAAAGTGTAGACTTTCACAGCTTATACAACTGTTTATAATGTTTATRAATGACCCAAATTTCTGGKAACACTAATTTGTAGAATGTCAGCATGACATTCTACAATCTACATGAG	RGA1 (REPRESSOR OF GA1-3 1) protein binding / transcription factor	1137	BT118836
361	PGLM0-0546	3	*	*				5952m	SNP	Illumina bead array	[T/A]	[1]	GQ03229_K18	653	+	ACTTCGTCAGTAACGGACCCCTCAAATCTAAAAACCATGTCCCT	GAGTCGAGGTCATATCGTCCCTCAAATCTAAAAACCATGTCCCA	TTGGGTACTTGACAAGAAAAAGCCTCTAATAGTTCGGGGTGACTGGTCTGCCTATAGTGAGTC	CCTCTAATAGTTCGGGGTGACTG	white spruce	ATAAATTTGACAACCATGCCTACACCATGCTGGGAACTGTCATCAAGGGCCAAAACATAAAAGTCTATCCCATATAAACTTGCGACTTGAGAACATTCTTTTTCTTGTCAAGTACCCAAC[A/T]GGGACATGGTTTTTAGATTTGAGGGCTTATAGATGAGCCATAACTTGTGAGATCACCCCATGCTCCTCCAGACCAGTAATTGGTTGAGTCTCCGGCCTGCTCGAAGAGTGTCGATTCTGA	Transcribed locus	1519	BT110907
362	PGLM0-0549	6		*				10034v1	SNP	Illumina bead array	[T/C]	[1]	GQ03104_H01	1131	-	ACTTCGTCAGTAACGGACTGCACATCACCAATGCCCTATTTATT	GAGTCGAGGTCATATCGTTGCACATCACCAATGCCCTATTTATC	TAGGGTTCCTTTGAATCAACTCATATGGTCGTGAACCCTTAGCCCGTCTGCCTATAGTGAGTC	ATATGGTCGTGAACCCTTAGCCC	white spruce	CAGCACTGGATTGGATCTACCTTATAACATACCGTGGGTTGTATGATGTTTACAAAGATCCTGACGTGACAGATGAACACTGTACATGAGCTACCCTGAGTTGATTCAAAGGAACCCTAC[A/G]ATAAATAGGGCATTGGTGATGTGCATCTTTCAATTTATCCTTAGCAGAGAGGAATTTTGCATAGCATGAACATTCTCTGAGCTTCTGCATGATTGAGTCACAGGACATATATCCCTCTTA	carbohydrate binding	1341	BT107209
363	PGLM0-0550	3	unmapped					5462c	ESTP	Illumina bead array	[A/T]	[1]	GQ02830_E23	Intron	N/A	ACTTCGTCAGTAACGGACGCAGAAATGCTGTGAAGTAACTGAGAAATA	GAGTCGAGGTCATATCGTGCAGAAATGCTGTGAAGTAACTGAGAAATT	ATTTCTTATACATTTGCCTGGTATTGAACTGCGGTGTTAGATCCAGGGTCTGCCTATAGTGAGTC	TGAACTGCGGTGTTAGATCCAGG	white spruce	TGCATAACGAGCTATTTTTTGCTGTGGCTCAGAAAAAGTATACCTCTTATGTTTGTATTCTATCAATTTTTCTCCAACTAGGAAAAGAACACCAGAAATGCTGTGAAGTAACTGAGAAAT[A/T]GATTTCTTATACATTTGCCTGGTATTTATCTTATTATTCTGATAAATGGTTGGATTTTGCAGGTATGTCTATATCTATGACAGATCTGGTACAGAGATTCACTGTCTCAAGGTAGGCATA	transducin family protein / WD-40 repeat family protein	1188	BT105941
364	PGLM0-0553	2		*				2773n	SNP	Illumina bead array	[T/C]	[1]	GQ0168_D02	922	+	ACTTCGTCAGTAACGGACAGAAGGGAGATGAGCCCCAGGT	GAGTCGAGGTCATATCGTAGAAGGGAGATGAGCCCCAGGC	CCTTTTTTCTGAGAGAGTTCACCGTATGTGGCGCAAGTGCATTACGTCTGCCTATAGTGAGTC	CGTATGTGGCGCAAGTGCATTAC	white spruce	CATTCAACAATTTTCTATCGATTTCTCYTTTGTCCAATATATGCTACACAAACTGCCCTCAAGTTTCAGTCCACAACGCAGCAGGATAAAATAGCTCGTGAACTCTCTCAGAAAAAAGGA[A/G]CCTGGGGCTCATCTCCCTTCTTAGGGTTACTCTGAGAGATAAGCTTGTTAGGGTTTCTTAATTCCAGCAGCATCAGGCAGTGTCGGGATCACTGGGTCCTGTTAGCTGATAATTTCACAA	PAP1 (PHYTOCHROME-ASSOCIATED PROTEIN 1) transcription factor	1468	BT102186
365	PGLM0-0554	8		*				16320e	ESTP	Illumina bead array	[A/C]	[1]	GQ04002_F10	Intron	N/A	ACTTCGTCAGTAACGGACGTCTGCAAATGAGATCCATGGATTAA	GAGTCGAGGTCATATCGTGTCTGCAAATGAGATCCATGGATTAC	ACTGAATTCATTAATTGGGAAGATGAGCATTGTCAACGCCGTTTCCGTCTGCCTATAGTGAGTC	TGAGCATTGTCAACGCCGTTTCC	white spruce	AGTATATATATGTGATCTCACATTTTTTGCAGCGGCACTGAAAGCCTCCTTGTGCCTTATATCCGGATTTTTGGCTTTGATTCTTTGAATTTCCTCTCTGCAAATGAGATCCATGGATTA[A/C]AACTGAATTCATTAATTGGGAAGAGGTAATGATGAAAAGAACAATTGCTATTTGCATCCCAATATAAATAC	YAB5 (YABBY5) transcription factor	1130	BT118099
366	PGLM0-0555	8		*				9006e	SNP	Illumina bead array	[G/C]	[1]	GQ02810_J06	1155	+	ACTTCGTCAGTAACGGACGTGACACTGAACCATCTCCCAGCTG	GAGTCGAGGTCATATCGTGTGACACTGAACCATCTCCCAGCTC	TACGTGGTGATCACATATTTTAATGATGTTAGAGCCCGAATCCACGGTCTGCCTATAGTGAGTC	TGATGTTAGAGCCCGAATCCACG	white spruce	ATGCAAGTTGGCATCACAGTATGCAATGTAAACCTTGAATACAAAAGGCACTCAACGTCATAGCTCAAAGGCTACACAACAAATGAGGGACCCACATTAAAATATGTGATCACCACGTAA[C/G]AGCTGGGAGATGGTTCAGTGTCAATATGTAAATATTCGATGGAAACAAATCACCTTGGGGCTTGCTCTGAACCTGAAGTTCCAGTCGTTGGAACAGTAGAAGCATTGCTTGCCAACCCAT	TPL (TOPLESS) protein binding / protein homodimerization/ transcription repressor	1584	BT104453
367	PGLM0-0556	3	*					13661a	SNP	Illumina bead array	[T/C]	[1]	GQ0178_P15	1171	+	ACTTCGTCAGTAACGGACGCCATTCATTGAGGTTTTGAGGAAAT	GAGTCGAGGTCATATCGTGCCATTCATTGAGGTTTTGAGGAAAC	CTTAAGTTACACCTGCTTCTACAAGACGGCGATCATTTACTCGCGTCTGCCTATAGTGAGTC	CAAGACGGCGATCATTTACTCGC	white spruce	TGCATCGCATGTCTGTATAATTGGAATTTACATTTCGTAGGAACTTTCAAAATTTGAACAGAATAAAGCTATCAAATTAGATGTTGTTCCCAACCCAMTAGAAGCAGGTGTAACTTAAGT[A/G]TTTCCTCAAAACCTCAATGAATGGGTGACTGATTTTAGTGTAATGTAGGACATTTGTACCTCTGTTTAATTGAAAACACAGGAAGTTGCACAATGCATACAGCCACCCATAACACGTTAA	bZIP transcription factor family protein	1456	BT102321
368	PGLM0-0558	11		*				3947e	SNP	Illumina bead array	[T/C]	[1]	GQ03702_I07	22	-	ACTTCGTCAGTAACGGACGCCTGCGAGAACTTGGTCCTGAAT	GAGTCGAGGTCATATCGTGCCTGCGAGAACTTGGTCCTGAAC	TCTTCTTCATGCCTCTATGATGAACCTTTGCACCGTTGGAATGGCGTCTGCCTATAGTGAGTC	AACCTTTGCACCGTTGGAATGGC	white spruce	TCCCCATATGCTCATGGCGCTAAGCTCTGGTCTCACCGAGTCTGATGACCCAGATGGCAATACCAACAACAACAGTAATAATAACCTCAGCCACCATCATCATAGAGGCATGAAGAAGAG[A/G]TTCAGGACCAAGTTCTCGCAGGATCAGAAGGAGAAGATGTATATGTTCGCAGATAAGATGGGGTGGAGGATGCAGAAGCAGGATGAGGCTATTGTKCAGCAGTTTTGTAATGAAATTGGT	ATHB21 (ARABIDOPSIS THALIANA HOMEOBOX PROTEIN 21) DNA binding / transcription activator/ transcription factor	748	BT115605
369	PGLM0-0560	10	*					10355v3	SNP	Illumina bead array	[T/C]	[1]	GQ03808_E05	1036	+	ACTTCGTCAGTAACGGACGCAGTCGTATTTCTCAAAGAAGCCCT	GAGTCGAGGTCATATCGTGCAGTCGTATTTCTCAAAGAAGCCCC	TTTTTTGAGCCAATGACTCTAATGTGCTGTGAGACGATACGGATTCGTCTGCCTATAGTGAGTC	GTGCTGTGAGACGATACGGATTC	white spruce	ATTTTGAAGCTAAGCAAAATCAACATTCTTACTTTGCTTACAAGACTATGCCATGACAGAATAGACTAGAAAGCCAAATTGTTAAATTGGCATCCTATTAGAGTCATTGGCTCAAAAAAC[A/G]GGGCTTCTTTGAGAAATACGACTGCTATGATATTTGAACAACATAGCTGATAAAAGTATTCAACTCCGCCGTTATGCTTAGAATAGAACCCTACCACAGGTAGATTTAGCTCTCAATTGT	RAN3 (RAN GTPASE 3) GTP binding / GTPase/ protein binding	1236	BT116863
370	PGLM0-0564	7		*				2892v3	SNP	Illumina bead array	[T/G]	[1]	GQ03238_F12	574	-	ACTTCGTCAGTAACGGACGCCCGTAGCATGGACAAAT	GAGTCGAGGTCATATCGTGCCCGTAGCATGGACAAAG	AGTCTGTATCTCTATGTTCTTGCTCCGGTTTCGAGATTAGAATCGCGGGTCTGCCTATAGTGAGTC	CGGTTTCGAGATTAGAATCGCGG	white spruce	TCCAGCCTGAAAATTGGAGGTTATTTGTCTCATTTGTTAGAAAATTGGCACAAGGAGGGGCCGCCTCAAATTCATGGGAGCAAGAACATAGAGATACAGACTC[A/C]TTTGTCCATGCTACGGGCYCATTGGTCCAAGAGGCTGCTGCACTTATGCATAATTAAGCCTAAAGCGTACGTTTTTTAAAGCAGGCAAAATCTGAATGTAAAACCATATTTATTAGTGSA	BAM1 (BETA-AMYLASE 1) beta-amylase	724	BT111484
371	PGLM0-0565	5	*					4129m	SNP	Illumina bead array	[A/G]	[1]	GQ0204_F05	925	+	ACTTCGTCAGTAACGGACGGGCCTGTTCCCCAAGTTCAA	GAGTCGAGGTCATATCGTGGGCCTGTTCCCCAAGTTCAG	ATTGTTTCCCGGTTTGATAGTCTGCTACGAGGTCAATGGTTCGGTCTGCCTATAGTGAGTC	TCTGCTACGAGGTCAATGGTTCG	white spruce	ATGGGGCTGCTCCTCTAGCTATGCAGACTAATGGCCCAGCGCCTATGAATACTATACCACGATCTGTTCCCCAAGTTCAAGACATTGTTTCTCGGCCTGTTCCCCAAGTTCA[A/G]GGCATTGTTTCCCGGTTTGATAGACATTTGGATCCTAGGAATGAATATGGGAAACGWGCATATTTTGAAAAGGTTGTAGATGGGAACCTACGTTTGCAAGATAAGAATGCAGGGAGTCTT	WRKY2 transcription factor	1614	BT102978
372	PGLM0-0567	9	*					1486b	ESTP	Illumina bead array	[A/G]	[1]	GQ03601_M03	Intron	N/A	ACTTCGTCAGTAACGGACGAATCCAAGTCAACAGGAAACCGATA	GAGTCGAGGTCATATCGTGAATCCAAGTCAACAGGAAACCGATG	AATATACAAAAGTTAGCTTTTTCTAAACGAGTTGCTACGTTGCACACATCGTCTGCCTATAGTGAGTC	CGAGTTGCTACGTTGCACACATC	white spruce	AAGTATATTAACCAAATATTTATTCATGATTTAGCATTGGAAACCTACCTATAGAAACTGAGCGTGTACACCTTGCATATCTGACACAAACCAACCAATCCAAGTCAACAGGAAACCGAT[A/G]AAATATACAAAAGTTAGCTTTTTCTAAATCAGTTTCAATTCAAGAACAAAAACTAGCACAATAAATAAGCAGTATTTAAACATCATTTGATCTATAAATGAAATTACATTCAAAACTGGA	AGO1 (ARGONAUTE 1) endoribonuclease/ miRNA binding / protein binding / siRNA binding	1793	BT114764
373	PGLM0-0570	7	*	*				11230m	SNP	Illumina bead array	[T/C]	[1]	GQ03235_G09	GQ0208_P06 (318)	+	ACTTCGTCAGTAACGGACGCCCATCAGACCCATATCTCCAT	GAGTCGAGGTCATATCGTGCCCATCAGACCCATATCTCCAC	AGTCTAAATCAAACCCATATGCTATTCGCAACCGAACCCAGATTGGGTCTGCCTATAGTGAGTC	ATTCGCAACCGAACCCAGATTGG	white spruce	ACAAATACTCCGATTCAGCATAGAAACTTTCATCAACAATTGCAGTTCTTGCTTTTCCTTTCGACTCAAATTCTGTACAGCTTTTAAAATGCTTTCAGCATATGGGTTTGATTTAGACTC[A/G]TGGAGATATGGGTCTGATGGGCTGGTGGTCACATGATWAGTGTCGAGAGGCATCAAACTCACCCGYTGTTTTGCATTAAAAATCCGAGAATTGAGCAGAATCCTCCCAGTAAGAAGCGAA	protein binding / zinc ion binding	993	BT111283
374	PGLM0-0571	9	*					4563a	SNP	Illumina bead array	[A/C]	[1]	GQ0208_B04	615	+	ACTTCGTCAGTAACGGACCTCTCGCATACGACCGGGCA	GAGTCGAGGTCATATCGTCTCTCGCATACGACCGGGCC	CTTACAAGATGCGGGGATCTAAACATTCCTACCGTTGCCCGTAGGTCTGCCTATAGTGAGTC	AACATTCCTACCGTTGCCCGTAG	white spruce	GCGGCAGCGGCCGTGGGGGAAATTCGCGGCGGAGATAAGGGACTCTGCACGGCRGGGGGCTAGAGTTTGGCTCGGCACCTTCAATACCGCGGAGGAGGCGGCTCTCGCATACGACCGGGC[A/C]GCTTACAAGATGCGGGGATCTAAGGCCTTGCTTAATTTTCCACTCCACGCWGCCTTGGCGGGAAATAATTCATGTACCACTGAAGAAAAGCCAGAGAGTAATGGCGAGAATTTTCTTCAA	ATERF-1 (ETHYLENE RESPONSIVE ELEMENT BINDING FACTOR 1) DNA binding / transcription activator/ transcription factor	1466	BT103189
375	PGLM0-0573	5		*				9630e	SNP	Illumina bead array	[T/A]	[1]	GQ02830_I01	1306	-	ACTTCGTCAGTAACGGACGCCTGAGATCCGTGAGCTCCAAT	GAGTCGAGGTCATATCGTGCCTGAGATCCGTGAGCTCCAAA	AAAAGATCTATGTCAGATGCTTAGTTCATCTGAACCGCAAGACCTGCGTCTGCCTATAGTGAGTC	TTCATCTGAACCGCAAGACCTGC	white spruce	TCATCATTAACATCTCGTCCGCTCTCAGGAGTCTGTTGCAATGAAAATTCAGTAACTCAGGAGCCATCTCCCCCTCCTGTCTCAGCTTACATATCCTAAGCATCTGACATAGATCTTTTK[A/T]TTGGAGCTCACGGATCTCAGGAAAAAAATATGAGGCTTCAATGGAAGATATTAAATCAGGATAGAATTAGGATAGAGGACAAGGCCATGAARGAAACAAAAGTGAAGAATTAAAGATCAC	TIFY7	1699	BT105961
376	PGLM0-0574	9	unmapped					14144c	SNP	Illumina bead array	[T/G]	[1]	GQ02011_J08	964	-	ACTTCGTCAGTAACGGACGGGAACCGGAGAACTTTTGCACAT	GAGTCGAGGTCATATCGTGGGAACCGGAGAACTTTTGCACAG	CACTGCAAAGACACTGAAAGACGGTGATGACCCAATACGCATAGGTCTGCCTATAGTGAGTC	CGGTGATGACCCAATACGCATAG	white spruce	TYTTTTTAGGCATATGGTATGTATTTTTCTAGTATTCAGAAGTCAAATTCTCTTTATTTATTACACTTCATGTTCAATTCACTAAGGGTTTTGTTGATTCTTTCAGTGTCTTTGCAGTGG[A/C]TGTGCAAAAGTTCTCCGGTTCCAAACAAAGCGATGCCCTATTTGTCGTCAACCAGTAGAGAGGCTTCTAGAGATGAAGGTGAACAGAAATGAAGATTGAAGATAYGGATTTTTGAGGCYG	zinc finger (C3HC4-type RING finger) family protein	1295	BT102701
377	PGLM0-0575	12	*					9163t1	SNP	Illumina bead array	[A/G]	[1]	GQ0173_B10	679	-	ACTTCGTCAGTAACGGACGGGTATCAAGCAAGACCCGCTGA	GAGTCGAGGTCATATCGTGGGTATCAAGCAAGACCCGCTGG	ACTCTTTGTTGTAGTTGGGGGTGAAGACGGATTCCCTTGTCGTGGTCTGCCTATAGTGAGTC	TGAAGACGGATTCCCTTGTCGTG	white spruce	GAATCTGCAAAAGTTACTCCAACCGCCTGACTCGTGGGCACCCCATAACTTTTCCCAATCTTCAACACCCTCGCTCCAGCTGCAGCATCTTCTCCATCTGGTATCAAGCAAGACCCGCTG[A/G]CACTCTTTGTTGTAGTTGGGGGAGTTGCAGCAGCAGATGCAGATGTTGTGTCTGACCGTGGCACCTTTACACCACGGATCATCTGCACCAACAAYAGGATTGATTCATTTTCTAATTTTA	ABI3 (ABA INSENSITIVE 3) DNA binding / basal transcription repressor/ transcription activator/ transcription factor	1244	BT102260
378	PGLM0-0576	3	*					10699a	SNP	Illumina bead array	[T/C]	[1]	GQ03323_C11	1209	-	ACTTCGTCAGTAACGGACCAATTCTAAGCTCTCAAATTCTCCGATT	GAGTCGAGGTCATATCGTCAATTCTAAGCTCTCAAATTCTCCGATC	ACAGCAGCTAAAACACAAAATTAGAGCAATGGGGCGCATCTTTATCGTCTGCCTATAGTGAGTC	GAGCAATGGGGCGCATCTTTATC	white spruce	TATGCAAGCCTGTACGATAGCCTGTGACTGTTAAGGGCATTCTTTTGTCTCCCTGTTGTTATTTGGGTTTCTGGTGTGTTCATTTTCACTTAATTTTGTGTTTTAGCTGCTGTT[A/G]ATCGGAGAATTTGAGAGCTTAGAATTGTGTAATCGCTATGGCTTGTGCATGACTCATAAGCCAGTAGTCGAGACTTTTATTTATTAGTTATATTACTATATCTTGTCGAGTTCTCAATAA	WLIM1 transcription factor/ zinc ion binding	1333	BT112945
379	PGLM0-0577	10		*				7226e	ESTP	Illumina bead array	[A/G]	[1]	GQ03502_C13	Intron	N/A	ACTTCGTCAGTAACGGACTCAATCAATGAAATGGGTCTTTACTTGA	GAGTCGAGGTCATATCGTTCAATCAATGAAATGGGTCTTTACTTGG	GAAAAAATGAAAGAAGAATGAGAAGAAGGGTTGAGCCTAACGTCTTGGTCTGCCTATAGTGAGTC	GAAGGGTTGAGCCTAACGTCTTG	white spruce	TGTAACTACCCTAAAAAATCACAACAAAGGCACACCTTAAGCTTTAATGAATAGGCCATCTTCTGGACCAATCATGAAATGACTACAGGAATATCAATCAATGAAATGGGTCTTTACTTG[A/G]AGAAAAAATGAAAGAAGAATGAGAAGGAAACACAGACATGAGTATCAGAAATCTACTGACCTGAA	nascent polypeptide associated complex alpha chain protein putative / alpha-NAC putative	1045	BT113821
380	PGLM0-0578	2		*				10048e	ESTP	Illumina bead array	[A/G]	[1]	GQ03810_J18	Intron	N/A	ACTTCGTCAGTAACGGACTGTACATAAATAGCCCCAAAATTATCCA	GAGTCGAGGTCATATCGTTGTACATAAATAGCCCCAAAATTATCCG	CTCTAATAATTTCTGTGTTGGCTTGGTTGCGAGAAAGTTGTCGTCTCGTCTGCCTATAGTGAGTC	GGTTGCGAGAAAGTTGTCGTCTC	white spruce	TTTATCTTTGTTATCCTTTTTATGGTGTACATAAATAGCCCCAAAATTATCC[A/G]ACTCTAATAATTTCTGTGTTGGCTTGGATATGTATGCAGTTTTTGGAGGTTATCAAGTTGGAGAATAATGGCCTAACTCAGGAAGAAGCTTTGTTATCTAGGGATATGTTTCTGTTGCAG	ATHB-15 DNA binding / transcription factor	1144	BT116974
381	PGLM0-0579	5		*				6342v1	SNP	Illumina bead array	[T/G]	[1]	GQ03815_P06	1618	+	ACTTCGTCAGTAACGGACGTGCAAATCAAGTGCAAGCTCCT	GAGTCGAGGTCATATCGTGTGCAAATCAAGTGCAAGCTCCG	CTAGTGGATTCAGTTTTGGTTGGGAGGTTATGTGGTCGTAATCCCGTCTGCCTATAGTGAGTC	GGAGGTTATGTGGTCGTAATCCC	white spruce	TGTAAAATCCCACATCCTCGAGAAGTTGGCAAAAAGTTTATGTACAATTCAACAAAATAGTAACCACATTCAAACATGGAGCAGCAACGGTATACCTCAACCAAAACTGAATCCACTAGG[A/C]GGAGCTTGCACTTGATTTGCACCAAAACTAAAGGCAGGCTGACCATCAACACAAGAAGGCGCTGAAGATATATTTTGGTCATCCTCTTCATCCTCTAGCCAATAGGTTTCAAGAATCTTC	IMPA-1 (IMPORTIN ALPHA ISOFORM 1) binding / protein transporter	2042	BT117253
382	PGLM0-0580	6	*	*				6798v1	SNP	Illumina bead array	[A/C]	[1]	GQ03405_P21	1028	+	ACTTCGTCAGTAACGGACTAAGTTTTGTCTCCGGATCTGAATTA	GAGTCGAGGTCATATCGTTAAGTTTTGTCTCCGGATCTGAATTC	AGGGAAACGAAGTGAATAGATCCTCATTGACATGCGCCTTCATCGGTCTGCCTATAGTGAGTC	CTCATTGACATGCGCCTTCATCG	white spruce	TTCCTTGAAGCAGCAACAGCAGTGAACTGTTCTGGAGATTTTGTGATCTCTCGTTCAAAGTGTGTGTGTGAATAGCCATAGTCCAAAAGTTTCAATAAGTTTTGTCTCCGGATCTGAATT[A/C]TAGGGAAACGAAGTGAATAGATCATAGTATTAGAAATGAAACTTCACATTAATATAGAAATCTTGACAAATATTGTGGAACTTTTTATTTTCATTCTCTAAATGTAAAA	LAC11 (laccase 11) laccase	1081	BT113362
383	PGLM0-0584	12	*	*				3656v1	SNP	Illumina bead array	[A/G]	[1]	GQ03503_N06	1516	+	ACTTCGTCAGTAACGGACGCCCATTGCAAATGGTAAACTTTCAAA	GAGTCGAGGTCATATCGTGCCCATTGCAAATGGTAAACTTTCAAG	AAGCTCCAAATTGATAGTGCTGATCCCAATACGGCTTTGCAGTCGTCTGCCTATAGTGAGTC	GATCCCAATACGGCTTTGCAGTC	white spruce	GATCCATTCTTGCAGGAGTGACCTCAATAATATTTCTTTATCCAAGGACAGTCTTCTTCATCAGCAAAGAATTTGAACCATTTGTGCCTTRTAATCCCATTGCAAATGGTAAACTTTCAA[A/G]CAAGCTCCAAATTGATAGTGCTGTAAAGTTAAAACTTAGCAGCATACAGTAGATAGATATAGATGAAAACCAGATAGTTTCAACTTTCAATCACTGCATTTTCTTATATGAAAATGATC	BETA-UP (beta-ureidopropionase) beta-ureidopropionase	1811	BT113894
384	PGLM0-0585	7		*				4190t1	SNP	Illumina bead array	[A/G]	[1]	GQ04103_N20	1138	-	ACTTCGTCAGTAACGGACGAATCAATCACCTTCTCCATTTGCAA	GAGTCGAGGTCATATCGTGAATCAATCACCTTCTCCATTTGCAG	TTCATGTGTTGTTTGACGAACCGTGTCTAACATATCGTAGCGCGGTCTGCCTATAGTGAGTC	CGTGTCTAACATATCGTAGCGCG	white spruce	CTGTCTAGTTCAAGGGAGCCGCAGAGAGGCAAATTGTAAATATCCCAGCTCTATGGAGAAATCTTCTCAAAGGGTGAAAGTTTTAAACGCTACCCCAATCAATCACCTTCTCCATTTGCA[A/G]TTTCATGTGTTGTTTGACGAACAAATTGGCCTCTCACCCTTGGTCGTTGTTCGGCAAGCTTTTTCCTACTTTGATATCGGACCTGCAGGAGGAGTAGAGCAGCATTATTAATGTGGAACA	PRR7 (PSEUDO-RESPONSE REGULATOR 7) transcription regulator/ two-component response regulator	1586	BT119298
385	PGLM0-0586	4	*					14337a	ESTP	Illumina bead array	[A/G]	[1]	GQ02813_K06	Intron	N/A	ACTTCGTCAGTAACGGACGTGCTATGCTACATTTTCATATGCAGAGAA	GAGTCGAGGTCATATCGTGTGCTATGCTACATTTTCATATGCAGAGAG	GGAAATATTCATAAAAATGTCATAAGCGCTAGGTTAATAAGCGGATGCGTCTGCCTATAGTGAGTC	GCGCTAGGTTAATAAGCGGATGC	white spruce	TTGTTTGTAGACAATTGTCACAGGTGCAGGGGATGAAACAYTGAGATTTTGGAATATTTTTCCATCTCCAAAGTCACAGGTATAGTTGTGTCTGCTATGCTACATTTTCATATGCAGAGA[A/G]GGGAAATATTCATAAAAATGTCATAACTTAGTTGCAACTCGTATATTTGCAGATGTTGTTTTTGCATACAAATGTTATTTCAACCAACCATTTGATTGGACTATTTTTTGTGTGCAGAGT	FZR3 (FIZZY-RELATED 3) signal transducer	2375	BT104697
386	PGLM0-0588	1	*					2375a	SNP	Illumina bead array	[A/G]	[1]	GQ03703_A16	1415	+	ACTTCGTCAGTAACGGACGCTGTGTGAAAGGTCTGGCTGAATTA	GAGTCGAGGTCATATCGTGCTGTGTGAAAGGTCTGGCTGAATTG	TAGCATGGACATGTATTCATTATAAAGTCCGCGAGTAGATTCTCTCGGTCTGCCTATAGTGAGTC	AAGTCCGCGAGTAGATTCTCTCG	white spruce	AGTGTTGGCATGAACGTAGCATAAGGAGAGCTCTTCAAAGGATGGAATTAGATGCAGATATCGATCACTTTCAGGAGAGGCCACYGACACAAATCTCTGTGTGAAAGGTCTGGCTGAATT[A/G]CTAGCATGGACATGTATTCATTATATCTTGTAAATAAAAATAACAACTAGAAAGGTAAGTTTTGGACTTTCCATTGAAAAAAATGTTATTTTTTGTTAAGCCAATTCATTAATTTTGGGA	zinc finger (C3HC4-type RING finger) family protein	1681	BT115623
387	PGLM0-0591	12		*				7400e	SNP	Illumina bead array	[G/C]	[1]	GQ02817_O19	839	-	ACTTCGTCAGTAACGGACCCATTGATTTCTGGATGCAGCCG	GAGTCGAGGTCATATCGTCCATTGATTTCTGGATGCAGCCC	GTCTTGGTCAACTTCAGTTTCCACGACACGGTGGAATAGTCTACGGTCTGCCTATAGTGAGTC	ACGACACGGTGGAATAGTCTACG	white spruce	CAGCACAGCTTCAACTGTTAGAGAAAACCTCAGTTTAAGAAATGCAGGTCCCTGGGAAACTGAAGTTGACCAAGACA[C/G]GGCTGCATCCAGAAATCAATGGTTTGAGGATGAACTGCTGGCACAATTTCCTCCTTTGAGTGAACCAAAGCCTCAAGGGCTTAGTCAGAAGGGCATTAGTAGCTTGCCCAAAGAATTGTT	zinc finger (C3HC4-type RING finger) family protein	1489	BT105041
388	PGLM0-0593	9		*				4444e	SNP	Illumina bead array	[A/G]	[1]	GQ0048_P22	363	-	ACTTCGTCAGTAACGGACGTCTTTCAGTTCAGGACTACAGCAAAAGA	GAGTCGAGGTCATATCGTGTCTTTCAGTTCAGGACTACAGCAAAAGG	CTGGGAAGAAATATTGATTTTAAAGAACCTATCTTCACGAGCGACACGTCTGCCTATAGTGAGTC	GAACCTATCTTCACGAGCGACAC	white spruce	ATGGAATCTAAAGATGTGATCCTTCTAAAATAGCAGTCTTCTACTTCAGGATTACAGCAAATAATCTTAATATGTGATCCTTCAAAATCTTACTCTTTCAGTTCAGGACTACAGCAAAAG[A/G]CCTGGGAAGAAATATTGATTTTAAAATCACTCRGTCACAAAACTAGAGAACCTTCATAGCTTATTGATCCTTCCAGATTCGACCAGTAACTTTCAACTTTAACTCTTTCATATCTCCACC	SINAT2 (SEVEN IN ABSENTIA OF ARABIDOPSIS 2) protein binding / ubiquitin-protein ligase/ zinc ion binding	826	BT100885
389	PGLM0-0594	2	*					6454a	SNP	Illumina bead array	[T/C]	[1]	GQ03102_K02	995	-	ACTTCGTCAGTAACGGACGGGTGACAGGGCAAAACCCTGATT	GAGTCGAGGTCATATCGTGGGTGACAGGGCAAAACCCTGATC	TATCTCCTTCCTCATATTCTGCCACTGGTTGCCAATTCGTATCGCGTCTGCCTATAGTGAGTC	CACTGGTTGCCAATTCGTATCGC	white spruce	GTGTTTTGCAAATCCTTTATAAGCTTATCAACCTAGAAATGGATGAAATTTCGTTTAATTGGCGACTGTTTTTGTTATTAGGTGCTACATTTGCCTTGCAGAATATGAGGAAGGAGATAA[A/G]ATCAGGGTTTTGCCCTGTCACCATGAGTACCATATGGCATGTGTTGATAAATGGCTAAAAGAAATACACAGGTGCYTATTTCATCACGTATCTCTTTACAATATAACATGCTAATTTTTG	zinc finger (C3HC4-type RING finger) family protein	1309	BT107088
390	PGLM0-0595	7		*				4015e	SNP	Illumina bead array	[A/C]	[1]	GQ03102_H18	1131	-	ACTTCGTCAGTAACGGACCGGGAAAAAGTGTCCCTTGAGAGA	GAGTCGAGGTCATATCGTCGGGAAAAAGTGTCCCTTGAGAGC	AGATTGCGTTCATACAAACATCTGGGTGTCGCCATAGTTTAGACCGTCTGCCTATAGTGAGTC	TGGGTGTCGCCATAGTTTAGACC	white spruce	AAATCATGGATCCGACATACAACATATTCTACTTGCAACGCCAAGTAATAAGGGATGTTTAAATATCTCTACTGTTTTTAAAAAGAAAAACCAGAAACGGGAAAAAGTGTCCCTTGAGAG[A/C]TGCCCTCCCTAMTTGCCAGATTGCGTTCATACAAACATCATACTACAGGTTGCCATGAAGACAGAGGGGGTGTTTCTGAGTTCATCCATGTAGAACCCATGTCACTATATCGATCTCCAA	ATB2 oxidoreductase	1514	BT107076
391	PGLM0-0596	9		*				10512e	ESTP	Illumina bead array	[T/C]	[1]	GQ03819_E16	Intron	N/A	ACTTCGTCAGTAACGGACGAACCTTGCGAAGGTGGCGGT	GAGTCGAGGTCATATCGTGAACCTTGCGAAGGTGGCGGC	CCATAATTCGTATTGTTGATCACGCTAACGTGGCTCTAAATCGTCGGTCTGCCTATAGTGAGTC	GCTAACGTGGCTCTAAATCGTCG	white spruce	AAAACAATGAAAAGATTGGTTACTCTGGAAAAATAATGGTATAAACTACATTGCAGCTTCCAGTCATCAACAACTAGTATGCACCTCTAGATCCATGTGATCAACAATACGAATTATGGA[A/G]CCGCCACCTTCGCAAGGTTGTATCAAATATCCACTGGGAAGCATTTCTGCTCTCACGAAATGCTGCACAGGCGGTATGCTTGGACCACCCTGAGTACCACTCAGGGACCTTTCACAAACC	ATHB-15 DNA binding / transcription factor	1474	BT117426
392	PGLM0-0597	7	*					90035a	SNP	Illumina bead array	[A/G]	[1]	WS00727_O10	527	-	ACTTCGTCAGTAACGGACGTGCGCCTACATGAATCTTTTGCA	GAGTCGAGGTCATATCGTGTGCGCCTACATGAATCTTTTGCG	TGGACTCTCAGAGATGAATTAAGGAGCCTCGATATAGTGTGATCGGGTCTGCCTATAGTGAGTC	GAGCCTCGATATAGTGTGATCGG	white spruce	TTAGCTGCAAAGCTCGGAGAACTACCCATCTGTGTCGCTCTCTCAGTGCACAAAYTACGGGTTGCCACAGATACAGTAAGGATGTARTTTGATTATGTTGCGCCTACATGAATCTTTTGC[A/G]GTGGACTCTCAGAGATGAATTAAGAAGCAATCCATCCATCTTCCCSCTTCTTTAAACGAGCCCGGAATGAGAGAAATCGCYAACATTCTGTTCACAATATCTGCTCTCGCAGTACCCGCC	AtMYB32 (myb domain protein 32) DNA binding / transcription factor	>831	DR571012
393	PGLM0-0598	5	*					9630m	SNP	Illumina bead array	[T/C]	[1]	GQ02830_I01	1504	+	ACTTCGTCAGTAACGGACTTTTTGTTCAGACGGTTCACTCGT	GAGTCGAGGTCATATCGTTTTTTGTTCAGACGGTTCACTCGC	ACTTTTCTTTTTATGAAACGAACATGTATCCAACGAGGCCCAGTTTGGTCTGCCTATAGTGAGTC	TGTATCCAACGAGGCCCAGTTTG	white spruce	AAGAGTTATATAGCATGCTGTGTGCCAATTTGTTAGCAAACATAATCGAGGGCAGCACATGAATAAAACGTAATGCCTTGGTGTTCGTTTCATAAAAAGAAAAGTA[A/G]CGAGTGAACCGTCTGAACAAAAATCCCAAATGGAGTTCAAGTGTTGACCAAGCATAACAAGTCTAAGATGATTTTACGTGATCTTTAATTCTTCACTTTTGTTTCYTTCATGGCCTTGTC	TIFY7	1699	BT105961
394	PGLM0-0599	7		*				7142v1	SNP	Illumina bead array	[A/G]	[1]	GQ0171_A23	400	+	ACTTCGTCAGTAACGGACGCAGCCTGAAGACACATGGAAACAA	GAGTCGAGGTCATATCGTGCAGCCTGAAGACACATGGAAACAG	CCCAAGTGTCCTTGAATGAATATACCATGCTTGTACGGAGGGATCGTCTGCCTATAGTGAGTC	TACCATGCTTGTACGGAGGGATC	white spruce	AGAACAGGTGTTTAAGAGCTTGCAGTACATGTTGTGCCAGATGCAAGTGTGTTCCTCCTGGCACATCTGGAAACCAGGATCTCTGCCCCTGCTACGCCAGCCTGAAGACACATGGAAACA[A/G]ACCCAAGTGTCCTTGAATGAATATATGATATATACACATTATATATAGATATAGTTGTGTGTGTTTGAAYATTTACGAATATGCACTGTCATTATACGTATTGGGTTGTCCAGCTTTGGG	GASA2 (GAST1 PROTEIN HOMOLOG 2)	819	BT102226
395	PGLM0-0600	8	*					16320a	ESTP	Illumina bead array	[T/C]	[1]	GQ04002_F10	Intron	N/A	ACTTCGTCAGTAACGGACGCAAGTGTAGAAAGAAGTGCAGCTAAGGAT	GAGTCGAGGTCATATCGTGCAAGTGTAGAAAGAAGTGCAGCTAAGGAC	GGATTGTGTTCAAGTAGGACTAGAGTACCAAGTCTTACGTCAGCGGGTCTGCCTATAGTGAGTC	AGTACCAAGTCTTACGTCAGCGG	white spruce	AAATGATCAATACTCCAATTCGGTGAACTGAATAAGTCAGTTTATGATGGTTTGGTCGGATGTTTACACTTTTAAATGACCTTACCAGTAAATTTTCTAGTCCTACTTGAACACAATCCT[A/G]TCCTTAGCTGCACTTCTTTCTACACTTGGGGACAGTCCCAACAAAAGCCTATCGATGAAAAAAATGGGTATTCAAACCTTTCAAGTAAATGTACACTTTATTGCCAAAATCAACTTATAA	YAB5 (YABBY5) transcription factor	1130	BT118099
396	PGLM0-0601	7	*					11230a	SNP	Illumina bead array	[T/C]	[1]	GQ03235_G09	GQ0208_P06 (252)	-	ACTTCGTCAGTAACGGACGGAGAGGCATCAAACTCACCCGT	GAGTCGAGGTCATATCGTGGAGAGGCATCAAACTCACCCGC	GTTTTGCATTAAAAATCCGAGTTCACATGCTGCGGGTAAACAGCGTCTGCCTATAGTGAGTC	TTCACATGCTGCGGGTAAACAGC	white spruce	CCCTTATACAGACTGGGCTTATTGGGTCATTCCACAAGGTTCAATTCAATTAGAAACTGAAGAAGATTCGCTTCTTACTGGGAGGATTCTGCTCAATTCTCGGATTTTTAATGCAAAACA[A/G]CGGGTGAGTTTGATGCCTCTCGACACTWATCATGTGACCACCAGCCCATCAGACCCATATCTCCAYGAGTCTAAATCAAACCCATATGCTGAAAGCATTTTAAAAGCTGTACAGAATTTG	protein binding / zinc ion binding	993	BT111283
397	PGLM0-0603	6		*				9590v1	SNP	Illumina bead array	[T/C]	[1]	GQ0165_N02	1469	+	ACTTCGTCAGTAACGGACGTGTCTGTTGTCACTGGCTGGATGT	GAGTCGAGGTCATATCGTGTGTCTGTTGTCACTGGCTGGATGC	TTTGCTAGTGATTGTAAGTTTAAGCGTTATCACAGGCGCTTTGGCAACGTCTGCCTATAGTGAGTC	GTTATCACAGGCGCTTTGGCAAC	white spruce	TATTATTGTCGTTGCTTCTTATCCAATTACATAAGTGGCAACATAGATATGACTTAAGGTCCCCAACCAGGTGAATTACTTTTGCTTTGCGATTGCTTAAACTTACAATCACTAGCAAAC[A/G]CATCCAGCCAGTGACAACAGACAAACTGTCCCAAAAATGAAACATTTACAACATTAGAAATCTTCAGCTCTTTTCTGCAAAAGAATGTAGTTCATTCCCAAAAAATTAAATCTCCGTGTA	PGI1 (PHOSPHOGLUCOSE ISOMERASE 1) glucose-6-phosphate isomerase	1620	BT102077
398	PGLM0-0604	6	*					9870t4	SNP	Illumina bead array	[T/C]	[1]	GQ0208_D11	GQ03110_M07 (543)	-	ACTTCGTCAGTAACGGACCAATGTTCTCATGGCAAAAGATCATTT	GAGTCGAGGTCATATCGTCAATGTTCTCATGGCAAAAGATCATTC	ACTGACCACAGTCACAATTTAAGACCTTCAAACCGGGTGGCATTTCGTCTGCCTATAGTGAGTC	ACCTTCAAACCGGGTGGCATTTC	white spruce	TGACATCTTGAAAACTGCCTGGAGCCCAGCATGGACTCTGCAATCTGTCTGTCGTGCGATAATTGCTTTAATGGCACATCCAGAACCTGATAGCCCCTTAAATTGTGACTGTGGTCAGTG[A/G]AATGATCTTTTGCCATGAGAACATTGTTGTGTGAACCTTTTGAGTGTAAAGATTRATTTTGTTTTCTTCAATAATTTCAGGCAACCTTCTGCGATCTGGTGATGATCGAGGGTATCAGTC	DNA-binding protein-related	1462	BT103204
399	PGLM0-0605	2	*					5312v1	SNP	Illumina bead array	[T/C]	[1]	GQ0191_M01	1243	+	ACTTCGTCAGTAACGGACGAACAGGAGGAAGTTCTTCAATTTTGT	GAGTCGAGGTCATATCGTGAACAGGAGGAAGTTCTTCAATTTTGC	AGTACTTCAGAGAATAAAGGCATGATCCAAAGGTGACCGCCTTACACGTCTGCCTATAGTGAGTC	ATCCAAAGGTGACCGCCTTACAC	white spruce	AGCATTCACAGGATAGTTCAAAATTGATGTTTTCCATTCACTGGGTCTTTTGATATTCTTCAGTCATTTCTACTCAAAAGAACCCTGACAATAGACATGCCTTTATTCTCTGAAGTACTC[A/G]CAAAATTGAAGAACTTCCTCCTGTTACAGATCTCATGTATCATGAAATAGAATAGATCACGGCTGCTTTCAATCAGCTAACTTGGACATCTTTGACGTCAGTTCTCTTACAAGCTTTGCA	arginase	1375	BT102418
400	PGLM0-0606	11		*				3364v1	SNP	Illumina bead array	[G/C]	[1]	GQ03303_N09	1127	+	ACTTCGTCAGTAACGGACCCCTAGAATCCAAGGAACAAGCACG	GAGTCGAGGTCATATCGTCCCTAGAATCCAAGGAACAAGCACC	TTTTCAGGTTGGCTGCTTTATACAACTTAGCATGGTCCGCTGAGGTCTGCCTATAGTGAGTC	ACAACTTAGCATGGTCCGCTGAG	white spruce	GCAAAGTGGTATTCAAAAGCACTTGAACCCTTCTGGTGCATAGCTGATAAATTCAAATTTTCTCTTATAGAAATTCAAGATAAATAATGACAAAGTTAATAAAGCAGCCAACCTGAAAAT[C/G]GTGCTTGTTCCTTGGATTCTAGGGTCCTTGGATCGTTTTCCTTCTATAGGAAATTCTGAAGCCCCAAAGCCCAAAATTGCCAAGAATCTTTGAGAGATCGAACAAGCAGTGAAAATTACC	glutaredoxin family protein	1387	BT111804
401	PGLM0-0607	2		*				8072p1	SNP	Illumina bead array	[A/G]	[1]	GQ0047_D22	934	+	ACTTCGTCAGTAACGGACTCTACAGTACGAGGGAGAGGTTCCAA	GAGTCGAGGTCATATCGTTCTACAGTACGAGGGAGAGGTTCCAG	TGAATAAGAAGAAGAGGTTTGCACTTCCCGAAAGGTTGGCAAGTGGTCTGCCTATAGTGAGTC	ACTTCCCGAAAGGTTGGCAAGTG	white spruce	CATCAGTGAGCCCCATATGCATTCAATGCCTTCGATTTCTCTGCATCCAAATACGAATTGGCTTGCTGCACAGAGTTTGGATAATCAAATTCTGATCTACAGTACGAGGGAGAGGTTCCA[A/G]CTGAATAAGAAGAAGAGGTTTGCAGGGCATATTGCAGCAGGTTATGCTTGCCAAGTTAACTTTTCACCTGATGGGCGATTTGTTATGTCTGGAGATGGCGAGGGCAGGTGTTGGTTYTGG	transducin family protein / WD-40 repeat family protein	1499	BT100850
402	PGLM0-0608	12		*				1045e	SNP	Illumina bead array	[T/G]	[1]	GQ04107_G04	603	-	ACTTCGTCAGTAACGGACGTTTCACATACAGAGACTTGGATGCAT	GAGTCGAGGTCATATCGTGTTTCACATACAGAGACTTGGATGCAG	ACTCGTTCTCACTTTTCTGAAATGTGCTCTGAGACGGCAAAGATTCGTCTGCCTATAGTGAGTC	GTGCTCTGAGACGGCAAAGATTC	white spruce	TTGAAGGCTTGTTTTGGGCATTCGTGTTAACTAGAAAATATATGGGTGTTGTTTTCATTTTCAGGGCACAGATTGTTGGCTGGCCACCTGTCAAAGATTTCAGAAAAGTGAGAACGAGTG[A/C]TGCATCCAAGTCTCTGTATGTGAAAGTGAGCATGGATGGAGCTCCCTATCTCAGAAAGGTGGACCTCAAAATGTACAGCACCTACCATGACCTTTCCTCTGCACTCGAGAAGATGTTCAG	IAA16 transcription factor	>875	EX443111
403	PGLM0-0610	2		*				6400e	SNP	Illumina bead array	[A/G]	[1]	GQ00411_I05	739	-	ACTTCGTCAGTAACGGACGGGCTGGGGCTGGGGCTGA	GAGTCGAGGTCATATCGTGGGCTGGGGCTGGGGCTGG	GTTGGGGTTGAAATTGGGACAACATCGGTTTCGTTGATAGGGGTCTGCCTATAGTGAGTC	ACAACATCGGTTTCGTTGATAGGG	white spruce	CATCCTCAGCCGTTCATTGTCCCTCTGCATTTCCAGCTTCATCTGCTCGATTCTCAAGAAACCCTCGCCCAGGGATCGAATCACGGCGGCTAACTCGGAGGACGGCTGGGGCTGGGGCTG[A/G]GGTTGGGGTTGAAATTGGGGTTGCTGTGACTGGGGTTCGATATTCCGTCTCTTGACGTTCAWTCTGGACGACGGGGCGAATTTTACATCCACGCTGCCGTTCTTCAGAGACAGGAACGGG	hydroxyproline-rich glycoprotein family protein	1231	BT100700
404	PGLM0-0612	3		*				8456g	SNP	Illumina bead array	[T/C]	[1]	GQ03816_F14	1229	+	ACTTCGTCAGTAACGGACGAGCAGGGGTGATGTTCTTGATTTTT	GAGTCGAGGTCATATCGTGAGCAGGGGTGATGTTCTTGATTTTC	TCTTGATATTGTTCCTAGAGATGAATGTCGTACTTTTGCCGTACCCAGGTCTGCCTATAGTGAGTC	ATGTCGTACTTTTGCCGTACCCAG	white spruce	CATCCTTGATTTCATCTCTAGGAACAATATCAAGAA[A/G]AAAATCAAGAACATCACCCCTGCTAATAGCTCCCACAATGTCATTTCTCTGTAATGTACGTCTTTTTTTCTCTTYGGTATGTAACCATGAACGTAGAGTAAGCTCCAGAATGAAAAGCTC	NF-YC4 (NUCLEAR FACTOR Y SUBUNIT C4) DNA binding / transcription factor	1900	BT117273
405	PGLM0-0614	4	*	*				10378v3	ESTP	Illumina bead array	[G/C]	[1]	GQ03202_P11	Intron	N/A	ACTTCGTCAGTAACGGACCCTAGGAACTCTCCCAACCTGGG	GAGTCGAGGTCATATCGTCCTAGGAACTCTCCCAACCTGGC	ACCATGAACATAAAATACACCGGTTGTAACGTCGGAAGCTACCTTGGTCTGCCTATAGTGAGTC	GTTGTAACGTCGGAAGCTACCTTG	white spruce	TTACTAGTTGGAAATCTCATATTTCGACAGAATTTTCATCTGACTGCTATGTTTGGATTAGATAAGAGRCTGTAGTTTTTTACTGATGTCAATTTGACGGTGTATTTTATGTTCATGGTT[C/G]CCAGGTTGGGAGAGTTCCTAGGCCTGCAAGGTATCAAACAGGTCAGAAAGAGGCTGTTATGAGTGATCGCTATTGTTACACATTTTCTAGCCTTTTTCCTAACAACATGATATAGTTGAT	COW1 (CAN OF WORMS1) phosphatidylinositol transporter/ transporter	1785	BT108951
406	PGLM0-0615	6	*					9654v3	ESTP	Illumina bead array	[T/G]	[1]	GQ02820_M23	Intron	N/A	ACTTCGTCAGTAACGGACTAGGATTGCAAACCACTTTGGCAT	GAGTCGAGGTCATATCGTTAGGATTGCAAACCACTTTGGCAG	TTCAATATCAGCACCATGTAACCGATGAACTATTCGCGTCTGAAACGTCTGCCTATAGTGAGTC	CGATGAACTATTCGCGTCTGAAAC	white spruce	TGGGAAATACCAACAATTCCTCACTCTGCAGATGCAATTCAAGTAACTCAAAGTGTTGCCAACTTTGTTATCAGGTAAAGCCTAGTGTTATTGGGTTACATGGTGCTGATATTGAAYCTA[A/C]TGCCAAAGTGGTTTGCAATCCTACTTAATAATTTTATTGCAGTGAGGCTCGAAAGTCAAGCCATAGGGCGACCTTTCAACAAGAAGAGGAGTACCTTATTTATAACTACTTCCCAGCATA	gamma-glutamyl hydrolase putative / gamma-Glu-X carboxypeptidase putative / conjugase putative	1580	BT105314
407	PGLM0-0616	6	*					8374f	ESTP	Illumina bead array	[A/C]	[1]	GQ04006_E13	Intron	N/A	ACTTCGTCAGTAACGGACAAAACAATTGATGGGATTCGCAAA	GAGTCGAGGTCATATCGTAAAACAATTGATGGGATTCGCAAC	CCTCCATATAAAATATATTCAAACAAATATGTCCTAGCGCGATGACCAGGTCTGCCTATAGTGAGTC	AATATGTCCTAGCGCGATGACCAG	white spruce	GCTAATCAATTATATTTTTTCGTTTTTCTTTATATTTTGTTCTATGCAAGTTTATCCCCAAACACAGATCCCGTAAAAGAAAAGTGAACAGAACAGAAAAACAATTGATGGGATTCGCAA[A/C]TCCTCCATATAAAATATATTCAAACATAATCATAAAAAAACCAGCATTAGGGCATCCACAAATTGGTTTACCAGGGTTCATCTTTTCCTTTTGGTCTTTAMAGAATTTAGAATAAATAGC	nascent polypeptide associated complex alpha chain protein putative / alpha-NAC putative	974	BT118429
408	PGLM0-0617	5		*				10286e	SNP	Illumina bead array	[G/C]	[1]	GQ03817_E10	708	+	ACTTCGTCAGTAACGGACGCTGATGCCGAGGGCCATTCG	GAGTCGAGGTCATATCGTGCTGATGCCGAGGGCCATTCC	ACTGGATCTCCTGCGTCCTGCTCTCTTCGTGTATAAACGGGGGTCTGCCTATAGTGAGTC	TGCTCTCTTCGTGTATAAACGGGG	white spruce	GAGCGTGTTCCTGAGCTTACAGTTAGTCAAATTCCATACCTTTACCGTGCGGTCCCATGAGCACGAGACGATGGTGGGGTTGGTGGCCGATGGGGAAAAGCGGACGCAGGAGATCCAGTT[C/G]GAATGGCCCTCGGCATCAGGCTGGATGGTGTACTTGCACTCGCCAAGGGTGTTCCAGAGCTTGATGGTGCGGTCGCGGGAGGCGGAGACAATCTGGCGATTATCGATGGAAAACGCGACG	ATARCA nucleotide binding	1427	BT117329
409	PGLM0-0619	10		unmapped				4148e	ESTP	Illumina bead array	[A/T]	[1]	GQ0203_O13	Intron	N/A	ACTTCGTCAGTAACGGACAATTTTCAACAGTCGGACGTTTTTTA	GAGTCGAGGTCATATCGTAATTTTCAACAGTCGGACGTTTTTTT	TTCAACTCTTTGAATCCTGTAGTCGAGATGGCGAAAAATCGTGTACTGTCTGCCTATAGTGAGTC	CGAGATGGCGAAAAATCGTGTACT	white spruce	CACTTCAGTTTGACGAAAGCATTTTACAGTAATTTTACATGAACAGCTTYGACCTTCTGTTTCAACAGTTTCGTTCCTCAAAATATCCATAAATTTTCAACAGTCGGACGTTTTTT[A/T]GTTCAACTCTTTGAATCCTGTAGTTATTTTACCCTCTGAATTTAGGTTTTGACGAAAACATTTCATTGAAGTTGAACATAAATCCGACCTCACAATTAATAACTCAGGCAGTTTCTAATA	ATHB-3 (ARABIDOPSIS THALIANA HOMEOBOX 3) DNA binding / sequence-specific DNA binding / transcription factor	1079	BT102955
410	PGLM0-0622	11		*				7849e	SNP	Illumina bead array	[T/G]	[1]	GQ03118_L05	412	-	ACTTCGTCAGTAACGGACCTGAGCCCGCTTCGATCTGCT	GAGTCGAGGTCATATCGTCTGAGCCCGCTTCGATCTGCG	GACTATTTCGGACGGCCTCATAACGATTCGTGTGACAGTTCGTCTGCCTATAGTGAGTC	TCATAACGATTCGTGTGACAGTTC	white spruce	CAGATGAGTTGAGATCTGTATTTCTACATCTGAGATCAGAGGTCCCCGGAASAAGATCCGTACAGATTCAACCTCAGTCAACAGCATCGGTCGAGGAAATGGGGCCGTCCGAAATAGTCC[A/C]GCAGATCGAAGCGGGCTCAGCCGCAACAGCTAGAGAAGGAGATATTGCATCAAGGAAGAGYGTGCGCTATGGAGAGTGCCGAAAGAATCACGCTGCCRGCATTGGGGGTTACGCAGTCGA	MIF2 (MINI ZINC FINGER 2) DNA binding	1039	BT108234
411	PGLM0-0623	12		*				90001e	ESTP	Illumina bead array	[T/C]	[1]	GQ03809_F14	Intron	N/A	ACTTCGTCAGTAACGGACGCAAGGAGATTGCATTTTGAGACAGTT	GAGTCGAGGTCATATCGTGCAAGGAGATTGCATTTTGAGACAGTC	CCTATTCGGGGTGATTTTATTATCGTTGTATGTCACGAAAGGCGAGTCTGCCTATAGTGAGTC	ATCGTTGTATGTCACGAAAGGCGA	white spruce	CAAGATTTACCTCATTTTTTTGTAGGTGAAACAAGATTTACCTCAACAGTCAATGACATACCCTACAATGCCCTAATACATTCACATGGAAAGCCCTAAATAAAATCACCCCGAATAGGC[A/G]ACTGTCTCAAAATGCAATCTCCTTGAAAAAGGATGAATGTCACTGTGTGTGATAATTTAGGGAAAATGCATGTAAACT	FUNCTIONS IN: molecular_function unknown INVOLVED IN: biological_process unknown LOCATED IN: Golgi apparatus EXPRESSED IN: 22 plant structures EXPRESSED DURING: 13 growth stages CONTAINS InterPro DOMAIN/s: Transmembrane receptor eukaryota (InterPro:	1914	BT116917
412	PGLM0-0625	12		*				7400f	SNP	Illumina bead array	[A/T]	[1]	GQ02817_O19	1080	-	ACTTCGTCAGTAACGGACCAGGGTGAAACCTGTGACGACAA	GAGTCGAGGTCATATCGTCAGGGTGAAACCTGTGACGACAT	CAAGGCGTATCAATTGTTCCATCAAATGCGGTCTCTAGTTACGGGTCTGCCTATAGTGAGTC	ATCAAATGCGGTCTCTAGTTACGG	white spruce	AGAACTAGACTGGCTTACACTTGGGCCAGAATACTGAAGCACATTAGCCCGACAGTATGGACAATCCCCACAGATCTTGAGCCATGGATTCAAACAAACAGGGTGAAACCTGTGACGACA[A/T]CCAAGGCGTATCAATTGTTCCCCGGGTAAGAAGTGTTCTAAGCAAACAGGACAATCTTCCTGTTCTAAAGCTGAATTTCCTTCTTTAGATCCTTTGCTCCCAGTTGCTGACCTTGGCGCA	zinc finger (C3HC4-type RING finger) family protein	1489	BT105041
413	PGLM0-0626	3	*	*				2239n	SNP	Illumina bead array	[T/G]	[1]	GQ03118_J01	488	-	ACTTCGTCAGTAACGGACGTCCCTCCTTTGCTCCTGTTCCTT	GAGTCGAGGTCATATCGTGTCCCTCCTTTGCTCCTGTTCCTG	TCCTTGTGCTGTTATCTTTGCAGAATGCTGCGAACCTATATCTGCGTCTGCCTATAGTGAGTC	AGAATGCTGCGAACCTATATCTGC	white spruce	GCGATGCTATATTATTTAAGAAAGGAAAGTATTTGCCCCTTTCCGGTTCCAGCTTCAGTTAATGTATCACCTCTCCAGGGTATAACCACGGCTACGAGGCAAAGATAACAGCACAAGGAG[A/C]AGGAACAGGAGCAAAGGAGGGAGCACGTCTTTAGGTAATAATTTGTTTGGGTGGGATATATAGGTGCATCAATGCCAGTCCCAGATCATTC	BAM1 (BARELY ANY MERISTEM 1) ATP binding / kinase/ protein serine/threonine kinase	881	BT108223
414	PGLM0-0627	6	*					4220e	SNP	Illumina bead array	[A/G]	[1]	GQ0207_I07	829	+	ACTTCGTCAGTAACGGACGTCCTGCGTTTAGAACGAACGATGA	GAGTCGAGGTCATATCGTGTCCTGCGTTTAGAACGAACGATGG	ATGATATTCGTTTAAGGACAATAGATGTGTACTAATCGGGACAGGTCAAGTCTGCCTATAGTGAGTC	TGTGTACTAATCGGGACAGGTCAA	white spruce	TTGTGAGAGCAGGCTAGAAAAATGCCCACTTTGTAAAGAAGCCAAGAATGCAAGTGTACAGGTCTACATGTCTTAAGTTTCTGATTGGACTTTAATCTCCTGCGTTTAGAACGAACGATG[A/G]CATGATATTCGTTTAAGGACAATAGAAATTGTACATGGAAAAATTCATTGTAGACYGAGTTCTGTTGAAAACTTCATGTATGCAATTTTGAATTTGCAATTCCCAAA	protein binding / zinc ion binding	1082	BT103159
415	PGLM0-0628	5		unmapped				13634e	SNP	Illumina bead array	[A/C]	[1]	GQ03308_J03	1207	-	ACTTCGTCAGTAACGGACGCTCCCCACAATTTTCACTTGTAGTA	GAGTCGAGGTCATATCGTGCTCCCCACAATTTTCACTTGTAGTC	ACTACTGTATTCATGATTGCTGCAATACTAGCTCCCGGATGTTCACCGTCTGCCTATAGTGAGTC	AATACTAGCTCCCGGATGTTCACC	white spruce	CACATTAAAYTTGATGCAGACAGATKCCTTGCTTGGATAAAGCTCCCCACAATTTTCACTTGTAGT[A/C]AACTACTGTATTCATGATTGCTGCTCATGGGGCTTAAACCGGGGCTGTTACAACATACTTTCATTCAGAAACCATGACAGACAAGTTATACTTTGCAAAAACTTTCCATCCATATTGGAA	PHR1 (PHOSPHATE STARVATION RESPONSE 1) transcription factor	1510	BT111995
416	PGLM0-0630	4	*					4642b	SNP	Illumina bead array	[A/G]	[1]	GQ03011_B21	293	+	ACTTCGTCAGTAACGGACACACGCGATTGCAGTACGCCA	GAGTCGAGGTCATATCGTACACGCGATTGCAGTACGCCG	TGAAATTTTCAAGTCTGATTATTATGGTTGCACCATACATCGAAGTGAGAGTCTGCCTATAGTGAGTC	GTTGCACCATACATCGAAGTGAGA	white spruce	ATGACCACTGGATCTGCACGGCTTTATAATAGYTAAGTTATTCAGAGACGAAAACAGCAGAGGGCCAAATAGATCAAAATCCCGCGATCTGTTGGAATGGACACGCGATTGCAGTACGCC[A/G]GTGAAATTTTCAAGTCTGATTATTATGAGGATCAAAATAATAAGCTGTGGTTGGACAATATGGATGAAATTGCMGGSCAGTTGGATTGGGACGACAGCGATCCAGAGATCATCGGGGGAT	AMS (ABORTED MICROSPORES) DNA binding / transcription factor	1213	BT106813
417	PGLM0-0631	10		*				6349v1	SNP	Illumina bead array	[A/C]	[1]	GQ0205_I05	694	+	ACTTCGTCAGTAACGGACACCTCTAAAGCATAAACCACGGTCTA	GAGTCGAGGTCATATCGTACCTCTAAAGCATAAACCACGGTCTC	TATTATTTAAATTATCATCACCAGCTCTAGCTTATGGGGCGAGAATCAGGTCTGCCTATAGTGAGTC	TCTAGCTTATGGGGCGAGAATCAG	white spruce	CCGCCACCGCTGCCAGTTCCTTCATGGCCATGGTTCACCGCCTCGCTACAACCGAAGCTCCCGAGTTCAAAACCTCTAAAGCATAAACCACGGTCT[A/C]ATATTATTTAAATTATCATCACCAGCGGCAGCAGACTGAGCTTGTGTACCATATGTACCATTAGCAGAGGTTTAGGTTAAGGTTGGGATGGGATTATGGCCAAGAAGGAATTTCATCTTT	Transcribed locus weakly similar to XP_001766573.1 predicted protein [Physcomitrella patens subsp. patens]	1062	BT103041
418	PGLM0-0632	4	*					8438b	ESTP	Illumina bead array	[A/G]	[1]	GQ03815_F15	Intron	N/A	ACTTCGTCAGTAACGGACTATCGTTGCCCTGAACTGGTTAA	GAGTCGAGGTCATATCGTTATCGTTGCCCTGAACTGGTTAG	AAAGTTGTCAATTTATGTTAGGCTTATCGTCAACCTTATTGCGCTCAGGTCTGCCTATAGTGAGTC	TATCGTCAACCTTATTGCGCTCAG	white spruce	TGTCATTTTGCCTTTTCACCGGATCTGGATCGGAACCTGGCAAMAATGTGTGCCTTTCCTATGTTCAGAGATAATACGGCCGATTATATATTAGGTCATATCGTTGCCCTGAACTGGTTA[A/G]TAAAGTTGTCAATTTATGTTAGGCTTTGCTCYATATCCTTARSTATKACCGTGAATTAGCTGGATAATACTTGGATAGGCCATGAAATGCCGTTCTTGCCATTATCTTTGAAAAC	LIM domain-containing protein	1399	BT117230
419	PGLM0-0634	3	*					5462a	SNP	Illumina bead array	[A/G]	[1]	GQ02830_E23	GQ0013_C08 (82)	+	ACTTCGTCAGTAACGGACAAGCACTTTCTTCTGGCATCTACAAA	GAGTCGAGGTCATATCGTAAGCACTTTCTTCTGGCATCTACAAG	AAGTCTGGTATATTGCGATACCCCTCTATATCGGGGAATGTAGCACGTCTGCCTATAGTGAGTC	CCTCTATATCGGGGAATGTAGCAC	white spruce	CTACTTAAAGACTATGGTTCTGACATATAAATGGTAAATGCTGATTTCTATTTTTCTAGGATCACACTGAGCCACTAAAACTTGAATTTCTTCCAAAGCACTTTCTTCTGGCATCTACAA[A/G]CAAGTCTGGTATATTGCGATACCAGGACACAAGTACTGGTGATCTGATTTCCCAACACCGAACACATCTAGGTCGCTGTGATACAATGCGTATGAATCCTTATAATGCAGTTATAGCTTT	transducin family protein / WD-40 repeat family protein	1188	BT105941
420	PGLM0-0635	2		*				13388f	ESTP	Illumina bead array	[T/C]	[1]	GQ03412_N02	Intron	N/A	ACTTCGTCAGTAACGGACGTTGAGACTCAGTAGTGGTCAAGAAGTAAT	GAGTCGAGGTCATATCGTGTTGAGACTCAGTAGTGGTCAAGAAGTAAC	GAGTGAAAAAGAGAAAGATAGAGCGGGGAGTAACCAATTCGGTCATAAGTCTGCCTATAGTGAGTC	GGGGAGTAACCAATTCGGTCATAA	white spruce	GGAAGAGGAAGAGACCTGAAGACAAAATGCAGCATGAAATATAATGTGGGCATGATAAGGAACACATCAAAAGAAAATAATCATGTCACAAGCTCTATCTTTCTCTTTTTCACTCTRACT[A/G]TTACTTCTTGACCACTACTGAGTCTCAAACATGGTTACTCTTTTGGACCATAATGGAGTATAATCATTTTGTGGTCTATGAGAACTGTTTTGGCAAAGGCCCAAAATGTTCAAAGAAAAT	zinc finger (B-box type) family protein	1817	BT113547
421	PGLM0-0636	5		*				9968g	SNP	Illumina bead array	[T/C]	[1]	GQ0167_M02	1721	+	ACTTCGTCAGTAACGGACGTGCTGCAAGAAGAGCCACACAT	GAGTCGAGGTCATATCGTGTGCTGCAAGAAGAGCCACACAC	TTGTTCATGATAGGATCTCCTCGTGCGACTATCCGATCTCTCTTAAGTCTGCCTATAGTGAGTC	GTGCGACTATCCGATCTCTCTTAA	white spruce	CATATGGCCAGAGAACCTTGGGAATCATGATTGTTTACAGCTTTACTTCTTTTCATCTTCACTTTCTTAGAGAAAAAAGGGACCACCCTTCACTTGGGAGGAGATCCTATCATGAACAAG[A/G]TGTGTGGCTCTTCTTGCAGCAGGCCTTTCAAGTTTAGGTGAACTTTGCAGCTCTCTCTCTGCTGGGTTGCCTATACCGTCTTTTGTTTTTGTCATTCTTGTATCAAATTCATCCTTCATA	myb family transcription factor	2150	BT102166
422	PGLM0-0637	11	*					14862b	SNP	Illumina bead array	[G/C]	[1]	GQ00410_I07	995	+	ACTTCGTCAGTAACGGACGAGAGGGGTTTGAAGAAGTGCAAG	GAGTCGAGGTCATATCGTGAGAGGGGTTTGAAGAAGTGCAAC	TATGGGAGACCTTAGAAATTTGTAACTACCTTGACCGGAACACCTGGTCTGCCTATAGTGAGTC	TAACTACCTTGACCGGAACACCTG	white spruce	TTTCCCATTCTTCATGTGCCTCTCTTCAATGCCTGTTTGTGTCTGTTTTCTGCTGCCAATACAGCAGCAACAGMTGGGGGCAAATTTCTAAGGTCTCCCATAT[C/G]TTGCACTTCTTCAAACCCCTCTCTACATTCTTCATGTGATTTCTCTTGTTCACCAGAAGAGAAAAGTAAATCAATCTCTTTGAGGGTAAGTGTAGAATGAT	ATP binding / DNA binding / helicase/ nucleic acid binding / protein binding / zinc ion binding	1381	BT100674
423	PGLM0-0638	7	*					8125a	SNP	Illumina bead array	[A/G]	[1]	GQ04101_J19	784	-	ACTTCGTCAGTAACGGACGCAATCATGTGGCCGTGGTGA	GAGTCGAGGTCATATCGTGCAATCATGTGGCCGTGGTGG	CATAGACCATTCCACCTGGTAAACTTTCCCGATGACAAGGTCGAGTCTGCCTATAGTGAGTC	AAACTTTCCCGATGACAAGGTCGA	white spruce	AAGTAAGTATTTCTACCATTGGCCYCTGGGGGCTTGCTGCTGCTGCTGCTGCCCACTGCTATTTCCCCCACTGCTATTTGGGGCGGCCATATTGTAAGCCCCAATCATGTGGCCGTGGTG[A/G]CCATAGACCATTCCACCTGGTGGTTGCCCATACGCTGCCTGCTGCTGCATATGTGGCAGAGACTGAGACTGTACCCTATTATAGCTACTAGGGTTCATACCACTGTAAGCATTAGCATTA	NF-YB3 (NUCLEAR FACTOR Y SUBUNIT B3) transcription factor	1290	BT119119
424	PGLM0-0640	12	*	*				5535n	SNP	Illumina bead array	[T/C]	[1]	GQ0206_M13	797	+	ACTTCGTCAGTAACGGACTTTGGTTTTTGGCTACAGACTTTAAT	GAGTCGAGGTCATATCGTTTTGGTTTTTGGCTACAGACTTTAAC	ATAGATGTACAATTACCTGTGCAACTATGGACTTATTCGGTAGCTGCAGTCTGCCTATAGTGAGTC	CTATGGACTTATTCGGTAGCTGCA	white spruce	CTTATATATCAAACCTCAAAACATCAGCACCCGWTATAAGTTTACTKCCCACCTTCRTTTTGTCAATGGTAGGAATGAGAAAATATTCTATAATATTGCACAGGTAATTGTACATCTATG[A/G]TTAAAGTCTGTAGCCAAAAACCAAATACTGTACTCTGACCCAAGCGATATGACTGGACGAGAAGATGAGCTCTTCTCTGACTCGGCCTCTCCCTCTTAACTCTCATCAAAGAAGCCTCTR	WRKY65 transcription factor	1127	BT103112
425	PGLM0-0644	6	*					7245a	SNP	Illumina bead array	[T/C]	[1]	GQ03704_C07	929	+	ACTTCGTCAGTAACGGACGTCAGCTGAGGCACCTGTGATTTTT	GAGTCGAGGTCATATCGTGTCAGCTGAGGCACCTGTGATTTTC	CAAAAGCTTGTGAAATGTTCATCGGTTGCTCAAACGAAATTCTCGTGTCTGCCTATAGTGAGTC	CGGTTGCTCAAACGAAATTCTCGT	white spruce	ATCTGTTCTAGTTATGGCAGCTGCAATGTCATTCTTCTGTAAAGTACGTCGCTTATTYTCTTCTGTATGAATCCATGAGCGCAGAGTAAGCTCCAAAATGAACATTTCACAAGCTTTTGC[A/G]AAAATCACAGGTGCCTCAGCTGAAATCATCCTCACATCTTCATCTGCCTTCATAATTTTCTTGATTCTAGCCAATGGCAAGCTATGGTTCTTGAAGTCTGATGTCTGTTCTATATCATGC	NF-YC2 (NUCLEAR FACTOR Y SUBUNIT C2) DNA binding / transcription activator/ transcription factor	1535	BT115671
426	PGLM0-0645	5	*					8316a	SNP	Illumina bead array	[T/C]	[1]	GQ03311_J04	265	+	ACTTCGTCAGTAACGGACGGGCCTTACCCACCTGAAAATACCT	GAGTCGAGGTCATATCGTGGGCCTTACCCACCTGAAAATACCC	TGCAGTCAGTACTGGCCATATATCCGTCACTACTGATCGTGGGGTCTGCCTATAGTGAGTC	ATATCCGTCACTACTGATCGTGGG	white spruce	CATGGCTATTGTCACTACCAACAAACCCATCAGTAAAAGATTGGAACCTTTTGATGGGTAGGCTCTGCCTGATTTCCTCTGCAATGAACTGCGCTTCGGAATGGCCAGTACTGACTGCAG[A/G]GGTATTTTCAGGTGGGTAAGGCCATGATGGGTCGATAAAATCAGGTTCAGTGCCTGTGGTAAGGCCTACAATCTGAAGAAAAGACCTCAGGATGTCCT	XERICO protein binding / zinc ion binding	981	BT112186
427	PGLM0-0648	9		*				13855e	SNP	Illumina bead array	[T/G]	[1]	GQ0255_K05	1221	+	ACTTCGTCAGTAACGGACGGCTCAGATTATGCGAAATTTGCAAAT	GAGTCGAGGTCATATCGTGGCTCAGATTATGCGAAATTTGCAAAG	CAAACGCAAAATACTGCAGATGTGACGTGGTCGAGTAAACTTTCGTCTGCCTATAGTGAGTC	TGTGACGTGGTCGAGTAAACTTTC	white spruce	TTCAAGGTATGAAATCCATCAAGTGAAGAAAGAGTAGAAGTGGGCGATGAATGCTGCGTCATCGAAGTGCCATTGAGAGGCAAGGAGCATGCAGACAGTTCTGCAGTATTTTGCGTTTGG[A/C]TTTGCAAATTTCGCATAATCTGAGCAGCCGGAACTTGCAGCTGTTCCATAATAATCTGGGTCGCTAATGCATTAGAATCTGATGATCCCAGATTCTCAGAATT	AtMYB93 (myb domain protein 93) DNA binding / transcription factor	2335	BT103501
428	PGLM0-0649	2		*				4511f	SNP	Illumina bead array	[T/G]	[1]	GQ0165_B14	721	+	ACTTCGTCAGTAACGGACGTGAACCTCATTGGGATGAGAAAAACT	GAGTCGAGGTCATATCGTGTGAACCTCATTGGGATGAGAAAAACG	TAGTCTTCTACAAAGGCCGTGCGTAAATGACTCGATCCAACTTGCGTCTGCCTATAGTGAGTC	CGTAAATGACTCGATCCAACTTGC	white spruce	AACTGCAAAGTTWATTATACTTGCCTGAGGGGTAGCGTTTTCATTTGTCTCAAGCCTGTATTCGTGCATGATCCAGTCTGACTTCTGTCCATTGGGAGCACGGCCTTTGTAGAAGACTAA[A/C]GTTTTTCTCATCCCAATGAGGTTCAGCTTACAGTATATAGCCTTATCTCTCCCCGTGGCTTTCCAGAAACCGGCSGCTGTGGCCCTGTTTGTGCGYGTGCCAGTAGGGTATTTTTTGTCC	ANAC007 (ARABIDOPSIS NAC 007) transcription factor	1965	BT102049
429	PGLM0-0650	1		*				10398e	ESTP	Illumina bead array	[C/G]	[1]	GQ0041_H19	Intron	N/A	ACTTCGTCAGTAACGGACGCTTCTACGTATAGAGCAATTAGCAAAAAC	GAGTCGAGGTCATATCGTGCTTCTACGTATAGAGCAATTAGCAAAAAG	CTGCAGTTACATTGCCTAGATCCGCAATGTTAGGGACGTTCAAATCGTCTGCCTATAGTGAGTC	CGCAATGTTAGGGACGTTCAAATC	white spruce	CTCTGAACATCTCAATACTTTCATGAACATTGTATGAACGTRCCAGAAAACATTCAAGTTTTGACAAGCTTCTACGTATAGAGCAATTAGCAAAAA[C/G]ACACATACCATCCGMTCCTGCAGTTACATTGCCTAGATCCCCAGCATGTCGGAT	CSD1 (COPPER/ZINC SUPEROXIDE DISMUTASE 1) superoxide dismutase	1335	BT100742
430	PGLM0-0652	4	*					7759a	SNP	Illumina bead array	[A/T]	[1]	GQ04012_N14	761	+	ACTTCGTCAGTAACGGACGTCAGCCCTACCACCTTCCCACA	GAGTCGAGGTCATATCGTGTCAGCCCTACCACCTTCCCACT	CTCTTCAATCTCTGCAAGGAATATTAACACGAGTAGGTTTGGCCGGTCTGCCTATAGTGAGTC	TATTAACACGAGTAGGTTTGGCCG	white spruce	ATGAGGCCGCGTTTGCGGGTTGCAGTATTAACTCCGGTGTCTATGGGATTCAGGCGAATGACCATCAGTCCTCTCAGAGTTTTCAGCCCTACCACCTTCCCAC[A/T]GCTCTTCAATCTCTGCAAGGAAGTTTAATTCAGGCGCCCAATGGTTTCAATCAGGCTGCCAACAGAGGAGATCTAGGTCYAGTGCAGCAACAAGCAGCTGGTGCTGTTTCTTATGACAGA	Dof-type zinc finger domain-containing protein	1545	BT118976
431	PGLM0-0653	3	*					3713b	ESTP	Illumina bead array	[A/C]	[1]	GQ03124_J09	Intron	N/A	ACTTCGTCAGTAACGGACGCGTTGCATTCCCTGGCCATAA	GAGTCGAGGTCATATCGTGCGTTGCATTCCCTGGCCATAC	GTCTCTGTAAATCCCATTTGTTTCATGTATGACGGCTCCTTATGTGGGTCTGCCTATAGTGAGTC	CATGTATGACGGCTCCTTATGTGG	white spruce	CGGCTGAGGAAGACAGAAAACTGGTGAATTTTATCACCATGCACGGCCATGGATGCTGGCGTGAAGTACCCAAGCTTGCCGGTAAATAAAATGCCGTTGCATTCCCTGGCCATA[A/C]AGTCTCTGTAAATCCCATTTGTTTAATTGCATTTGGATGAATTTTGCAGGTCTGCTGAGATGCGGAAAAAGCTGTAGATTGCGTTGGACAAATTACTTACGGCCAGATTTGAAGCGTGGA	MYB20 (myb domain protein 20) DNA binding / transcription factor	1424	BT108631
432	PGLM0-0654	4		*				4632v2	SNP	Illumina bead array	[T/C]	[1]	GQ0203_D12	1512	+	ACTTCGTCAGTAACGGACCCATAAAAATCAAATACACAGGTTCAGCT	GAGTCGAGGTCATATCGTCCATAAAAATCAAATACACAGGTTCAGCC	ACAGTCAATGTATGTAAATATTCTGATGCGAACTATGACTAACGTGCAGAGTCTGCCTATAGTGAGTC	TGCGAACTATGACTAACGTGCAGA	white spruce	GAGAACATTATTAACGTTTACAGTTCTCTGGTTTACACAATTTGTGTGCAAGAAGTGAGTCATGCCKTCGAAGACTCAAATGTACCAAAATGTATCAGAATATTTACATACATTGACTGTA[A/G]GCTGAACCTGTGTATTTGATTTTTATGGCAGCAAAATATAACAGAGTACAAATAGAACCGAAATTTCAGGCTGTAGAGAACAATTATAATCTTCAGAGGCTATTCTGTTTTTCTTCTAGT	unknown protein	1727	BT102917
433	PGLM0-0655	2		unmapped				14432f	SNP	Illumina bead array	[T/G]	[1]	GQ03707_G19	255	+	ACTTCGTCAGTAACGGACTTTGAACGAACCTCAGTTTTCCTCT	GAGTCGAGGTCATATCGTTTTGAACGAACCTCAGTTTTCCTCG	CGCCCAATTCAGATTATATGAGATGCCAATATGACGATTGCTAGAGTCTGCCTATAGTGAGTC	GATGCCAATATGACGATTGCTAGA	white spruce	RTAGCCAAAGCTCATGTCTGAAAAGTCTGGAATGCTCAAAGCACCTCTATCWTCTTCRAACCCGCGACCACCTGCGAATCTGGAAGAAGGCGAAGAATTCATATAATCTGAATTGGGCGA[A/C]GAGGAAAACTGAGGTTCGTTCAAATTCAACCCGCCACTGCGACCAGGCGACATGAAATAAACTGAATCGTTACCATGGTTATCAGAAGAATGATCG	zinc finger (CCCH-type) family protein	2364	BT115849
434	PGLM0-0658	1	*					4735a	SNP	Illumina bead array	[G/C]	[1]	GQ03228_G15	885	-	ACTTCGTCAGTAACGGACGTTGTCACTTTTAGAGGTTTCTTTCCAG	GAGTCGAGGTCATATCGTGTTGTCACTTTTAGAGGTTTCTTTCCAC	AAACGGTGAACAGTAGCCACACTGAGTCATTAGCGCGATTTCTAGTCTGCCTATAGTGAGTC	ACTGAGTCATTAGCGCGATTTCTA	white spruce	ACCTGGTTTGAGAAGCATGGTTGATGATAGAGAACATTTTGTGTCTGTCAAGGCTTCCAGAATGGTACAGTTGGATGTTTATTTGTGCCACGTGGCTACTGTTCACCGTTTGGCCTGGAA[C/G]TGGAAAGAAACCTCTAAAAGTGACAAAACTATTAGTATCAATAATTCCTCTTCCTCTGCAATTTTGCAGCTAGCTTCTTGTGGGGCCGATCACACGGTGAGGATATTCGATGT	nucleotide binding	1238	BT110822
435	PGLM0-0661	3	*	*				9327e	SNP	Illumina bead array	[T/G]	[1]	GQ04113_B22	GQ0069_G14 (228)	-	ACTTCGTCAGTAACGGACGGCTGCTCGAACCTCGGCTATGT	GAGTCGAGGTCATATCGTGGCTGCTCGAACCTCGGCTATGG	CTCTGCTTCCTGAATTATTATTAGTCTCGAATGGTCGATGGCTTCTATAGTCTGCCTATAGTGAGTC	CTCGAATGGTCGATGGCTTCTATA	white spruce	GGATGCCCCTTTGTTTTCTGCTAGGGTTGAATCCACTGGTCCAAACAGTAATTTTAGGAATTATGTTTCAATTGGAAGGAATACTAATGTTAATACTAATAATAATTCAGGAAGCAGAGA[A/C]CATAGCCGAGGTTCGAGCAGCGGAGATAATCAAGGTAGGCGCAGTCTGTTATCTTATATGTGGCCTTTTCGTTCTTCCACTGCGAATCAACATTCGCATCGTGGTCAGAATTCTTCAAAT	Transcribed locus weakly similar to NP_001050120.1 Os03g0351800 [Oryza sativa (japonica cultivar-group)]	605	BT119958
436	PGLM0-0663	3		*				10699e	SNP	Illumina bead array	[T/G]	[1]	GQ03323_C11	1269	+	ACTTCGTCAGTAACGGACGGCTATGGCTTGTGCATGACTCATAAT	GAGTCGAGGTCATATCGTGGCTATGGCTTGTGCATGACTCATAAG	CAGTAGTCGAGACTTTTATTTATTAGTCTATATCCCGAAAGTACAGGCCCGTCTGCCTATAGTGAGTC	TCTATATCCCGAAAGTACAGGCCC	white spruce	ATTATTACGTCTACATTACAAAGCACTCTAGGATGCTGCTCAACAGCATAACACTATCTTTTATTGAGAACTCGACAAGATATAGTAATATAACTAATAAATAAAAGTCTCGACTACTGG[A/C]TTATGAGTCATGCACAAGCCATAGCGATTACACAATTCTAAGCTCTCAAATTCTCCGATCAACAGCAGCTAAAACACAAAATTAAGTGAAAATGAACACACCAGAAACCCAAATAACAAC	WLIM1 transcription factor/ zinc ion binding	1333	BT112945
437	PGLM0-0666	11		*				3947f	SNP	Illumina bead array	[T/G]	[1]	GQ03704_H19, GQ03702_I07	610, 118	+	ACTTCGTCAGTAACGGACGGCAGAAGCAGGATGAGGCTATTGTT	GAGTCGAGGTCATATCGTGGCAGAAGCAGGATGAGGCTATTGTG	AGCAGTTTTGTAATGAAATTGGTTGGTGTGCAATCACGAGTATCTTGGTCTGCCTATAGTGAGTC	TGGTGTGCAATCACGAGTATCTTG	white spruce	AATAAAACTCCCATGTCGGTAACATAATTTTCAAGATTTCTTACCGAGAGTATGCTTGTTGTTATGCATCCAGACCTTCAAAACACCCTTCCCGACACCAATTTCATTACAAAACTGCTG[A/C]ACAATAGCCTCATCCTGCTTCTGCATCCTCCACCCCATCTTATCTGCGAACATATACATCTTCTCCTTCTGATCCTGCGAGAACTTGGTCCTGAAYCTCTTCTTCATGCCTCTATGATGA	ATHB21 (ARABIDOPSIS THALIANA HOMEOBOX PROTEIN 21) DNA binding / transcription activator/ transcription factor	1066	BT115694
438	PGLM0-0667	6		*				90008f	SNP	Illumina bead array	[A/C]	[1]	GQ03117_E18	737	+	ACTTCGTCAGTAACGGACGCAAGGTTTCACAGCTGAAAGAGATCAA	GAGTCGAGGTCATATCGTGCAAGGTTTCACAGCTGAAAGAGATCAC	AGCTGATCGATAATCCTGTCTTATACTAGGTGCTCATCGGTTCGTAAGTCTGCCTATAGTGAGTC	TACTAGGTGCTCATCGGTTCGTAA	white spruce	GAAAGAATTCTTCCTGGAAAGATTTAATAGCGTTAATGCTACGCCCACTTCAGTCGAGCCTGGTTTCAACTTCATTAATCAAACATCCTGTACCCAAGGTTTCACAGCTGAAAGAGATCA[A/C]AAGCTGATCGATAATCCTGTCTTATGGGTATTGCAAGCTCCGAGTCGATCTGTAGGTTTCCCTACAGAAAACTTGATGCCATGGCCAGGCCAAGTACCTGCCAAGG	MYB61 (MYB DOMAIN PROTEIN 61) DNA binding / transcription factor	1984	BT108136
439	PGLM0-0669	7		unmapped				5601f	SNP	Illumina bead array	[T/C]	[1]	GQ0204_A15	1349	+	ACTTCGTCAGTAACGGACAGCTGGGGTTTGCAGGTCCAT	GAGTCGAGGTCATATCGTAGCTGGGGTTTGCAGGTCCAC	GGTATGATTCAGTATACTTGAATGGAAGATCGGTTGTTTTCCCGGTAACGTCTGCCTATAGTGAGTC	AAGATCGGTTGTTTTCCCGGTAAC	white spruce	GCTTTTGAATAATGGACAGATATCTAGCCTGCGAGAACTCTAAAGTTCAGAGCAACCTAAAGAGAGCGTGAATAAAAGAAACCATTCAAGTATACTGAATCATACCTCTAAACRAGTAAC[A/G]TGGACCTGCAAACCCCAGCTTGCATAATGGGTAACAAGCTCTCTTCATGTCGGAAGGATCGAAGTGTTCCTTCCTCTGCCATTCCTGAGGAAAAAGAATCTGCCCCCGGAGAAAGATCTT	zinc finger (C3HC4-type RING finger) family protein	1757	BT102959
440	PGLM0-0670	4		*				5775e	SNP	Illumina bead array	[A/C]	[1]	GQ03411_C08	947	+	ACTTCGTCAGTAACGGACAACTTAGCAAGACCAAGACGAGCCA	GAGTCGAGGTCATATCGTAACTTAGCAAGACCAAGACGAGCCC	GTTACATCGAAGAAGAAAGGTGCATGGTACGCCAATCTAATGGTGAGTCTGCCTATAGTGAGTC	CATGGTACGCCAATCTAATGGTGA	white spruce	GTTCCTCTGCAAGCATAGTATATCAGAATGGCTCTACTTCTTCAGAATCATCTGAACAAGCCGGTGGAGCAGAGTCTCTATTTACAAATAYAAATAAACTTAGCAAGACCAAGACGAGCC[A/C]CGTTACATCGAAGAAGAAAGGTGCAGTGCAGGTGGATCATCCTGGCATACAAGTCAGAAAATGCAGTCATTGTGCAACMCAAAAGACCCCACAGTGGAGGGCAGGTCCTGAAGGTCCCAA	zinc finger (GATA type) family protein	1462	BT113499
441	PGLM0-0671	12	*	*				3656v2	SNP	Illumina bead array	[T/C]	[1]	GQ03503_N06	1486	-	ACTTCGTCAGTAACGGACAAGTTTACCATTTGCAATGGGATTAT	GAGTCGAGGTCATATCGTAAGTTTACCATTTGCAATGGGATTAC	AGGCACAAATGGTTCAAATTCGAGACATTACACGGCAGCTAATCGTCTGCCTATAGTGAGTC	CGAGACATTACACGGCAGCTAATC	white spruce	GACCCACATTTTAAACCGCAAATTATTACAGATCCATTCTTGCAGGAGTGACCTCAATAATATTTCTTTATCCAAGGACAGTCTTCTTCATCAGCAAAGAATTTGAACCATTTGTGCCTT[A/G]TAATCCCATTGCAAATGGTAAACTTTCAARCAAGCTCCAAATTGATAGTGCTGTAAAGTTAAAACTTAGCAGCATACAGTAGATAGATATAGATGAAAACCAGATAGTTTCAACTTTCAA	BETA-UP (beta-ureidopropionase) beta-ureidopropionase	1811	BT113894
442	PGLM0-0672	8	*					10614t3	SNP	Illumina bead array	[T/C]	[1]	GQ03716_J06	GQ0165_A01 (365)	+	ACTTCGTCAGTAACGGACGCCACCGCCCGTCGCCACT	GAGTCGAGGTCATATCGTGCCACCGCCCGTCGCCACC	CTGTTGCCACTCCGCCTTGAGATAGGCAATCATACGCGCTACGTCTGCCTATAGTGAGTC	GAGATAGGCAATCATACGCGCTAC	white spruce	TGCTGWCGGAGTGACGGCTGGTGTGCTGGCGGTGGGTGTGACGATGGGCGTGGCGGCAGGCGGGGGGGTGGCGACGGCTGGGGAGGGGACGAGARCGGGAGAAGGCGGAGTGGCAACAGG[A/G]GTGGCGACGGGCGGTGGGGTGGCAACGGGCGGTGGGGTGGCGACGGGAGGAGGGGTGGCGACGGGCGGGGGAGATGCGACGGGAGGAGGTGTCGACACAGGCGGCGTCGCGGTGGTGGTG	Clone p3H6/CDM8 arabinogalactan-like protein	598	BT116330
443	PGLM0-0673	3	*					5953a	SNP	Illumina bead array	[C/G]	[1]	GQ03232_E19	1184	-	ACTTCGTCAGTAACGGACCCCATGGACACTGACCTTCTCATC	GAGTCGAGGTCATATCGTCCCATGGACACTGACCTTCTCATG	GCTGTAAATCTCCTCCAAAACTCGTTTGACATCAGCGTCTAAGATGTCTGCCTATAGTGAGTC	TCGTTTGACATCAGCGTCTAAGAT	white spruce	GGAAGATTCAGGGTAAATCACATTTGCATCTTCATCTTCAAACCCCGGTTGCATAGCCAAAAGATCGCTAATTGATATGCAAAGCCTATTTGATGAACCCATGGACACTGACCTTCTCAT[C/G]GGCTGTAAATCTCCTCCAAAACCAACCATCCTGTCATCTCTTCGGTGCTTGCTTGCCARATCACTCAGGGCACGGACATCTGATGGCATCATTAACTCAACCATCC	zinc finger (C3HC4-type RING finger) family protein	1817	BT111070
444	PGLM0-0675	1		*				12277h	SNP	Illumina bead array	[A/G]	[1]	GQ03311_L15	1407	-	ACTTCGTCAGTAACGGACGTAAAGACGCCCACGTACCATCAA	GAGTCGAGGTCATATCGTGTAAAGACGCCCACGTACCATCAG	CCTGTCTCGTCAACTTTTCTTCGATTATCCATAAGGTCGCCGAATGTCTGCCTATAGTGAGTC	CGATTATCCATAAGGTCGCCGAAT	white spruce	ATTGCCGAATACCTTAGTTCAAACTTCATATGCTTAAAGACGCCCACGTACCATCA[A/G]ATTTTGCCCTGTCTCGTCAACTTTTCTTGACGACCAATYGMTCACATCTTCCAAAACAACCCTACAAGTAGGGTCTATATCCCCAGGGTTGTTTACCAGCTAYACTCTAGGGTAAATGTC	zinc finger (CCCH-type) family protein	1820	BT112195
445	PGLM0-0676	4	*					8892d	SNP	Illumina bead array	[A/G]	[1]	GQ0067_I15	444	-	ACTTCGTCAGTAACGGACTTACAGCACATTGGCTTCTTGGTAA	GAGTCGAGGTCATATCGTTTACAGCACATTGGCTTCTTGGTAG	TGTAACATCATCCTTGACATTTATTGAGTCGAAGATAGCCAATCACGGTCTGCCTATAGTGAGTC	TTGAGTCGAAGATAGCCAATCACG	white spruce	TCCCTCAAATTCAAGCATTAGTGCAAACAACTACAACTGTGAAGAATCTGCTCAAAAATCCGCATCACCTAACAATTTGCYTCTGCCKGCTAGAAATTACAGCACATTGGCTTCTTGGTA[A/G]CTGTAACATCATCCTTGACATTTATTGCTTGTCCTTGTGGCGGAATTGCAGAAGGCTCCTCACCAACATCAAGAGCCTTCTTGACAACAATCCTATAAATTGAT	AtRABA1f (Arabidopsis Rab GTPase homolog A1f) GTP binding	794	BT101098
446	PGLM0-0677	12		*				5535e	SNP	Illumina bead array	[T/C]	[1]	GQ0206_M13	677	+	ACTTCGTCAGTAACGGACCCAGAGTCGTCTGTCTTTTTTTTCAGT	GAGTCGAGGTCATATCGTCCAGAGTCGTCTGTCTTTTTTTTCAGC	GAGGCTTCTTTGATGAGAGTTAGATTGGGTACAATTCGGCTCTAGGGTCTGCCTATAGTGAGTC	GATTGGGTACAATTCGGCTCTAGG	white spruce	RTTAAAGTCTGTAGCCAAAAACCAAATACTGTACTCTGACCCAAGCGATATGACTGGACGAGAAGATGAGCTCTTCTCTGACTCGGCCTCTCCCTCTTAACTCTCATCAAAGAAGCCTCT[A/G]CTGAAAAAAAAGACAGACGACTCTGGCAATTCTCCCAGACCAGCAAACAGATCCTCCTCGTCTTCTTCAATCTCTGACCTCGAAATGCACGAATCAGCTSGTTCTCCACCTACTGCTTCC	WRKY65 transcription factor	1127	BT103112
447	PGLM0-0680	12		*				7602m	SNP	Illumina bead array	[T/A]	[1]	GQ0013_G12	485	-	ACTTCGTCAGTAACGGACGGTCTCAGGAAGCTTCTCCAGGGT	GAGTCGAGGTCATATCGTGGTCTCAGGAAGCTTCTCCAGGGA	TTGAAGGAACTCCGGTAGATAAAGCAGTCGCATTCATTAGGACGAGTCTGCCTATAGTGAGTC	AAGCAGTCGCATTCATTAGGACGA	white spruce	ATTATGAGAAATGGACTGCATCATTTCTGAGGCATTCATACAGCTGGATGCGCTTATCGGGGGGCTGGTACTGATCATAGTCATGCAGTTTGAACGATTATCTACCGGAGTTCCTTCAAA[A/T]CCCTGGAGAAGCTTCCTGAGACAGGAATTACGGTCAGACACTTCCTGATCAATGRCTTGTTGAYGATTCAGCTGAAATGTGTCTGGCTCTGAACTTGAACTGGATTCAGCAATTGTTGAG	MYB36 (myb domain protein 36) DNA binding / transcription factor	1027	BT100400
448	PGLM0-0682	10	*					12821a	SNP	Illumina bead array	[G/C]	[1]	GQ0171_B17	1500	+	ACTTCGTCAGTAACGGACAAGAAGAAGAATTGTTGTTATGAACATG	GAGTCGAGGTCATATCGTAAGAAGAAGAATTGTTGTTATGAACATC	TAGCAGAGACGAAAATGTACCTGGTCCAAGTGTAGCAACGATGAGGTCTGCCTATAGTGAGTC	TGGTCCAAGTGTAGCAACGATGAG	white spruce	TTTATATATTAAACGAACATCATTCATGGCTGATATAAATTACAGAGCAAGGCAATTCCATTCATGTTCATAATACTGATCTTTCAAAGGGTACATTTTCGTCTCTGCTASTGGAAGATT[C/G]ATGTTCATAACAACAATTCTTCTTCTTCTTCTCATGGAAGATTCACAGCAGGAGAAGGAACARCAGCTTCTAACAAACCAGCAATGTCAGATGAATGAAAATACCCAGTATCTCTCTCCA	zinc finger (C3HC4-type RING finger) family protein	1771	BT102227
449	PGLM0-0683	5	*					4219m	SNP	Illumina bead array	[A/G]	[1]	GQ0204_F05	925	+	ACTTCGTCAGTAACGGACGGGCCTGTTCCCCAAGTTCAA	GAGTCGAGGTCATATCGTGGGCCTGTTCCCCAAGTTCAG	ATTGTTTCCCGGTTTGATAGTCTACTCAAGCGAATTTGGATGGTGTCTGCCTATAGTGAGTC	TCTACTCAAGCGAATTTGGATGGT	white spruce	ATGGGGCTGCTCCTCTAGCTATGCAGACTAATGGCCCAGCGCCTATGAATACTATACCACGATCTGTTCCCCAAGTTCAAGACATTGTTTCTCGGCCTGTTCCCCAAGTTCA[A/G]GGCATTGTTTCCCGGTTTGATAGACATTTGGATCCTAGGAATGAATATGGGAAACGWGCATATTTTGAAAAGGTTGTAGATGGGAACCTACGTTTGCAAGATAAGAATGCAGGGAGTCTT	WRKY2 transcription factor	1614	BT102978
450	PGLM0-0685	7	unmapped					6447a	ESTP	Illumina bead array	[T/G]	[1]	GQ03217_K05	Intron	N/A	ACTTCGTCAGTAACGGACGTGTCACGGTGTCTGCATTCGTTT	GAGTCGAGGTCATATCGTGTGTCACGGTGTCTGCATTCGTTG	GGAAGCTGACAGGACACTGACAGTGGGTATATGACGCAATTCGGTCTGCCTATAGTGAGTC	ACAGTGGGTATATGACGCAATTCG	white spruce	GTGAGGAGTTCAATACTCTCAGGTACATCGAGGGTCGAGACTCGAGTAATTCATCTTAATTCTGCTCGCTTTCAGTGTCCTGTCAGCTTCCT[A/C]AACGAATGCAGACACCGTGACAGAAGTAAGATGGTGGCAGCGTGCAGAAGAGGACAACAGCTCTATAAAGCCGCCGTYCATCGATCATGACAACGCCCAACTTGTTGGGCGCCCTTTCTC	KNAT3 (KNOTTED1-LIKE HOMEOBOX GENE 3) transcription activator/ transcription factor	1143	BT110182
451	PGLM0-0687	5		*				7248e	ESTP	Illumina bead array	[T/C]	[1]	GQ0168_C20	Intron	N/A	ACTTCGTCAGTAACGGACTGAAAGCAATAGAAAACTATCAAAGACTGT	GAGTCGAGGTCATATCGTTGAAAGCAATAGAAAACTATCAAAGACTGC	TGGTATATTTAATGGAGTAACTTGCTAGGATTGCGCCAGTCTTACATGAGTCTGCCTATAGTGAGTC	TAGGATTGCGCCAGTCTTACATGA	white spruce	CAATGCCAGGTAATAACAAAATCCTTACTATTAAGTCGTGGAATTAGGCTATATCATAATTGATTTAGTATGGAGAGAAATGATGTCAATAGGAGCAAGTTACTCCATTAAATATACCAT[A/G]CAGTCTTTGATAGTTTTCTATTGCTTTCATGTTTAATGTTTGGTAGCAAGAGACCTAGTGTTGGTAGTCTGACTCTGTACAAAATGATTTATAAATTATAATATGTACTAGTATACTAAT	TPR3 (TOPLESS-RELATED 3)	1462	BT102185
452	PGLM0-0690	1		*				6250e	SNP	Illumina bead array	[T/C]	[1]	GQ03320_K06	1337	+	ACTTCGTCAGTAACGGACCAGTGTTTCACACACGAGAGAACTTT	GAGTCGAGGTCATATCGTCAGTGTTTCACACACGAGAGAACTTC	CACTCAACATAGATAACGAAGTTTATCGGTTAGTATCAGAGCACGAGAGTCTGCCTATAGTGAGTC	ATCGGTTAGTATCAGAGCACGAGA	white spruce	TTTGTTCTTGATCTCTAAAACCAGAGAATAATATCTCTGGAACTGGTACACAATTGTTTATTCATATTGTACTAGTAATACTCTAACTAAAACTTCGTTATCTATGTTGAGTGT[A/G]AAGTTCTCTCGTGTGTGAAACACTGYCCAAGAAAATGTAACTGATGACAGAAAGGAGAGAGCACACATTCTGAAGGGTGCTAACAAATCTATAATAAAAGCACCTTAAGATTACTATTCA	HY5 (ELONGATED HYPOCOTYL 5) DNA binding / double-stranded DNA binding / transcription factor	1591	BT112766
453	PGLM0-0691	12	*					5535a	SNP	Illumina bead array	[T/C]	[1]	GQ0206_M13	948	-	ACTTCGTCAGTAACGGACGCATGAAAAAACAAAACAAAAAATCCACTT	GAGTCGAGGTCATATCGTGCATGAAAAAACAAAACAAAAAATCCACTC	TTTTCTTACGTGCATGTATTCCTAATGCTTCTCGTGATATGGCCGGGTCTGCCTATAGTGAGTC	TAATGCTTCTCGTGATATGGCCGG	white spruce	TAGAATATTTTCTCATTCCTACCATTGACAAAAYGAAGGTGGGMAGTAAACTTATAWCGGGTGCTGATGTTTTGAGGTTTGATATATAAGRSATATTGGAATACATGCACGTAAGAAAAA[A/G]AGTGGATTTTTTGTTTTGTTTTTTCATGGTTRAAAGTTGAAACTCTGGGTCACGCCGTTCTCGTAAAGATCAGAGCACGTTAGATCATKGATTAGTTWAAATATTTTATGT	WRKY65 transcription factor	1127	BT103112
454	PGLM0-0692	4		*				3056e	SNP	Illumina bead array	[A/G]	[1]	GQ00411_H03	1095	-	ACTTCGTCAGTAACGGACGCAGCTCAATGTTCTTTAGATTGGAATCA	GAGTCGAGGTCATATCGTGCAGCTCAATGTTCTTTAGATTGGAATCG	ATTCGTGATCTCTTATAGCTAGTTTAGCTACCAATCTCGGTTGTGTGTGGTCTGCCTATAGTGAGTC	AGCTACCAATCTCGGTTGTGTGTG	white spruce	AAATCCAGATGGTTTTGCAGCTACAGCGCTAGTTTGCATTATCAGCTCATGAACCATGGTACTGGCTAGTTTTATCTGATCAAAGCTACCTTCCAGCTCAATGTTCTTTAGATTGGAATC[A/G]GATTCGTGATCTCTTATAGCTAGTTTTGCTCCAGTTGTGTGACAAATCTGCTTGGAGTTTACACCACCTTTTCCAATAATGGCACCAGCAAGAGAAGCATCGACACTGATTTTTGCTGTT	KH domain-containing protein / zinc finger (CCCH type) family protein	1542	BT100697
455	PGLM0-0693	3	*	*				6686m	SNP	Illumina bead array	[A/T]	[1]	GQ02807_D11	1895	-	ACTTCGTCAGTAACGGACTGCATGAATTGAGGGCAGAAAAAA	GAGTCGAGGTCATATCGTTGCATGAATTGAGGGCAGAAAAAT	TCTGAGTAAGACTCAGCAGAAGATACGGATGGCAACAAGTACGGATTGTCTGCCTATAGTGAGTC	TACGGATGGCAACAAGTACGGATT	white spruce	TTTAGAGACTGGATTATAAAAGCATACATAAATGCAATTATAATTTCAGCTCTGCTGACAATTTCAGCGGAGTATTGTTGTTTAAATGAATATTAAATGCATGAATTGAGGGCAGAAAAA[A/T]TTCTGAGTAAGACTCAGCAGAAGAACATCGTGTGGCAAACGTTTTGGTGCAGAGCAGGGAGCTCAGGGACATGTCCTCCTCCAGATGCAACTGACCCTTCACCTCTTCCTGATCGGGAAG	AGO4 (ARGONAUTE 4) nucleic acid binding	>2100	GR953625, GT051906, GT738701, EX314307, EX314635
456	PGLM0-0694	2	unmapped					16228c	SNP	Illumina bead array	[A/G]	[1]	GQ02824_H20	648	+	ACTTCGTCAGTAACGGACGTTTTTTTGAATTCTGAAATAGCTTTCAA	GAGTCGAGGTCATATCGTGTTTTTTTGAATTCTGAAATAGCTTTCAG	TTGCAAATTATAATAAAAGGATTTGTTACCTCCGAAATAGTGGATGGGCGTCTGCCTATAGTGAGTC	TTACCTCCGAAATAGTGGATGGGC	white spruce	TTGTTGAGGTGTATGTTACCAACCCATATGATGGAGATAAAAGTACAATTMTTTTGGCTACTCTGGTATATATATGTGATTCACTACCTAATCTTTTTTTGAATTCTGAAATAGCTTTCA[A/G]CTTGCAAATTATAATAAAAGGATTTGAAAAAGCTCGACCAACAGATCTTGTTTATTCTCATTTATGTCTTAACACTTCAACTAGTACTGCAGTAGACAAT	WD-40 repeat family protein	713	BT105565
457	PGLM0-0699	2		*				6454e	ESTP	Illumina bead array	[T/C]	[1]	GQ03102_K02	Intron	N/A	ACTTCGTCAGTAACGGACTGGCTAAAAGAAATACACAGGTGCT	GAGTCGAGGTCATATCGTTGGCTAAAAGAAATACACAGGTGCC	ATTTCATCACGTATCTCTTTACAAGCTTAATCTCGTGAGGGTAGGAACGTCTGCCTATAGTGAGTC	GCTTAATCTCGTGAGGGTAGGAAC	white spruce	GTCTCTCATACGTTGCCAAATTAGGCTCTGGAAAGTCCTGCTATATAATGTTTCTTTAATCCACAGGTGAAATTAACAAAAATTAGCATGTTATATTGTAAAGAGATACGTGATGAAATA[A/G]GCACCTGTGTATTTCTTTTAGCCATTTATCAACACATGCCATATGGTACTCATGGTGACAGGGCAAAACCCTGATYTTATCTCCTTCCTCATATTCTGCAAGGCAAATGTAGCACCTAAT	zinc finger (C3HC4-type RING finger) family protein	1309	BT107088
458	PGLM0-0700	1	*					2375b	SNP	Illumina bead array	[T/G]	[1]	GQ03703_A16	1269	-	ACTTCGTCAGTAACGGACCAACAAGACGCACAGCAGTTCCT	GAGTCGAGGTCATATCGTCAACAAGACGCACAGCAGTTCCG	GCCCTAGTATTACCAACACTCCCGCAGGCGTATTACTAAGCACATGGTCTGCCTATAGTGAGTC	CGCAGGCGTATTACTAAGCACATG	white spruce	TCAAGCAAGTTTCTATAACAATGGTCGAGTTTCAGTTAATCTGTTCACTAGGAGTTGTCTAAGATAAAGAAGCCTTATAATATTTGTGATATGCACAGGAGTGTTGGTAATACTAGGGCT[A/C]GGAACTGCTGTGCGTCTTGTTGTGGAGTGTTGGCATGAACGTAGCATAAGGAGAGCTCTTCAAAGGATGGAATTAGATGCAGATATCGATCACTTTCAGGAGAGGCCACYGACACAAATC	zinc finger (C3HC4-type RING finger) family protein	1681	BT115623
459	PGLM0-0703	9	*	*				10611m	SNP	Illumina bead array	[T/C]	[1]	GQ03701_H09, GQ0045_L10	1538, 1619	+	ACTTCGTCAGTAACGGACTTCAGTTTGTACCTTGGTAAGAACTGTT	GAGTCGAGGTCATATCGTTTCAGTTTGTACCTTGGTAAGAACTGTC	CAAGTATTTTCTAATATTGCATACTCCTAATCGGCATGTACCTGGTAACAGTCTGCCTATAGTGAGTC	CTAATCGGCATGTACCTGGTAACA	white spruce	AACTGGTTTTATGATACAGTAATTAATACTCAATACCCCAGGGGTCCAGAGTATGCAATATTAGAAAATACTTGT[A/G]ACAGTTCTTACCAAGGTACAAACTGAACAAGTGTGTACCTTGTAATTATATTACACAGTGGCCGCATGATACTCAGTAATCCAGCGATCCAACAGATGTAATTGCAGAACTTAAATTACG	ARF6 (AUXIN RESPONSE FACTOR 6) transcription factor	1888	BT115550
460	PGLM0-0704	4		unmapped				90004f	ESTP	Illumina bead array	[T/G]	[1]	GQ03809_F14	Intron	N/A	ACTTCGTCAGTAACGGACGCCTTGAGGGTTGAAATATCTCTAGGT	GAGTCGAGGTCATATCGTGCCTTGAGGGTTGAAATATCTCTAGGG	TTTCGATATCAATACAATTCAATTCGAATGCGTATTTTGTGTCGAGCAGTCTGCCTATAGTGAGTC	CGAATGCGTATTTTGTGTCGAGCA	white spruce	TCCATCTCAGCCTACAGCTTTTCCCACATCTCTGCAGACCTGTACATTGCCCATATTATTGTATAAGTTACATTGAATTGAATTGCATTGTATTAAATTGAATTGTATTGATATCGAAAT[A/C]CCTAGAGATATTTCAACCCTCAAGGCCTACAATCCCCAGTTCCCCATGAAATGAATGAACCAGTCG	FUNCTIONS IN: molecular_function unknown INVOLVED IN: biological_process unknown LOCATED IN: Golgi apparatus EXPRESSED IN: 22 plant structures EXPRESSED DURING: 13 growth stages CONTAINS InterPro DOMAIN/s: Transmembrane receptor eukaryota (InterPro:	1914	BT116917
461	PGLM0-0705	10		*				8865g	SNP	Illumina bead array	[A/C]	[1]	GQ03115_J17	922	+	ACTTCGTCAGTAACGGACGGCTTGTGGCACTCTACAAGGCTAGAA	GAGTCGAGGTCATATCGTGGCTTGTGGCACTCTACAAGGCTAGAC	CATACAGGATAGGATGTATTTATTCTCAAGCCCGTCTAATGACCTTCTGGTCTGCCTATAGTGAGTC	TCAAGCCCGTCTAATGACCTTCTG	white spruce	TGAATAAGTGGAAGCTGCTTCTTTGGGAGATCAGTAGGTTGACAGAAGAGCAACAGTGCCCACGAAAAAATGATGGAGCTCTTTCGCTTAATAGTGCTTGTGGCACTCTACAAGGCTAGA[A/C]GCATACAGGATAGGATGTATTTATTCTGAGCATACAGGATAGGATGTATTTATTCTGAGTCAAAATAGAGAAATTAAATGATCACTTAATCATTTTTTTCAAATGTGTATAAGAAAGACT	zinc finger (C3HC4-type RING finger) family protein	1251	BT107998
462	PGLM0-0710	4		*				8438e	ESTP	Illumina bead array	[T/C]	[1]	GQ03815_F15	Intron	N/A	ACTTCGTCAGTAACGGACCAAATCTATTCAGGCTAGGGGGCT	GAGTCGAGGTCATATCGTCAAATCTATTCAGGCTAGGGGGCC	GCTTCTCAACCGGGATCACCGTCAACCTGCTTATGGTGATCGTCTGCCTATAGTGAGTC	ACCGTCAACCTGCTTATGGTGATC	white spruce	GGACAAAACCAGCTCCTGCACTCTGCAGTGCGTTGACTCTGGCCAARCTGCTGTTTGTTTTTTATTTTCTTACCCCCCASTCTGTTTTTAATCTCATYGATCCCGGTTGAGAAGCT[A/G]GCCCCCTAGCCTGAATAGATTTGTACACCATATAATGTTGCATCTAGGTTTCAGAAAGAAAGATAACGCAATTAAAGCAGATTCTTCCATTTAT	LIM domain-containing protein	1399	BT117230
463	PGLM0-0711	7	*					1481a	ESTP	Illumina bead array	[A/C]	[1]	GQ0257_M15	Intron	N/A	ACTTCGTCAGTAACGGACGTCAATGGCATTTCTTCCATATAAGAGA	GAGTCGAGGTCATATCGTGTCAATGGCATTTCTTCCATATAAGAGC	AAATTATCTAATGGATTTGTGTTGTTGGGAGTCCACGAAATTCCTGAGGTCTGCCTATAGTGAGTC	TTGGGAGTCCACGAAATTCCTGAG	white spruce	TTGAGGSCACATTGCCGTATTGCACCTTCCATATATATACAGCCAGGCTTGAGCAGGTTAGCAGCTTAGCTATCTCACAGCACAATTGAAAACTTCAATGGCATTTCTTCCATATAAGAG[A/C]AAAATTATCTAATGGATTTGTGTTGGTTTATATGTGCAGTGGCAATGTGTATCCGCTTGTGATTGCTGCACATCCATCAGAACCTTATCAGTTTGCCGTTGGGTTGACTGATGGAGGTAT	TPL (TOPLESS) protein binding / protein homodimerization/ transcription repressor	626	BT103579
464	PGLM0-0714	5	*	*				10394t2	SNP	Illumina bead array	[A/C]	[1]	GQ03712_C02	GQ03231_D07 (22)	+	ACTTCGTCAGTAACGGACGATGGCGATTCCGCTGCTTGTA	GAGTCGAGGTCATATCGTGATGGCGATTCCGCTGCTTGTC	CTCACATGAACCTTCACCAGTCCGAGGACCTTACTTTAGCAGAAGTCTGCCTATAGTGAGTC	TCCGAGGACCTTACTTTAGCAGAA	white spruce	GCTGGACGCCGTCGTCGGGCSGGGCGTCCCCTTAACGGAGCCGGACACTGTCAGATTGCCTTACCTGCAAGCCGTGGTCAAGGAAACCCTGCGCCTACACATGGCGATTCCGCTGCTTGT[A/C]CCTCACATGAACCTTCACCAGGCCAAGCTCGGCGGTTACGACATCCCGGCCGAGAGCAAAATCCTTGTGAATGCCTGGTTTCTGGCCAACAATCCTGAGTGGTGGAAGAATCCGGAGGAG	C4H (CINNAMATE-4-HYDROXYLASE) trans-cinnamate 4-monooxygenase	1052	BT116118
465	PGLM0-0716	5	*					6922b	ESTP	Illumina bead array	[T/C]	[1]	GQ03318_L09	Intron	N/A	ACTTCGTCAGTAACGGACCAACATAGGATGCAAGTGTGTGCATAT	GAGTCGAGGTCATATCGTCAACATAGGATGCAAGTGTGTGCATAC	CATGCAAAAATGTGTAATGGATATCGGGATGGTCACAACATTTCGTGTCTGCCTATAGTGAGTC	ATCGGGATGGTCACAACATTTCGT	white spruce	AATAGAGAAGCAGTTGTGTGGGATCGTATTACTAGAGAGGTAGGGATTCTCAAATCTTAATGTTTCCTATGCACGAGTTGGGAATAATGGCATCGTAATCCATTACACATTTTTGCATGC[A/G]TATGCACACACTTGCATCCTATGTTGTTTAGGAGCATATTCTTGGCCTTCAAACWAAATAATTTTTTAAGGTATGCATTGAGCATCTTATTTTGTAGATTCCTATGGTTTYTATATTTCT	transducin family protein / WD-40 repeat family protein	1050	BT112636
466	PGLM0-0717	9	*					10798t3	ESTP	Illumina bead array	[T/A]	[1]	GQ02901_B20	Intron	N/A	ACTTCGTCAGTAACGGACAACTATCAGAAAACCCCAACAAGTTTT	GAGTCGAGGTCATATCGTAACTATCAGAAAACCCCAACAAGTTTA	AAAAATGGAGATAAATACTTACATGGCAAACTTACATGCCTGACGATGGGGTCTGCCTATAGTGAGTC	CAAACTTACATGCCTGACGATGGG	white spruce	CTTGGCCACCATTCCCATCACTGGGACCGGCATCAACCCTGCAAGGAGTTTCGGAGCCGCAGTGATTTATGGCCACAAGCAATCCTGGGATGACCATGTAAGTATTTATCTCCATTTTTT[A/T]AAACTTGTTGGGGTTTTCTGATAGTTTCTTACCAGTGTCTTCGGTAGCTCAGGTTTTRACCTATATATTTGTGCTTGGGACTGCAAGTGTAGTATAGGAGAAGAGAAGTATCTAAGTCAC	PIP2 8 (PLASMA MEMBRANE INTRINSIC PROTEIN 2 8) water channel	1478	BT105999
467	PGLM0-0718	12		*				6105e	SNP	Illumina bead array	[A/G]	[1]	GQ03208_A12	GQ0173_G16 (637)	+	ACTTCGTCAGTAACGGACCGAAGCCCAAACCTCGTACAACA	GAGTCGAGGTCATATCGTCGAAGCCCAAACCTCGTACAACG	GACGCTAAATGCTGGAGAGATGAAACTTCGTCCAAGCTGTGAGATGTCTGCCTATAGTGAGTC	GAAACTTCGTCCAAGCTGTGAGAT	white spruce	AGGTGTTTCATGTATGTAGTCTGTCTGTTTCAATTYGGCATTTCATTTTCAATYATRCAAATGACTGCTGGTTTCTCTTTGCAGAAAACTGCGAAGCCCAAACCTCGTACAAC[A/G]CGACGCTAAATGCTGGAGAGATTTATATTTGAGTAAATTCTTTCAAGGACGAGGCAGAGGACAAGTCTAACTAAATTAAATGGCATGTATATGAATAAAGAAACCTGATTGATATTCAAT		779	BT109405
468	PGLM0-0719	11	*					9573t1	SNP	Illumina bead array	[A/G]	[1]	GQ02904_H04	666	-	ACTTCGTCAGTAACGGACGAATTCCCAGATGCACTTGGAGCA	GAGTCGAGGTCATATCGTGAATTCCCAGATGCACTTGGAGCG	GGATATCAAAACCTAGCAGTAGCACAGACATATCTTGGTTCGCTCGTGTCTGCCTATAGTGAGTC	ACAGACATATCTTGGTTCGCTCGT	white spruce	ATGTGTAAATGCAAAATACCAGACTTATTTGGGCACAAGATCAACAAGCAACAAGTGCAATCCAAATGCTGCAGCAAAAGACAAGAGCTTTAAACCACAATTCCCAGATGCACTTGGAGC[A/G]AGGATATCAAAACCTAGCAGTAGCATTACTACAATACAGATTCCATGCATAACTCTGTACAAAGATGCCCATAACTTCACAAATATGCAGGTAGTTGGTGAACGCCAAATCACACAAATC	MBF1B (MULTIPROTEIN BRIDGING FACTOR 1B) DNA binding / transcription coactivator	1123	BT106177
469	PGLM0-0721	1	*					3852b	SNP	Illumina bead array	[T/C]	[1]	GQ03211_B12	1295	-	ACTTCGTCAGTAACGGACGAAAACGTGTGGTTAATATCATTTGAAT	GAGTCGAGGTCATATCGTGAAAACGTGTGGTTAATATCATTTGAAC	TTTTAAAATGCACTTCATATGCTGTCCCTTAATGTGTAAGCGTGCATGTCTGCCTATAGTGAGTC	GTCCCTTAATGTGTAAGCGTGCAT	white spruce	GGAATGATCYTTACMTTTATGGAAAATCAAGTACATTGTGTTGAGACCATCGGCTAATTCCCYCTGTAACCAGATTGAAGTGGTAAAATGTAGAACAGCATATGAAGTGCATTTTAAAAT[A/G]TTCAAATGATATTAACCACACGTTTTAGRGGCAAGAKAAAAAAAGGATTTGYCTCTGAAGGCCCTTGATTACCACAGGGACTAGATTATGGCAATGCCAGCAATTTCTGTTGTTGGGGAG	TFIIIA (TRANSCRIPTION FACTOR IIIA) 5S rDNA binding / 5S rRNA binding / nucleic acid binding / transcription factor/ zinc ion binding	1536	BT109651
470	PGLM0-0722	4		*				10554v1	SNP	Illumina bead array	[T/C]	[1]	GQ03903_I16	1997	-	ACTTCGTCAGTAACGGACTCTTCTGGTAGCATACAGGTGAACCT	GAGTCGAGGTCATATCGTTCTTCTGGTAGCATACAGGTGAACCC	TGATGATAGTAAAAGCACTCACAACTGGTCATTATTCGTGGGAGCTGGTCTGCCTATAGTGAGTC	ACTGGTCATTATTCGTGGGAGCTG	white spruce	TGGCCAAAGAGATATGGGTGTGTGAAAATAAGAGAGTCACGAGATGGGGAGGTGATATTATGGATTTCAAACGACATTTAAAAAGCAAGGCTGGCCTGTGAGTGCTTTTACTATCATCAT[A/G]GGTTCACCTGTATGCTACCAGAAGATTTTTCTGGCGAGACATACCGTATGTGGTTAGGATTTAATTATTTTTGTATTTAGGAATGCGCCTTACTGTGGGCAAGAAATATAGTCAATTCAG	ATGCN1 transporter	2302	BT117564
471	PGLM0-0724	6		*				1687f	ESTP	Illumina bead array	[A/C]	[1]	GQ03317_P14	Intron	N/A	ACTTCGTCAGTAACGGACGCAGGCAGCTTCATCTCACGGATA	GAGTCGAGGTCATATCGTGCAGGCAGCTTCATCTCACGGATC	TTCCCCATGAACCATACCTATATGTGGCAAATCAGATACGGTACTTGTCTGCCTATAGTGAGTC	TGTGGCAAATCAGATACGGTACTT	white spruce	CTTGGCGCTGCTGCCCATAGTTCATACAATTAAGAAGAAGCGTTGCAAGCCCAGTCCAAATCTCAAATCCACAATTCATCTCAGACCCTCAAGAAATCCAGGCAGCTTCATCTCACGGAT[A/C]TTTCCCCATGAACCATACCTATAGCTAAAACCACCCATGTTCTACTCTGRAATTTTCAGGCAGGACTTCTACATACATCCAACGAGGAGGCCGAAGCAAAGAAGCCATTTTCCCTCCGCT	KNAT1 (KNOTTED-LIKE FROM ARABIDOPSIS THALIANA) transcription factor	1108	BT112586
472	PGLM0-0729	9	*					14328a	SNP	Illumina bead array	[T/C]	[1]	GQ04008_F14	2327	-	ACTTCGTCAGTAACGGACCAAAGATTCCAACGGTAGAATTTCCT	GAGTCGAGGTCATATCGTCAAAGATTCCAACGGTAGAATTTCCC	ATTCACACTCCCTCATTACGATGCGCTTACTCAAGGAAACGTACTGTCTGCCTATAGTGAGTC	TGCGCTTACTCAAGGAAACGTACT	white spruce	AGAGATTGGTGATTCTAGTGAAGTAGAAGCTGAATCTTTTCATGAAACAGAAGAACAGAGAGATAGAGGTTCTCGTAATGAGGGAGTGTGAATY[A/G]GGAAATTCTACCGTTGGAATCTTTGTGACCTTAGCTAAAGCAGAGGAACTTTGTCTGTTGCATACTGTACATGAGTTGTGCTGAGTCGCTGACTAACATTATAAACAGAGAAGATCTCTC	zinc finger (C3HC4-type RING finger) family protein	2832	BT118631
473	PGLM0-0730	7		*				8080e	SNP	Illumina bead array	[A/T]	[1]	GQ0082_F08	469	-	ACTTCGTCAGTAACGGACCTCTGGAACGCCAGAATTTCGA	GAGTCGAGGTCATATCGTCTCTGGAACGCCAGAATTTCGT	CAGAGAGGAACAGGTAGTGTTGATTCTAAGGACTCAAATCGCGGTTGTCTGCCTATAGTGAGTC	ATTCTAAGGACTCAAATCGCGGTT	white spruce	GGATACTCTTCGTCTTTAGAAGCGGCCGGCTCTATCGGCGAGCTTTCAGAGCGTTCGTATTGAAAGAAATCTGCTATCTCCGGCGTTCTCGGGCTCTGGAACGCCAGAATTTCG[A/T]GCTCAGGGGCGGGCAGAGAGGAACAGGTAGTGTTGCTGCTGTGGACCTGGCCAAGGGGGCGATGGGACTGGGGGTCGAGTCCCTTGTTTAGCAATTTTCTCTTGATGTGAGTATTCCAGT	MYB4 DNA binding / transcription factor	1136	BT101254
474	PGLM0-0731	1	*					12694a	ESTP	Illumina bead array	Intron	[1]	GQ03811_G23	1235	-					white spruce				BT117036
475	PGLM0-0732	12	*					12347a	SNP	Illumina bead array	[T/A]	[1]	GQ0164_N16	248	-	ACTTCGTCAGTAACGGACGGGATGCCCAATCTTGCCCT	GAGTCGAGGTCATATCGTGGGATGCCCAATCTTGCCCA	TCTCTGAAGTCAAGCTCATAGCTGTACTGTCTAAAATCGAGCCGCAGTCTGCCTATAGTGAGTC	TGTACTGTCTAAAATCGAGCCGCA	white spruce	TTCATTTGATTGTTCAGTCCCAAATATGTACAGGCTTGTTACGGAAATGACGAGGGTTTATTGTTGAAATTCTCTTGCTGCATCCAGGATAACAAGCGCTATGAGCTTGACTTCAGAGAC[A/T]GGGCAAGATTGGGCATCCGGATCAGAACTTCCGTTAAAAATTTTCAGCTTACAATGGAGGTAGTAAATTGCTTTGGTTTCCAAGTTATCCTCAAGTTAATGAATCGAAATGGGGATTTGA	AtTLP8 (TUBBY LIKE PROTEIN 8) transcription factor	688	BT102041
476	PGLM0-0734	11	*					6872a	SNP	Illumina bead array	[T/C]	[1]	GQ03102_N11	701	+	ACTTCGTCAGTAACGGACGGGATTTTATTGCCCATGTTTTTTT	GAGTCGAGGTCATATCGTGGGATTTTATTGCCCATGTTTTTTC	TCAGAAATCTCAGTTAACAGAGAATCTGTCATGGAGGTTCCGCATAATGTCTGCCTATAGTGAGTC	TCTGTCATGGAGGTTCCGCATAAT	white spruce	AGGTCTCCAGAAAATTAACCTCGACGGGACCCACTAATTCACAATTTGATAATATTACAGTTTATACTAGGACAAATACATAACACTTTCTCTGTTAACTGAGATTTCTGAG[A/G]AAAAAACATGGGCAATAAAATCCCTATAGCAAGCTTCTAGAGAATAATCTTGCTTACACCCTTCATTAAACCATCAGATGACTGACGTCTTCATWAGCAACCCCAAATCATTGTTATCAA	AtTLP10 (TUBBY LIKE PROTEIN 10) phosphoric diester hydrolase/ transcription factor	1439	BT107110
477	PGLM0-0737	11	*					6202c	ESTP	Illumina bead array	[A/G]	[1]	GQ03204_O22	Intron	N/A	ACTTCGTCAGTAACGGACAAACTTCAATTGATACTAAAAACCTCGAA	GAGTCGAGGTCATATCGTAAACTTCAATTGATACTAAAAACCTCGAG	AAATACTGAAATATTCTGAAATTACCACCGTCGTCTTGTAGCATTCCATGGTCTGCCTATAGTGAGTC	ACCGTCGTCTTGTAGCATTCCATG	white spruce	CCCAAACAACTTTACCTCTTGAAATTGTAACTTCGACTTTACCCTGTATGGCAGAAAATATAAACCCAACCCACGTAGTTAAATATCTAACAAAACTTCAATTGATACTAAAAACCTCGA[A/G]GAAATACTGAAATATTCTGAAATTACCTTTCCTTCCCAACCTTCGTAGACATTTGTGTCTATCTTTGAGTGGTGAGATTTGGCAG	dihydropyrimidinase / DHPase / dihydropyrimidine amidohydrolase / hydantoinase (PYD2)	963	BT109122
478	PGLM0-0738	1	*					10398a	ESTP	Illumina bead array	[T/C]	[1]	GQ0041_H19	Intron	N/A	ACTTCGTCAGTAACGGACGCTTGTCAAAACTTGAATGTTTTCTGGT	GAGTCGAGGTCATATCGTGCTTGTCAAAACTTGAATGTTTTCTGGC	CGTTCATACAATGTTCATGAAACTGCTTGCCTAAATTATCGCCCAGGTCTGCCTATAGTGAGTC	CTGCTTGCCTAAATTATCGCCCAG	white spruce	TATACCTGACTGTCRGTGATTGAGAATTCGACRATCCCTGAAGTGAGACAATACACGTTACACATCAGTGCAGTTATAACTCTGAACATCTCAATACTTTCATGAACATTGTATGAACGT[A/G]CCAGAAAACATTCAAGTTTTGACAAGCTTCTACGTATAGAGCAATTAGCAAAAASACACATACCATCCGMTCCTGCAGTTACATTGCCTAGATCCCCAGCATGTCGGATTTCAT	CSD1 (COPPER/ZINC SUPEROXIDE DISMUTASE 1) superoxide dismutase	1335	BT100742
479	PGLM0-0739	3		*				10981e	SNP	Illumina bead array	[T/G]	[1]	GQ0202_O05	1418	-	ACTTCGTCAGTAACGGACGTCTGGCCGATCATAGAAACTCTCAT	GAGTCGAGGTCATATCGTGTCTGGCCGATCATAGAAACTCTCAG	ATTAGAGTCCCATGAAACAAAGTTGACTGTCAGGTTTTCCGCATACGGTCTGCCTATAGTGAGTC	TGACTGTCAGGTTTTCCGCATACG	white spruce	TTGATGATTTCGTCTCTAGGTGKAACATAGAAAAGGATCACTARAAAAACAGATGCTCCAACAGACAAGAACAGATCGGTGTATWYTCATTTAATAACTTTGTTTCATGGGACTCTAATT[A/C]TGAGAGTTTCTATGATCGGCCAGAATAGCTTCTCATCTTTAGTCGTTTTYTGAGGTAGAATTCAAAYCAGGAAAATTTGGCATGCATATTAACTTAATTCTCTGCATGGTACAATATTGA	anac028 (Arabidopsis NAC domain containing protein 28) transcription factor	1928	BT102907
480	PGLM0-0740	9	*					4444a	SNP	Illumina bead array	[C/G]	[1]	GQ0048_P22	586	-	ACTTCGTCAGTAACGGACGATAAAAAATAACATAAACCCATTAACTC	GAGTCGAGGTCATATCGTGATAAAAAATAACATAAACCCATTAACTG	GGCCAAATGTCTGAATTACTGCCAATTCACCATGTATGCGCGATAGTCTGCCTATAGTGAGTC	CCAATTCACCATGTATGCGCGATA	white spruce	TTGTATGGAAGTTGCAATTTGGAGCACCACTGTAAGTCGGCAATTTTGCATGATGCTAAGCCGACTCAAAATCATATAAAAAATAACATAAACCCATTAACT[C/G]CTATAAGATRCGGCCAAATGTCTGAATTACTGCCACCTGAACAAAACCTGCTTCCAAAGTGCACTCAGACTATTCATGTCAAAAATACAACTGCCAACTACAATGGAATCTAAAGATGTG	SINAT2 (SEVEN IN ABSENTIA OF ARABIDOPSIS 2) protein binding / ubiquitin-protein ligase/ zinc ion binding	826	BT100885
481	PGLM0-0742	5	*					12722a	ESTP	Illumina bead array	[T/G]	[1]	GQ03309_B18	Intron	N/A	ACTTCGTCAGTAACGGACTCTTTATCAAGAGGACCACCATTTTTT	GAGTCGAGGTCATATCGTTCTTTATCAAGAGGACCACCATTTTTG	ATTTCTTTTTCAGATTGGAACCGACGTGTATCCTAGCAAATGGAGCGTCTGCCTATAGTGAGTC	GACGTGTATCCTAGCAAATGGAGC	white spruce	CTTCAAGCAGGGATGTTGTGACTTATGATAAATACAATTGTTTCGAATTGAAAAATGGTGGTCCTCAATGTACCTTACCTTGTTGATAAAGATAATTGGTTCCAATCTGAAAAAGAAATT[A/C]AAAAATGGTGGTCCTCTTGATAAAGATAATTGGTTCCAATCTGAAAAAGAAATTCCTATCCTTAGCTTTAGGTTATGGTATCTTTACTGTGTGTACATGGATACCTAAGTATTATCAATT	zinc finger (C3HC4-type RING finger) family protein	1339	BT112038
482	PGLM0-0743	3	*					8525a	SNP	Illumina bead array	[T/C]	[1]	GQ02823_G18	324	-	ACTTCGTCAGTAACGGACGTCCATCCCAGGCTGTCGTTTT	GAGTCGAGGTCATATCGTGTCCATCCCAGGCTGTCGTTTC	GCTTATGATCTCCTTGAGAAGCAAGTTTCGCAGGTTCACAAACATCGTCTGCCTATAGTGAGTC	AAGTTTCGCAGGTTCACAAACATC	white spruce	TCATGACAGCGAGAGTATTATGTCGACGAGGATGCCAAGCTCGTTTTCATCGTTCCATGGCCATGCCGATTGCCTTCTCTCAGCAGCAATGTTTCAGGCTTCTCAAGGAGATCATAAGCT[A/G]AAACGACAGCCTGGGATGGACCAGTTAGTGTCTGAGCAGRCCGGCATGTCAGATTCGTCCATGCCGTCGGTTAAGACAGAAGTTTGCTCTGGTCTTCGTAATCAGTTTGAATTTCACAGA	KNAT1 (KNOTTED-LIKE FROM ARABIDOPSIS THALIANA) transcription factor	1894	BT105497
483	PGLM0-0744	7	unmapped					11332a	SNP	Illumina bead array	[A/G]	[1]	GQ0192_I12	796	+	ACTTCGTCAGTAACGGACGAAATTGCTGAATGCAAAACGCAA	GAGTCGAGGTCATATCGTGAAATTGCTGAATGCAAAACGCAG	TTCAGTATTGACAGGGAGAGGTTCCGCTGTTTGGGTCAGTACATACGTCTGCCTATAGTGAGTC	TCCGCTGTTTGGGTCAGTACATAC	white spruce	AGTGAATCTATCCTGCCTATTTAATTCCAGTACCAGTACAGGTAGAGTGARACCAGTGTKGAGTAGAGTAGCRTGATGCAAGACTGACGGGGATCTACAAATTGCTGAATGCAAAACGCA[A/G]GTTCAGTATTGACAGGGAGAGGTCAATGGTTGAATGAATAAATGACATGAAGGTGGTA	MYB4 DNA binding / transcription factor	954	BT102431
484	PGLM0-0747	3	*					6372v1	SNP	Illumina bead array	[A/G]	[1]	GQ03112_C20	GQ0196_F10 (638)	+	ACTTCGTCAGTAACGGACGGCCAAGTAGCCATAACAATGATAGAGCA	GAGTCGAGGTCATATCGTGGCCAAGTAGCCATAACAATGATAGAGCG	TCTCTTTTTGATACATTTAGCAGACATCGCTAATAGAGTGAATCCCACGTCTGCCTATAGTGAGTC	CATCGCTAATAGAGTGAATCCCAC	white spruce	AGATGGCTGGTGTGGAAAAGTGCCCAAGAATAGCAAGACTATTAGTTAAATCGCTGCAAGTTATTACCATAGTTACATGGTATACAAGATTATGCCAAGTAGCCATAACAATGATAGAGC[A/G]TTCTCTTTTTGATACATTTAGCAGATAATAGTCTCAATTCAGCTTTTTTATGTGGTGTTTGAGACTTGAATTGCTCATGTTTGTTTTAGGTCTTCCTTTCTATTGAGAATG	proline-rich family protein	1243	BT107742
485	PGLM0-0749	3	*					9863a	SNP	Illumina bead array	[T/G]	[1]	GQ04010_N07	557	+	ACTTCGTCAGTAACGGACGTCAAGCAGGCCAGCATGCTT	GAGTCGAGGTCATATCGTGTCAAGCAGGCCAGCATGCTG	TAAGTCTATTCTCGGGTGGGACCGAGGGAGGTACAAACTGTTAGGTCTGCCTATAGTGAGTC	ACCGAGGGAGGTACAAACTGTTAG	white spruce	CGGTGTGAGATAGCATTGCCAGGCCGAAGCTGCAATTAGAGGCCTGCTGTGCCAACCAAGTGTTAGGCACCCATTATTCTCCTCGACCCTATATCCTTCCCCACCCGAGAATAGACTTAG[A/C]AGCATGCTGGCCTGCTTGAAAGCATTGGATCCCAAATGCATAGGCCAGAAGCCAGCGTTCCGCAAGCGAACGCTCCAATTC	RGA1 (REPRESSOR OF GA1-3 1) protein binding / transcription factor	1137	BT118836
486	PGLM0-0751	7	unmapped	unmapped				8143m	SNP	Illumina bead array	[A/T]	[1]	GQ03126_N21	1022	+	ACTTCGTCAGTAACGGACACTCTCCATGATCAGCAGCTTTTTAA	GAGTCGAGGTCATATCGTACTCTCCATGATCAGCAGCTTTTTAT	ATGTAAAAACGCTGAAGGAATCCACATGAATTACTTGGCGCTCAGAGTCTGCCTATAGTGAGTC	CACATGAATTACTTGGCGCTCAGA	white spruce	ATTTTCTTCCTGGTTTCGACACGGGGGATGATAACTTCACTGTTCCAGACATTGTATTCGCCCCATCTGCAAAGCGAATGAGGRTGTCCAACACSACTCTCCATGATCAGCAGCTTTTTA[A/T]TATGTAAAAACGCTGAAGGAATCATCTAATCATACGAATGTACTGTATCTGTATGAACTGTCCTGGATCAAATTCCATTATGAACTATTTTGGGTTACTGGATTTATTTTTCCATGAACA	STO (SALT TOLERANCE) DNA binding / protein binding / transcription factor/ zinc ion binding	1526	BT108772
487	PGLM0-0754	2	unmapped					8781b	ESTP	Illumina bead array	[T/G]	[1]	GQ0197_K07	Intron	N/A	ACTTCGTCAGTAACGGACGGCAACCCTATGCTAGAATTGCAAATT	GAGTCGAGGTCATATCGTGGCAACCCTATGCTAGAATTGCAAATG	CCAAAGCACAATTTACATATTACAATGCCATTCTGCTTAGCGCCAAATGTCTGCCTATAGTGAGTC	ATGCCATTCTGCTTAGCGCCAAAT	white spruce	ACAGTGTTTGTTGTTGTTAATCTGAGTGATTGTTGATTGTAATATGTAAATTGTGCTTTGGA[A/C]ATTTGCAATTCTAGCATAGGGTTGCGCAATACATTCTCTTATGTCAAGACATGGCATCATATTATTCCTGACACAGTGGATAATTTGTATTTAAATGCAGTGGGATATACTGTCCAATGG	ANL2 (ANTHOCYANINLESS 2) transcription factor/ transcription regulator	1657	BT102600
488	PGLM0-0755	3		*				2473e	SNP	Illumina bead array	[T/G]	[1]	GQ00412_P07	586	-	ACTTCGTCAGTAACGGACTGAGACTGGTGGACGTTATAAGCGT	GAGTCGAGGTCATATCGTTGAGACTGGTGGACGTTATAAGCGG	ATTAGCCTGCCTGTTCTTCTTGTCGCGGTAAAGGGTTCTCTATGGTCTGCCTATAGTGAGTC	TGTCGCGGTAAAGGGTTCTCTATG	white spruce	GTTATGTCAGCCTTCTGCAGCAAGCCATGTGYCCTTCTGCTCAAGGCAGCAAAATTCTGTACAATGAGGCTAAGAAGCTGGTGGAGAATCAGAAGAACAGGCAGGCTAATGCAGYGGCCA[A/C]CGCTTATAACGTCCACCAGTCTCATGAGAATTGTGGTGAGAGCAAATATAATCTCTGAGAAAGCCCACAACGATGTACAGAGCTCCAGCGACGAAGAGAA	MYB106 (myb domain protein 106) DNA binding / transcription factor	1171	BT100732
489	PGLM0-0756	9		*				7889e	SNP	Illumina bead array	[T/C]	[1]	GQ03204_C01	1580	+	ACTTCGTCAGTAACGGACGGGTGAAGATTATGCCAGTTCTACCTTCT	GAGTCGAGGTCATATCGTGGGTGAAGATTATGCCAGTTCTACCTTCC	TTGTAATAGGTTTGTGTAGTCAAGTGTGCGCTCCGAAAACCACATATAGGTCTGCCTATAGTGAGTC	GTGCGCTCCGAAAACCACATATAG	white spruce	AATTGAATAGCAACAGCATTTGAGACCTTACATTCTGACGTTTCCCCTCTTCTTACCCCTAGAAAATGAACATCGCTTTCAGCCTATAAACTTGACTACACAAACCTATTACAAG[A/G]GAAGGTAGAACTGGCATAATCTTCACCAGATTGCAAACTACAAATACAGAACAAAACAGCAAAAGCTAATGCTGTACTTTTAAGGTTTAAGCTCTTTCAACACGTCTTTTCTCCCAGACA	MSI1 (MULTICOPY SUPRESSOR OF IRA1) protein binding	1754	BT109055
490	PGLM0-0757	3		*				3870e	SNP	Illumina bead array	[A/G]	[1]	GQ0168_K17	875	-	ACTTCGTCAGTAACGGACGCGGGCGCTGAAGGAGCCA	GAGTCGAGGTCATATCGTGCGGGCGCTGAAGGAGCCG	GGGGCATGAAGCAGAACTTGAAGAGTTTGCATTCGTAGGCACGTCTGCCTATAGTGAGTC	TGAAGAGTTTGCATTCGTAGGCAC	white spruce	ACATAACCAGATGGATTCCAAGAATTCCCGTTTTGCCCAATGGATTCSAKCGTTAAAGAAAAGAAAGGGGCAATCTCAGGTCCAGGYAWATCACCWTGGCCGCCGGGCGCTGAAGGAGCC[A/G]GGGGGCATGAAGCAGAACTGCTGTCCCTGGACGATGATCCACCCTCTGCACTGTCTGGAACCTCGCTCGGCAATCCTTGGCGACAAACAGGACACGAATTGTGTTGAGCCAGCCAGGGAA	zinc finger (C3HC4-type RING finger) family protein	1438	BT102208
491	PGLM0-0758	7	unmapped					1607c	SNP	Illumina bead array	[A/G]	[1]	GQ03231_M08	674	-	ACTTCGTCAGTAACGGACGAAATGTACCAACCAGGACAGGCAA	GAGTCGAGGTCATATCGTGAAATGTACCAACCAGGACAGGCAG	AAATCCCTGTTCCTAAGCATATATACCGTTTGACCTGGGAGTTACTGGTCTGCCTATAGTGAGTC	TACCGTTTGACCTGGGAGTTACTG	white spruce	CTACTCAATTCGCTGCATAGAATTTCTGAAACAAATGTTCATAAAAGACAGTTATTAACACACTAACATTATTCAATATGCCAGAAACTTGTACAGATAAATGTACCAACCAGGACAGGCA[A/G]RAAATCCCTGTTCCTAAGCATATATCCCTTGTACATTCTATGATTATTTACATTATATGYCTCTTATGTACAGTCCTTCCACTGCGGCTAAGTGAACTATTCGAGCTTGGTGCACATATA	TRFL6 (TRF-LIKE 6) DNA binding / transcription factor	880	BT111041
492	PGLM0-0759	2	unmapped					6008c	ESTP	Illumina bead array	[T/A]	[1]	GQ03112_H13	Intron	N/A	ACTTCGTCAGTAACGGACGTCAAGGAGGTATGATAGCACAGTATTTCT	GAGTCGAGGTCATATCGTGTCAAGGAGGTATGATAGCACAGTATTTCA	ATGCTTCACTCTACTTCTTGATAATATGTGGCCGGTTCTTTCACAAACGTCTGCCTATAGTGAGTC	TATGTGGCCGGTTCTTTCACAAAC	white spruce	TTTTATTCCTCTCATTTTGCTTCATATTTAAGATCATGGATTAAGAAAGATCTATGCTACTTTATCAAGAAGTAGAGTGAAGCATA[A/T]GAAATACTGTGCTATCATACCTCCTTGAATTCAAACTTGTGACCGCAGCTAGGACATACTTTTGATCCACTGATTTGTTGCTCTTCAAGTTTGGCATCAATCAAACTGSAGCTGTTGGTT	anac075 (Arabidopsis NAC domain containing protein 75) transcription factor	1571	BT107763
493	PGLM0-0760	4	*	*				3673m	SNP	Illumina bead array	[T/A]	[1]	GQ03308_J05	1474	-	ACTTCGTCAGTAACGGACTTGCACATATTTCTCATCGCGAAT	GAGTCGAGGTCATATCGTTTGCACATATTTCTCATCGCGAAA	AGAGCTGATTACACAAGGTAATGCTCGTGCTTATCTTGGACACATGAGTCTGCCTATAGTGAGTC	CTCGTGCTTATCTTGGACACATGA	white spruce	TAAGTGGTTTAGGGATTTGTAGCAGTGAGCTCGATCTGGACCAGCAAGATTACGATCTAATGCACAACCCCTGCATGCAATCCATCGACTCCATTGCATTACCTTGTGTAATCAGCTCTT[A/T]TTCGCGATGAGAAATATGTGCAACCACTTCATAACCCCTGCATGCAATCCATCCACTCCAT	WRI1 (WRINKLED 1) DNA binding / transcription factor	1631	BT111996
494	PGLM0-0761	1	*	*				6978n	SNP	Illumina bead array	[T/A]	[1]	GQ03302_E23	863	-	ACTTCGTCAGTAACGGACGGGATGGATCGGTCCTATTTTCCCT	GAGTCGAGGTCATATCGTGGGATGGATCGGTCCTATTTTCCCA	CTTGTTGCAATTCCTATAAAATACTTTCCGCCAAGTTAGCAGAAATCCGTCTGCCTATAGTGAGTC	TTTCCGCCAAGTTAGCAGAAATCC	white spruce	TAAGTAAGGATTTCATAAGCTTCTCAGATCTAAAATATAAAGACATTGGAAAAGCTTTATTGAGATAAAGCTCTATATTATTATATAAGCACTCTGTATTTTATAGGAATTGCAACAAGG[A/T]GGGAAAATAGGACCGATCCATCCGTAATTAAATGTATTTCTGCTTCTGATGATRGGAGGGGATTTTTTCATTTGTAACGATGAAGAA	zinc finger (C3HC4-type RING finger) family protein	1025	BT111696
495	PGLM0-0765	1		unmapped				12277f	SNP	Illumina bead array	[T/C]	[1]	GQ03311_L15	1304	-	ACTTCGTCAGTAACGGACGCCCCAGGGTTGTTTACCAGCTAT	GAGTCGAGGTCATATCGTGCCCCAGGGTTGTTTACCAGCTAC	CTCTAGGGTAAATGTCATAAAACAATAGTCCGAAGGAATGCTGACAGGGTCTGCCTATAGTGAGTC	ATAGTCCGAAGGAATGCTGACAGG	white spruce	ACATTCCAAGATCTAGGGACTATACTCCTTTTTTTCCATTTTGTTATTTTTTTAAARCTTGAYATTTTGGACCCAAAARTATCTGGTCTTTTAGCTGTTTTATGACATTTACCCTAGAGT[A/G]TAGCTGGTAAACAACCCTGGGGATATAGACCCTACTTGTAGGGTTGTTTTGGAAGATGTGAKCRATTGGTCGTCAAGAAAAGTTGACGAGACAGGGCAAAATYTGATGGTAC	zinc finger (CCCH-type) family protein	1820	BT112195
496	PGLM0-0766	10	*					6785c	ESTP	Illumina bead array	[A/G]	[1]	GQ03715_C05	Intron	N/A	ACTTCGTCAGTAACGGACGGAACTGGCAGAAACAGAAGCACATA	GAGTCGAGGTCATATCGTGGAACTGGCAGAAACAGAAGCACATG	TTGTGAAAACTTGCCTTTAGAGGCATACGGAACCAGGGATTGTAACGTCTGCCTATAGTGAGTC	GCATACGGAACCAGGGATTGTAAC	white spruce	AAAGGAAGTTCAGGAGCACTACTCTTTGTTTGTGGAGATCCACTGACCACCCATGTATTGGCRACAACTGAAGCTTGAACTGGCAGAAACAGAAGCACAT[A/G]ATTGTGAAAACTTGCCTTTAGAGAATTCTTGGACTATCAACTACTCATCRACAAAAAACCTAAAAGGGAACTATTTTCATTCACAAATTTGTAGCCCTGCATTAGTCAAATAAACAGAGT	nascent polypeptide-associated complex (NAC) domain-containing protein / BTF3b-like transcription factor putative	907	BT116275
497	PGLM0-0767	6	*					4312a	SNP	Illumina bead array	[T/C]	[1]	GQ02754_G07	1400	+	ACTTCGTCAGTAACGGACGAGATCCGGCAGGGGTTGTT	GAGTCGAGGTCATATCGTGAGATCCGGCAGGGGTTGTC	ATAAGTCTCAGAGCTATGGCAATGGATCTTGAAATTGTCGCACAGCAGTCTGCCTATAGTGAGTC	GGATCTTGAAATTGTCGCACAGCA	white spruce	GAAACCWGCCCAAAAGACGTCGGACTGACAGAACCTACCGTCGATGTCGTTTTGCTGGCTCGATCCTGCGCGAAAGAGCTGCTCATCGCTGCATGAATTGCCATAGCTCTGAGACTTATT[A/G]ACAACCCCTGCCGGATCTCCCACAAAAAAATCCGGCCGATTTCCGTTGCCCRGGGTTCTGTTTTCTTCTTCTGATTTAGCCGCGGCCTCGCCGGAAGGAAGCACGGGCCGGTGACCTTCG	STOP1 (sensitive to proton rhizotoxicity 1) nucleic acid binding / transcription factor/ zinc ion binding	>1746	DV997502, GT740161
498	PGLM0-0768	8	*					1810v4	SNP	Illumina bead array	[C/G]	[1]	GQ02013_H10	417	-	ACTTCGTCAGTAACGGACTAGGCATCGGAACACCAACCTTC	GAGTCGAGGTCATATCGTTAGGCATCGGAACACCAACCTTG	CAGGATTCTTAAAATCCGGCTACATCGGAGTCAGAATTGTGACGGTCTGCCTATAGTGAGTC	TACATCGGAGTCAGAATTGTGACG	white spruce	TTCAAAGCGGGGAGAAGTGCCCCCCGGCTTGAAACTGCATAACTTGCAGTCTGCYGAAAGAAGAGACGAGGTCCCGTACTTGTCTTCGCCTCCCATGATAGGCATCGGAACACCAACCTT[C/G]ACAGGATTCTTAAAATCCGGCCTGTAAGTTTGCCCGAGAACGCCCTCTACAGCCGCAGAGAGACTCAAGTACTTGAACTCTATTGCCAGATGAGCAAA	late embryogenesis abundant protein-related / LEA protein-related	844	BT102742
499	PGLM1-0007	1					*	10110f	SNP	Illumina bead array	[A/G]	Pelgas et al. (this paper)	GQ03303_M20	1772	-	ACTTCGTCAGTAACGGACTGCACTGAACATACTGGAGATTTGA	GAGTCGAGGTCATATCGTTGCACTGAACATACTGGAGATTTGG	TAGGAATTGCATGCAGTAAACATCGTAGAGCGCGGACAATTCGGTCTGCCTATAGTGAGTC	ATCGTAGAGCGCGGACAATTCG	white spruce	CAAAACTGTTCCAAATTCTTAAAAATTTGAATGAGAATTCATAATTGCAGATTTTTCAGTTCAAATAAATTGCATATGAAACTGTCTGATGACTTGTGCACTGAACATACTGGAGATTTG[A/G]AAAATTGTTCCAAMTAGGAATTGCATGCAGTAAACACTTCTCAACTCGGAGTCTAACTCTTTATCCATTAGGATACTATTTCAAAGCTGCAAYGACGCACAGAGTACAATGTTCTKTAAC	ATBAG1 (ARABIDOPSIS THALIANA BCL-2-ASSOCIATED ATHANOGENE 1) protein binding	1881	BT111800
500	PGLM1-0017	1				*		10727b	ESTP	Illumina bead array	[A/C]	Pelgas et al. (this paper)	GQ02906_C02	Intron	N/A	ACTTCGTCAGTAACGGACGGCCTCACTCAATGTCCCTGCA	GAGTCGAGGTCATATCGTGGCCTCACTCAATGTCCCTGCC	GTTAAGCACACAGCCTACACAGTGTGATAACGGTCGCTACACGGGTCTGCCTATAGTGAGTC	TGTGATAACGGTCGCTACACGG	white spruce	GGTACCATCCTTGAAATAAGGGGAAGTGCCTGGGGTTTCTAGGATCTATTTTTCAAGGAAAAAAAGGATAGTGTCTTTGTGATGTACCTGATAATTGTGGGCCTCACTCAATGTCCCTGC[A/C]RYGTTAAGCACACAGCCTACACAGCTTGCTTTACATTGGGAACCATCCTTGAAATGGGGGGAAGTGCCTGGGTTTCCAGGATCTATTTTTCA	NAD-dependent epimerase/dehydratase family protein	1901	BT106261
501	PGLM1-0028	1					*	13359g	SNP	Illumina bead array	[T/C]	Pelgas et al. (this paper)	GQ03118_P03	1449	+	ACTTCGTCAGTAACGGACGAAATCTCCGAATCCGAATGTGGT	GAGTCGAGGTCATATCGTGAAATCTCCGAATCCGAATGTGGC	CATTAGTTGGAGGACCTTTTCTATGTTCGACTGTCGCCGCAAGAGTCTGCCTATAGTGAGTC	ATGTTCGACTGTCGCCGCAAGA	white spruce	ACTATTGTAGGTAGAGGGCTCATTTTGCATGGGATTGGATCTAATATCAATGAAACTATCATTCAGAAAAGGTCCTCCAACTAATGCCCCCGTT[A/G]CCACATTCGGATTCGGAGATTTGGATTTGAACCATACAAATCCACTATTACAATCATACACCGTAGATGCATCAGCAGGAATAGATGCACCTCTATGGTGGACCTGT	AtGH9B7 (Arabidopsis thaliana glycosyl hydrolase 9B7) catalytic/ hydrolase hydrolyzing O-glycosyl compounds	1679	BT108251
502	PGLM1-0034	1					*	11066j paralog LG 9	SNP	Illumina bead array	[C/G]	Pelgas et al. (this paper)	GQ0206_D24	442	-	ACTTCGTCAGTAACGGACGCCAAAGAGGTTGGTCTCGCCTC	GAGTCGAGGTCATATCGTGCCAAAGAGGTTGGTCTCGCCTG	GATGTCTAGTCCTCCGAAAGGAACTACGCGCTCTGACGTACCAGTCTGCCTATAGTGAGTC	AACTACGCGCTCTGACGTACCA	white spruce	ATCGAGTTCGTCTGATGAATATCCGCAATTCGTCTCCTTTTTATCGACCCTTCCCTGGGGAGTCCAACCTCCAAAGAGGTTGGTCTCGCCT[C/G]GGATGTCTAGTCCTCCGAAAGGATGAAAGGACGGGTGATCCTGCGTGAAGGAGATCAGATTCTCACTCTCGTTTCTTGTGAGGAGCTCAGAGGCCTCATAAAGTTGAGCCTGGAAATTCT	AMS (ABORTED MICROSPORES) DNA binding / transcription factor	1357	BT103080
503	PGLM1-0038	1					*	8121j	SNP	Illumina bead array	[T/G]	Pelgas et al. (this paper)	GQ0013_B07	950	-	ACTTCGTCAGTAACGGACTGATACATGCAGACAGAATTGGAAAAT	GAGTCGAGGTCATATCGTTGATACATGCAGACAGAATTGGAAAAG	TTACTGACGAATAACGGTTATGAGAACGGGTCGCTATGTCGTTGGTCTGCCTATAGTGAGTC	AGAACGGGTCGCTATGTCGTTG	white spruce	GTTGTTCAAARGTTTTTTGGCKGGAAAGCCCTTACCAAGTTAATTTGATTTGGTGGAAAYTGTTGAGTCCGYTTGCATAACCGTTATTCGTCAGTAAT[A/C]TTTTCCAATTCTGTCTGCATGTATCACCGTTTTTTCCCAGTTGAGTTTGCATGCTGAATAATTGCTCTTCCTCAGTTGAGTTTGCATGCCGAAGAATTGT	BRS1 (BRI1 SUPPRESSOR 1) serine-type carboxypeptidase	>1201	CK443249, CK443250
504	PGLM1-0077	1				*		10494v1	SNP	Illumina bead array	[T/C]	Pelgas et al. (this paper)	GQ03402_C01	428	+	ACTTCGTCAGTAACGGACGCGAGGCAGGAGACACCAGAGCT	GAGTCGAGGTCATATCGTGCGAGGCAGGAGACACCAGAGCC	CCGAGTACGTGAATCTTCTCATGGCGTGAGCGTAGCAATTCGTGTCTGCCTATAGTGAGTC	TGGCGTGAGCGTAGCAATTCGT	white spruce	GTTGCTTGAAGTGGCCAAGATGAAGTAAGCCACAATGTGGCCAATTGAACCCCATGCAAGCACATCAACAATGTTAAASCCAGCTGGGTCATTGCTCTTGAGAAGATTCACGTACTCGGT[A/G]GCTCTGGTGTCTCCTGCCTCGAAGTGGGTCTGTCCATTCTGYGAAGGCAGGCCTTGTTTCGCCACATTGTCCCTCTGAAATGACAAGAACACGAACCTTCCAAGGAACAGTGAAGCCCCT	PSAG (PHOTOSYSTEM I SUBUNIT G)	795	BT113232
505	PGLM1-0108	1					*	10494e	SNP	Illumina bead array	[A/G]	Pelgas et al. (this paper)	GQ03402_C01	473	-	ACTTCGTCAGTAACGGACGCATGCAAGCACATCAACAATGTTA	GAGTCGAGGTCATATCGTGCATGCAAGCACATCAACAATGTTG	GTCATTGCTCTTGAGAAGATTCCACGAACCGACGCCATTTGACTGTCTGCCTATAGTGAGTC	CACGAACCGACGCCATTTGACT	white spruce	CTGGCAGAAGAGAATTCAAAAGAAATTAGGGTTGTATCCGTTGCTTGAAGTGGCCAAGATGAAGTAAGCCACAATGTGGCCAATTGAACCCCATGCAAGCACATCAACAATGTT[A/G]AASCCAGCTGGGTCATTGCTCTTGAGAAGATTCACGTACTCGGTRGCTCTGGTGTCTCCTGCCTCGAAGTGGGTCTGTCCATTCTGYGAAGGCAGGCCTTGTTTCGCYACATTGTCCCTC	PSAG (PHOTOSYSTEM I SUBUNIT G)	795	BT113232
506	PGLM1-0109	1					*	9039e	SNP	Illumina bead array	[T/G]	Pelgas et al. (this paper)	GQ03316_G03	574	+	ACTTCGTCAGTAACGGACGCCAGGTATTGCCCGATCATCTGT	GAGTCGAGGTCATATCGTGCCAGGTATTGCCCGATCATCTGG	ATCATACATAAGTTGTACATTTCCGCTACGGAAGCTCGCAGGTGTTGGTCTGCCTATAGTGAGTC	CTACGGAAGCTCGCAGGTGTTG	white spruce	GATAGATGTGACTTTGAAGAAGCCAATAGATTGACAGTTCTATTATCTGTTATGAAAGGAGTTGTAGCTGTTCGGAAATGTACAACTTATGTATGATA[A/C]CAGATGATCGGGCAATACCTGGGGCTAACTACAGAACTGAACATGGCATACCGAARTGACATTTATATGGATAAAAAAGGAAATGGGAGATGCCATGTGCCC	SBE2.2 (starch branching enzyme 2.2) 1 4-alpha-glucan branching enzyme	908	BT112501
507	PGLM1-0131	1				*		1870b	ESTP	Illumina bead array	[T/C]	Pelgas et al. (this paper)	GQ0256_H05	Intron	N/A	ACTTCGTCAGTAACGGACGTCTGCAAATCAAATAAAAAAATGTTTAT	GAGTCGAGGTCATATCGTGTCTGCAAATCAAATAAAAAAATGTTTAC	GTAAGCATCAACTGACAACCGAAACGGTTCATTCGTCACGCGTCTGCCTATAGTGAGTC	CGAAACGGTTCATTCGTCACGC	white spruce	CATTTAACGTTTSCTCAAATCTYGATTTAAAYGTTGTCAGTTGATGCTTACA[A/G]TAAACATTTTTTTATTTGATTTGCAGACYAGCACTGCAGGTGRCAGTGCYGAAGAGTCAGACAAATCTAAGTCTGAGGTAAATGACGAGGATGACGAAGAAAGTGGAGAGGTATCTGAAC	HMGB1 (HIGH MOBILITY GROUP B 1) DNA binding / chromatin binding / structural constituent of chromatin / transcription factor	1536	BT103538
508	PGLM1-0132	1					*	7070e	SNP	Illumina bead array	[T/C]	Pelgas et al. (this paper)	GQ0031_F03	706	+	ACTTCGTCAGTAACGGACGGGTGTGTCAGAATGCGGGGT	GAGTCGAGGTCATATCGTGGGTGTGTCAGAATGCGGGGC	GTCGATGGACAAAGTAACGACACCACGACCTTTTCGCCTGTAGGTCTGCCTATAGTGAGTC	ACCACGACCTTTTCGCCTGTAG	white spruce	CGGTGGGGAGAATCGGCTGGTCGTCGCACGGTGTTCCCATGAGCAACGCCAGTGCCCGTTCGAGCTCCGTCGTTACTTTGTCCATCGACGGGCGCTCCTT[A/G]CCCCGCATTCTGACACACCGGCAGGCCACGCGGGCAATTTTGTACAGCGCCTCGTAGTTCAGTGGYGGTTCCAATGTCGGATCCAGGATGGCCGAG	ACR4 (ARABIDOPSIS CRINKLY4) kinase/ transmembrane receptor protein kinase	1309	BT100605
509	PGLM1-0159	1				*		7488a	SNP	Illumina bead array	[A/G]	Pelgas et al. (this paper)	GQ03806_D16	669	+	ACTTCGTCAGTAACGGACGCGTCCGAATTCGATGAGTGGA	GAGTCGAGGTCATATCGTGCGTCCGAATTCGATGAGTGGG	TCGAGAAATTAAGGTCGATTCTAGTACGCTCCTACCACGTCGATGTCTGCCTATAGTGAGTC	AGTACGCTCCTACCACGTCGAT	white spruce	CTCAGGGATGCCTTCAAGGCCCTCGACAAAGAGGGCACCGGCAAGATTTCTGCCAGCGAACTCCGTCATATTCTTACCAGTGTCGGGGAGAAGTTGGAGCCGTCCGAATTCGATGAGTGG[A/G]TTCGAGAAATTAAGGTCGATTCTGACGGAAACATCTGCTATGAAGATTTTATCGCCAGGATGATGGCCAAGTAATTTCTAGCTTGCTGTGTTGTTGTGATACACACTCTTTTTAAAYTTT	calmodulin putative	984	BT116761
510	PGLM1-0198	1					*	16364e	SNP	Illumina bead array	[T/A]	Pelgas et al. (this paper)	GQ04002_G01	1029	+	ACTTCGTCAGTAACGGACGCCAGCAATTTGTGTGACGACAGT	GAGTCGAGGTCATATCGTGCCAGCAATTTGTGTGACGACAGA	TGATGAAGTTTCCTGTGAAACCGGCAGATAGCACGTTTCGACTGTCTGCCTATAGTGAGTC	CGGCAGATAGCACGTTTCGACT	white spruce	CGAATCAAACCCAGCAGGAACAGAACTAACCGTTTCATTATAATTATCCAGAGGCTTGTGAACACGCCCTGCAATGACTCTGCAAACCAACATGGCTCGTTTCACAGGAAACTTCATCAA[A/T]CTGTCGTCACACAAATTGCTGGACTTATGAGCTCTAAGGCTGGTGTGAAGTGGAC	zinc finger (C2H2 type) family protein	1402	BT118102
511	PGLM1-0200	1					*	10558-1	SNP	Illumina bead array	[A/G]	Pelgas et al. (this paper)	GQ02904_G11	1778	+	ACTTCGTCAGTAACGGACCAAGGGCTGCTATGAGAATAACCAA	GAGTCGAGGTCATATCGTCAAGGGCTGCTATGAGAATAACCAG	TTGCTTTCATCAAAGCTTATCATCGGCTAGGCGGATAATGCTGGTCTGCCTATAGTGAGTC	ATCGGCTAGGCGGATAATGCTG	white spruce	GTATATGGAGCTGTTTAATTAGCTTAGTATGAATAATTGTAAGAGTAGACCAAAATATTCAGTGCTTATATTGCATGATGTATTGGATGTTACATGCAAGGGCTGCTATGAGAATAACCA[A/G]CTTGCTTTCATCAAAGCTTATCCAACAAAATGAAATATGAGAATTATCAGCTTGGTTTCATCAAAGCTTATCCAGTGAAACAAAAAATAGATTCACCATCATCATTATCTAAGAAACAAA	transaldolase putative	1865	BT106173
512	PGLM1-0205	1				*		9016a	SNP	Illumina bead array	[T/G]	Pelgas et al. (this paper)	GQ03707_L07	833	+	ACTTCGTCAGTAACGGACGTCATTAAAAATGATCGAGAATGCTT	GAGTCGAGGTCATATCGTGTCATTAAAAATGATCGAGAATGCTG	TTGTGTTGCATTATATATGGTGTTATACCGGCCTAAGCACTCGCAGTCTGCCTATAGTGAGTC	TATACCGGCCTAAGCACTCGCA	white spruce	TACAAGAATAGAATAAAATATACAAAACACTCAACCTTCAGCTGAAAACAACTTAAATCTGCACAGTATTGGACAAATAAACACCATATATAATGCAACACAAT[A/C]AGCATTCTCGATCATTTTTAATGACRGMKGGMWRKAAATGC	RABB1C (ARABIDOPSIS RAB GTPASE HOMOLOG B1C) GTP binding / GTPase	1158	BT115868
513	PGLM1-0208	1				*		2818a	ESTP	Illumina bead array	[C/G]	Pelgas et al. (this paper)	GQ02906_A17	Intron	N/A	ACTTCGTCAGTAACGGACGCACAATGTAAATTTCTGAATTGGGAC	GAGTCGAGGTCATATCGTGCACAATGTAAATTTCTGAATTGGGAG	TCTGTAGAAAACTATTCAACGGCCTAGAACGTCAGACCGGCTTGCGTCTGCCTATAGTGAGTC	CTAGAACGTCAGACCGGCTTGC	white spruce	CCAAGATCACCACTCCAAAACTATAGATGTCACTTTTTTCATTCACCTTAAGTGTGTAGGCATACTCTGCACAATAGCACAATGTAAATTTCTGAATTGGGA[C/G]CTCTGTAGAAAACTATTCAACGGCTAAAGAAAAACAAGATTAACATAAGATCGTAAATCTAAAGAAAAKAAATATTAACATAAGACTAGCTTCCTACTCA	HSL1 (HAESA-Like 1) ATP binding / kinase/ protein serine/threonine kinase	2208	BT106257
514	PGLM1-0235	1				*		7554a	SNP	Illumina bead array	[T/C]	Pelgas et al. (this paper)	GQ02826_H24	1271	-	ACTTCGTCAGTAACGGACCCTTTGTCATATGAAGAGGAGAGAACCTT	GAGTCGAGGTCATATCGTCCTTTGTCATATGAAGAGGAGAGAACCTC	GTGTAAACGTACCAAAGAAATTATTGCCTGGCGAATAAAGGTCGTACGTCTGCCTATAGTGAGTC	GCCTGGCGAATAAAGGTCGTAC	white spruce	TTTAACGGCAGTAATGTTTACTGAGAAGTAGATCTCATGCACTAAATTGGCAGTTCTAGTTGAACTGTATGTCATTTGAGGTGATTTATCAGCAAATAATTTCTTTGGTACGTTTACACT[A/G]AGGTTCTCTCCTCTTCATATGACAAAGGCCATTTGTGAGAAGTTTTT	zinc finger (C3HC4-type RING finger) family protein	1490	BT105703
515	PGLM1-0243	1					*	13359f	SNP	Illumina bead array	[A/C]	Pelgas et al. (this paper)	GQ03118_P03	GQ03501_D01 (182)	-	ACTTCGTCAGTAACGGACTCGACCTGTTTGGCATGTTAAAGAA	GAGTCGAGGTCATATCGTTCGACCTGTTTGGCATGTTAAAGAC	ATAAATAAGCGCAATGTTTTCATACCTGGTTTAACCGTCGGCAACGTCTGCCTATAGTGAGTC	ACCTGGTTTAACCGTCGGCAAC	white spruce	CACCTCTATGGTGGACCTGTTTTGGGTAATTTCCCCCAAAGCCTACCAAATAGCTCATCTTCATAGGATTCTCACCCAAAATATAATCGACCTGTTTGGCATGTTAAAGA[A/C]TATAAATAAGCGCAATGTTTTCATTGAAAAAGTWTTAAACCCAACTATGAAGTTGTCTTTAATATAGGTATGCAAATTCWTGTTGTAAAGTTCAATGT	AtGH9B7 (Arabidopsis thaliana glycosyl hydrolase 9B7) catalytic/ hydrolase hydrolyzing O-glycosyl compounds	1679	BT108251
516	PGLM1-0250	1					*	i1306e	SNP	Illumina bead array	[A/G]	Pelgas et al. (this paper)	GQ03709_J01	749	+	ACTTCGTCAGTAACGGACTGTTTCGTGTATTGCTCTTTTAATGAAA	GAGTCGAGGTCATATCGTTGTTTCGTGTATTGCTCTTTTAATGAAG	GTTTAGTCGTGGGACTAGCTTATACCAAGGGGCTCGACTTAGTCCGTCTGCCTATAGTGAGTC	ACCAAGGGGCTCGACTTAGTCC	white spruce	ATGGTAGGTTAGGGTAATGACTGGTTCTACTGTTGTGTTGTTGTAATAAGGGTTTCTCGTGGCGTGGCAACCCTAGACACCTTTTAACGTTTATGTTTCGTGTATTGCTCTTTTAATGAA[A/G]NAYGACTCTGGTTTAGTCGTGGGACTAGCTTATATTTCCATGGACCCCTCTCAAATTTAAAATTCTATGGTCTTTGATGACGTGGKTWTTACMKGGTATGGCTTGCCTTTTACTCCCATG	ROC3 peptidyl-prolyl cis-trans isomerase	868	BT115966
517	PGLM1-0280	1				*	*	10001k	ESTP	Illumina bead array	[T/C]	Pelgas et al. (this paper)	GQ02809_H11	Intron	N/A	ACTTCGTCAGTAACGGACTCAAGATTAGGCCATGAACTATAACCTT	GAGTCGAGGTCATATCGTTCAAGATTAGGCCATGAACTATAACCTC	ATAGCTTTACATAGCTACCGGATTAGCGACGATACATGGCCTCGTGTCTGCCTATAGTGAGTC	TAGCGACGATACATGGCCTCGT	white spruce	TCTTGAATCTTTGGAAACATTTTAATCTTTAGMTTTGCACAGTTCATTTCAGGGAAAAACAAGACCTATCCGGTAGCTATGTAAAGCTATYTGTTGCACGC[A/G]AGGTTATAGTTCATGGCCTAATCTTGATTTTGCAGACCGATACGGCATCCGTTCTTCTTGAAGCCATGGGATACATTAAATTCCTACAAGATCAGGTTCAGGTACGAAGCCTTTGCATTG	ethylene-responsive protein -related	1347	BT104355
518	PGLM1-0301	1				unmapped		1306f	SNP	Illumina bead array	[A/C]	Pelgas et al. (this paper)	GQ03709_J01	311	+	ACTTCGTCAGTAACGGACGGCCGGGAACGGTACCGGA	GAGTCGAGGTCATATCGTGGCCGGGAACGGTACCGGC	GTGAGTCCATCTACGGTTCCGGAGGGTCAGTCCGCACTACGTGTCTGCCTATAGTGAGTC	GGAGGGTCAGTCCGCACTACGT	white spruce	CCGTGTGATCCCTGGCTTCATGTGCCAGGGAGGGGATTTTACCGCCGGGAACGGTACCGG[A/C]GGTGAGTCCATCTACGGTTCCAAGTTCCCCGACGAGAATTTCGTGAAGAAGCACACTGGGCCGGGAATCCTGTCGATGGCAAACGCCGGGAAGAATACCAACGGATCCCAGTTCTTCGTC	ROC3 peptidyl-prolyl cis-trans isomerase	868	BT115966
519	PGLM1-0310	1				*		15782b	ESTP	Illumina bead array	[C/G]	Pelgas et al. (this paper)	GQ03519_K19	Intron	N/A	ACTTCGTCAGTAACGGACGGACAGTTTCTAACTCGTTATTTTTTC	GAGTCGAGGTCATATCGTGGACAGTTTCTAACTCGTTATTTTTTG	AGGTACTATCATAACATTACATCCAATGGTCACCACGCTTTGCACGAGTCTGCCTATAGTGAGTC	ATGGTCACCACGCTTTGCACGA	white spruce	CATTATGAATATTGTTTGAAAATAAATAGCAAGTCCAAATTTTTACAGTACTAATTTKGGACAGTTTCTAACTCGTTATTTTTT[C/G]TAGGTACTATCATAACATTACATCCAATACATTGACAGTATTAGAAGCCATGGCTGCACATGGAGTGAAGAAACTGATATATTCAAGCACATGTGCAACTTATGGAGAACCTGCTCAAAT	MUR4 (MURUS 4) UDP-arabinose 4-epimerase/ catalytic	1801	BT114708
520	PGLM1-0314	1					*	2564e	ESTP	Illumina bead array	[T/A]	Pelgas et al. (this paper)	GQ02828_A09	Intron	N/A	ACTTCGTCAGTAACGGACGCTTTTCTAGACTGTAGCATTGGTGGT	GAGTCGAGGTCATATCGTGCTTTTCTAGACTGTAGCATTGGTGGA	TATCATTTTGCCTACTTTCAGCTGAACCGTGGGTGACTAACGAGGTCTGCCTATAGTGAGTC	TGAACCGTGGGTGACTAACGAG	white spruce	ATTCATAAACAAAACCGTTTTACAAAAGGAATAGAAAGCAAGCTGAAACTAGGCATCCTGATGAGCCATCAATGCTACAGTGTAGGATAGAAGGCAAGCTGAAAGTAGGCAAAATGATAA[A/T]CCACCAATGCTACAGTCTAGAAAAGCTGCAAGATTAGCCCATTATTACAGTAAATAAGTATTTCATGGTTTTATAAACAAAGAATTGCAGAGGAGTTTCTGTTGTTCTCATTAACAAAAA	zinc finger (B-box type) family protein	1177	BT105756
521	PGLM1-0315	1				*	*	15965j	SNP	Illumina bead array	[A/G]	Pelgas et al. (this paper)	GQ0013_O16	1339	-	ACTTCGTCAGTAACGGACGCCAACCTTCGCAGATCTGCAAA	GAGTCGAGGTCATATCGTGCCAACCTTCGCAGATCTGCAAG	ATGTCGAAATATAAACTCAGTAACTGGATGGCCGTATTGCACACTGTCTGCCTATAGTGAGTC	CTGGATGGCCGTATTGCACACT	white spruce	ACATAYCCCACTCTCCATCKCTATTTAAATTTTCTACAGAGCTGGTTTTCTATCCAATGCCTCTATCAGTTTCATGGCAATGGATTCTCCATATACGTTCCAACCTTCGCAGATCTGCAA[A/G]TATGTCGAAATATAAACTCAGTAARTGAAMTGACTGGATAATTTGAGTAATCTTAAATAATGGTGATTATAAAACTCAGYGTATTCTTACCAGTGTATTGAATACAAAGACATGGTGATC	basic helix-loop-helix (bHLH) family protein	>1623	GE471769, CK443202, CK443204
522	PGLM1-0318	1				*		12277a	SNP	Illumina bead array	[G/C]	Pelgas et al. (this paper)	GQ03311_L15	1056	-	ACTTCGTCAGTAACGGACGAAACCTACAGTGCATCCCTCCAG	GAGTCGAGGTCATATCGTGAAACCTACAGTGCATCCCTCCAC	GCATCAACTGGATTTTCTTTCGTAACTTGGCTCCGACCTAACGGTCTGCCTATAGTGAGTC	GTAACTTGGCTCCGACCTAACG	white spruce	AGATTTGTCTTGGGTTCAAACCTCGGTGAAAGAAAATCCAGTTGATGCT[C/G]TGGAGGGATGCACTGTAGGTTTCTCTCTAGAAGCATTGAGAAACAGACAGTCAGAGAACATAAATAATGCAGTGCTGGGTACTTGGGCTGAGCAGCAGATGCATTTGGATCAGCAAATGG	zinc finger (CCCH-type) family protein	1820	BT112195
523	PGLM1-0330	1				*		8121n	ESTP	Illumina bead array	[T/G]	Pelgas et al. (this paper)	GQ0013_B07	Intron	N/A	ACTTCGTCAGTAACGGACGTGATAATCAAATAACAAACGGGGAAT	GAGTCGAGGTCATATCGTGTGATAATCAAATAACAAACGGGGAAG	AGTCATATTAAAATTCATACCTGTAGACTAATTGACGCGGCTGAAGCTGGTCTGCCTATAGTGAGTC	CTAATTGACGCGGCTGAAGCTG	white spruce	ACTGTGTTACCAATCTATCGTCACCTAATCGCAACAGGGTTGCGAATACTTCTCTACAGGTATGAATTTTAATATGACTT[A/C]TTCCCCGTTTGTTATTTGATTATCAGAACGATTTATGAATTTTTGTTTGGTTTTCAGTGGAGACACGGATACCGTAGTGCCAGTGACCTCTACAAGGC	BRS1 (BRI1 SUPPRESSOR 1) serine-type carboxypeptidase	>1201	CK443249, CK443250
524	PGLM1-0398	1				*		6176b	SNP	Illumina bead array	[T/C]	Pelgas et al. (this paper)	GQ03220_N20	759	+	ACTTCGTCAGTAACGGACAGCAATTCTTTTCTCGGAAAAGAAGT	GAGTCGAGGTCATATCGTAGCAATTCTTTTCTCGGAAAAGAAGC	ATCAGAAAAGATCTTCACATCATACCAGATCATTGCCGTTCGGTGGTCTGCCTATAGTGAGTC	ACCAGATCATTGCCGTTCGGTG	white spruce	CAAACTTATGATGTGAAGATCTTTTCTGATWACCCCTGAGAATG[A/G]CTTCTTTTCCGAGAAAAGAATTGCTTCATTTATATCATGAATGCAATCAGAAGCCCATCCACAGCAACCTTTCACTTTTAAGGTTCAGATAATATTTYATTGTCCTTACTATCCATATTA	Transcribed locus weakly similar to NP_172094.1 STO (SALT TOLERANCE) transcription factor/ zinc ion binding [Arabidopsis thaliana]	796	BT110379
525	PGLM1-0424	1					unmapped	13359e	SNP	Illumina bead array	[A/T]	Pelgas et al. (this paper)	GQ03118_P03	GQ03501_D01 (102)	+	ACTTCGTCAGTAACGGACCAGACCATTTACATTGAACTTTACAACAA	GAGTCGAGGTCATATCGTCAGACCATTTACATTGAACTTTACAACAT	AATTTGCATACCTATATTAAAGACAGCATAGAAACGTGGGGATCTCCGTCTGCCTATAGTGAGTC	GCATAGAAACGTGGGGATCTCC	white spruce	TGCGCAAGTTTGCATTTTCTCAGGTTTGCATCCACTCCATAGGTTTTTCAAATAATTATATTTCCACCAACAGACCATTTACATTGAACTTTACAACA[A/T]GAATTTGCATACCTATATTAAAGACAACTTCATAGTTGGGTTTAAWACTTTTTCAATGAAAACATTGCGCTTATTTATAKTCTTTAACATGCCAAACAGGTC	AtGH9B7 (Arabidopsis thaliana glycosyl hydrolase 9B7) catalytic/ hydrolase hydrolyzing O-glycosyl compounds	1679	BT108251
526	PGLM1-0441	1					*	6507e	ESTP	Illumina bead array	[T/G]	Pelgas et al. (this paper)	GQ03101_L16	Intron	N/A	ACTTCGTCAGTAACGGACTCGCAACAATATTTGGATTGAAAGT	GAGTCGAGGTCATATCGTTCGCAACAATATTTGGATTGAAAGG	AATATATTCCAATTTATGCACTATTCTCAGTGGCCGACTTCCATGAGTCTGCCTATAGTGAGTC	TCTCAGTGGCCGACTTCCATGA	white spruce	CAATCGTTTATCTTGAAAAGTTTAGTTACCAGCAAGCTGGTATCTTCATAGCAATTTTGGTTTAAGAATTTGAACTATACATTATCAGAGTGATTATAGTGCATAAATTGGAATATATTT[A/C]CTTTCAATCCAAATATTGTTGCGATAAGACTAATTCCAAGTCCAATGCCCAATCTATCGAAAATTAGTGTATT	catalytic/ cation binding / hydrolase hydrolyzing O-glycosyl compounds	1806	BT107007
527	PGLM1-0443	1				*		16364a	SNP	Illumina bead array	[T/C]	Pelgas et al. (this paper)	GQ04002_G01	GQ0033_G10 (847)	-	ACTTCGTCAGTAACGGACATGAACGCCATTGACATGGCAT	GAGTCGAGGTCATATCGTATGAACGCCATTGACATGGCAC	CTCTGAGCATTCATGAGACGTCAGGAACTCATCGGACTCCACTGTCTGCCTATAGTGAGTC	CAGGAACTCATCGGACTCCACT	white spruce	GTATGATAAAGCTACAGTATTCAAGAAGTTTTAACCATTTTTACTGTACAGGCAGGYCAAAACACGAGGRTAGATGTTTTATGTCCTGTCTGGTTGTGACGTCTCATGAATGCTCAGAGC[A/G]TGCCATGTCAATGGCGTTCATCACGTTACAGTAATTCTATTTGTCCACAAACATCCGTCCTCGGTAAAGTTTGTATGAGTTGAGATTTGGT	zinc finger (C2H2 type) family protein	1402	BT118102
528	PGLM1-0468	1					*	1796e	ESTP	Illumina bead array	[T/C]	Pelgas et al. (this paper)	GQ0061_C09	Intron	N/A	ACTTCGTCAGTAACGGACCAAGCTTTTGAAACAAAGATTTCTAGCAT	GAGTCGAGGTCATATCGTCAAGCTTTTGAAACAAAGATTTCTAGCAC	AATTGATTAGACTGTAAATGCAAAGGCGCAACTAGGTGCAATTCTCGTCTGCCTATAGTGAGTC	GGCGCAACTAGGTGCAATTCTC	white spruce	TTGTAGTAGGATATATCAGAAGTACTTGATYCTTTTTCCTTTCTGTTGAGTAAAATCATTAATATGAATTCTCATCATCTTTGCATTTACAGTCTAATCAATTT[A/G]TGCTAGAAATCTTTGTTTCAAAAGCTTGTTCTTTTTGAATCAGGATGACATGGCGAGAAAGGATGACCCAGATGCATACATAGTTGTTGATCCGCTTCTTGAG	peptidyl-prolyl cis-trans isomerase cyclophilin-type family protein	647	BT100971
529	PGLM1-0472	1				*		7339a	SNP	Illumina bead array	[A/G]	Pelgas et al. (this paper)	GQ04008_J24	1155	-	ACTTCGTCAGTAACGGACTTTCCAATTAAATGACAACGTGCATA	GAGTCGAGGTCATATCGTTTTCCAATTAAATGACAACGTGCATG	AACAATTGCTTGCATTGAAATTGCACCGTAGACTGCTACAAGGGTCTGCCTATAGTGAGTC	TGCACCGTAGACTGCTACAAGG	white spruce	TTTTAGTTCCAGGTTTCCTCTCACAGGCATATACAGATTGGTTCCTAGAAGAACATCCTCAGGCCAGTTTCACTCTCAACAGCCAATTCTAAGGATTTCCAATTAAATGACAACGTGCAT[A/G]TAACAATTGCTTGCATTGAAATTGCAACAGACAAGTTCAGCAGGGAACTGTCACCTTCTGCTACAGATTTAATGAGAAAAATGAAATGAGAAGAGCGCGAGGRTTACTTTCTCTTTGCTG	integral membrane HPP family protein	1400	BT118653
530	PGLM1-0489	1				*	*	11089j	ESTP	Illumina bead array	[A/G]	Pelgas et al. (this paper)	GQ0207_A12	Intron	N/A	ACTTCGTCAGTAACGGACGCAGGTGAGCAATCTGTGAGAAATA	GAGTCGAGGTCATATCGTGCAGGTGAGCAATCTGTGAGAAATG	TCATTGCACGATTGATATCATGCTGGCTATGGGACGTAAAGTCGTCTGCCTATAGTGAGTC	GCTGGCTATGGGACGTAAAGTC	white spruce	GTTGAACCAGATAAACAGCAGCTATAAYAATCTGCAGTTGCAGCTCGCTTCCCTCATGAAGCAGCAGCCTCAAAATTATGGTCATGCTGTTCGAGAGCAGGTGAGCAATCTGTGAGAAAT[A/G]TTCATTGCACGATTGATATCATCGAAAATATTAAGGATGGAACATTTATATCAGTGCAACGTTTCATGRTCAGTACGTTGAATATATAGGATAAGGCGAGGAGTTACATACGAATTTTAG	WRKY6 transcription factor	2162	BT103127
531	PGLM1-0492	1					*	1796g	ESTP	Illumina bead array	[T/C]	Pelgas et al. (this paper)	GQ0061_C09	Intron	N/A	ACTTCGTCAGTAACGGACCCAATGTCTGAAAAAGCCAAAAATTAT	GAGTCGAGGTCATATCGTCCAATGTCTGAAAAAGCCAAAAATTAC	GAGAATGAGTCACAAAAATAAGAAGTGGTTGGAAACGCAGCTACCTGTCTGCCTATAGTGAGTC	GTGGTTGGAAACGCAGCTACCT	white spruce	TTCACAGAAAATGCTTGAGCAAGCAGCTGACAACTAAAATAATTCCTAACGTTGCAGATGCTTSGTTTGATTTCTTATTTTTGTGACTCATTCTCA[A/G]TAATTTTTGGCTTTTTCAGACATTGGCGAGACTACAAAAGTTTAAGAATTCTCTGGAACAATCAAAGATATCAACTTCTAATAAATCAGAGATCACTAATGA	peptidyl-prolyl cis-trans isomerase cyclophilin-type family protein	647	BT100971
532	PGLM1-0506	1					*	3579e	SNP	Illumina bead array	[T/C]	Pelgas et al. (this paper)	GQ03619_G22	GQ02013_N11 (637)	-	ACTTCGTCAGTAACGGACAAATCAAATTCCCAATCCCCACT	GAGTCGAGGTCATATCGTAAATCAAATTCCCAATCCCCACC	GCATGAACACTGAATATTGATGTTACTGGCTACACTTAACGGGGCGTCTGCCTATAGTGAGTC	TACTGGCTACACTTAACGGGGC	white spruce	ATGAGAACGTATAAACTGGCCTGCAAATGGGTCGAGTGTAAGGAYTACAAACAAAATGAAAAAGTAGCCACGGGTTTAACGTGTACCATATAATGTACATCAATATTCAGTGTTCATGCT[A/G]GTGGGGATTGGGAATTTGATTTCATGACCAGGTTGGTTTTCATGGAAGCTCAMATAATGATCGATTGAATTGTTAATGATCAATCAAAAGAGTTGRCATTGACATTTAGGGTTTTCATTA	trihelix DNA-binding protein putative	831	BT115515
533	PGLM1-0518	1					*	1306e	SNP	Illumina bead array	[T/C]	Pelgas et al. (this paper)	GQ03709_J01	589	+	ACTTCGTCAGTAACGGACACTGCGGTCAGCTCTGAACGAT	GAGTCGAGGTCATATCGTACTGCGGTCAGCTCTGAACGAC	TAATTACTATTAAGGGTATGGTAGGTCGTAACCCGGATGGCTCTCAACGTCTGCCTATAGTGAGTC	CGTAACCCGGATGGCTCTCAAC	white spruce	GGTGTCTAGGGTTGCCACGCCACGAGAAACCCTTATTACAACAACACAACAGTAGAACCAGTCATTACCCTAACCTACCATACCCTTAATAGTAATTATTAAAGTTTATAATTTAACAGC[A/G]TCGTTCAGAGCTGACCGCAGTCAGCAATCACTACGGGCTTGGAAGTCCTTCCACTGGAGGAGCCCACACCCTCGATGACCTTGACAACGTCAAGACCCTCTACCACCTGACCGAAGACCA	ROC3 peptidyl-prolyl cis-trans isomerase	868	BT115966
534	PGLM1-0535	1				*	*	1378b	ESTP	Illumina bead array	[C/G]	Pelgas et al. (this paper)	GQ03802_H23	Intron	N/A	ACTTCGTCAGTAACGGACGCCTGCTTGTGTACCTGGAGTGTAATAC	GAGTCGAGGTCATATCGTGCCTGCTTGTGTACCTGGAGTGTAATAG	AGCGATCAGAATTTTTCAATAACACTCAAGTCTGCCCGAGTAACCGTCTGCCTATAGTGAGTC	ACTCAAGTCTGCCCGAGTAACC	white spruce	TGTCCTTCAAAATTGAACATCACCTCAAGTTCACGAATAAGGTCTGTATAGCCTTCAAATTTTGTAAGATCCACAGCTCTCCCAAGAGCACTACCCTGCTTGTGTACCTGGAGTGTAATA[C/G]AAGACATGMATTCCAGCGATCAGAATTTTTCAATAACATAGAAAACCTACAAAGCTCTAAACTTATTTCTTCCCCTCAAAGGTGTTATGTCCTTRGGTAGCCTCTTAATCTACGATGGAT	ARF2 (AUXIN RESPONSE FACTOR 2) protein binding / transcription factor	1935	BT116582
535	PGLM1-0544	1					*	6250e	SNP	Illumina bead array	[T/C]	Pelgas et al. (this paper)	GQ03320_K06	1337	+	ACTTCGTCAGTAACGGACCAGTGTTTCACACACGAGAGAACTTT	GAGTCGAGGTCATATCGTCAGTGTTTCACACACGAGAGAACTTC	CACTCAACATAGATAACGAAGTTTTACTGTCCCTAGTGTGACGGCAGTCTGCCTATAGTGAGTC	TACTGTCCCTAGTGTGACGGCA	white spruce	TTTGTTCTTGATCTCTAAAACCAGAGAATAATATCTCTGGAACTGGTACACAATTGTTTATTCATATTGTACTAGTAATACTCTAACTAAAACTTCGTTATCTATGTTGAGTGT[A/G]AAGTTCTCTCGTGTGTGAAACACTGYCCAAGAAAATGTAACTGATGACAGAAAGGAGAGAGCACACATTCTGAAGGGTGCTAACAAATCTATAATAAAAGCACCTTAAGATTACTATTCA	HY5 (ELONGATED HYPOCOTYL 5) DNA binding / double-stranded DNA binding / transcription factor	1591	BT112766
536	PGLM1-0550	1				*	*	1637e	ESTP	Illumina bead array	[C/G]	Pelgas et al. (this paper)	GQ0177_G13	Intron	N/A	ACTTCGTCAGTAACGGACTCTAGTCTTCGTTCTTTATATTGAATAATC	GAGTCGAGGTCATATCGTTCTAGTCTTCGTTCTTTATATTGAATAATG	ACTGGGTAATGATTTTTTTATTAAAACGCGGGGATTCTAAGACCGTTGTCTGCCTATAGTGAGTC	ACGCGGGGATTCTAAGACCGTT	white spruce	RAWTTTTGTATCTATTTGAAGGAACAATTCAAATTCCCATATTATAATCTAGTCTTCGTTCTTTATATTGAATAAT[C/G]AACTGGGTAATGATTTTTTTATTAAAATACAGGTGTTCTGCCAACCTCTGTATGCGTTCGTGGAGGAATGGAGCGCCAATACATGGACCAAGAGCTGCT	AAP3 amino acid transmembrane transporter	>1377	GT739903, CO479017
537	PGLM1-0557	1				*		2114a	ESTP	Illumina bead array	[A/C]	Pelgas et al. (this paper)	GQ02904_H03	Intron	N/A	ACTTCGTCAGTAACGGACGAATCGGTTCTAGTTTATATATATGATAAA	GAGTCGAGGTCATATCGTGAATCGGTTCTAGTTTATATATATGATAAC	AAGATAAATTTTAGATGGATTCTTTCAGTAGCCCAGGTAGCGGAGCTTGTCTGCCTATAGTGAGTC	AGTAGCCCAGGTAGCGGAGCTT	white spruce	ATTAGTATAGATTTATTTTAATCGTTCATATATCAAAGTAAATCAGGGTTGAATAAAAATAATCATTATTCGCAATTCATCAACTGATAAGTAATCGGTTCTAGTTTATATATATGATAA[A/C]NAAGATAAATTTTAGATGGATTCTTTCATTAACAAATATTAGGTTACGCTGTTCATCACGCACAACTTTGAAGAACTCGACCTAAACAATGAAGAGTGGAGCACCTTATTTCTATTGACA	oxidoreductase 2OG-Fe(II) oxygenase family protein	1423	BT106176
538	PGLM1-0573	1					*	2114e	ESTP	Illumina bead array	[A/G]	Pelgas et al. (this paper)	GQ02904_H03	Intron	N/A	ACTTCGTCAGTAACGGACGGGGATTCAAATGCTGATCAAGACTA	GAGTCGAGGTCATATCGTGGGGATTCAAATGCTGATCAAGACTG	ATTGCACAACAAAAATAGCAAACACGCAGGATGAGTAACGTGTCGTCTGCCTATAGTGAGTC	CACGCAGGATGAGTAACGTGTC	white spruce	GCATATAACATTTCAGACTAAAATTCAAATGCCGATCAAGAATGAATCGAACAACMAAAATTTCAAAAGTTTACGAAGAGTATTACTATTCCAAATGGGATTCAAATGCTGATCAAGACT[A/G]AATTGCACAACAAAAATAGCAAAAATTTAAACCATGGGTTTGTATTATTTCTGGTTTTTTTGGCAAAASTTTGCTCATAGTACTAATCGTTGCGAACCATCGGTTTGTATAACTTTTGAG	oxidoreductase 2OG-Fe(II) oxygenase family protein	1423	BT106176
539	PGLM1-0580	1				*	*	8116j	ESTP	Illumina bead array	[A/G]	Pelgas et al. (this paper)	GQ03210_D14	Intron	N/A	ACTTCGTCAGTAACGGACCATGTCTCTCTCCTTTTTGCCAATTA	GAGTCGAGGTCATATCGTCATGTCTCTCTCCTTTTTGCCAATTG	TAAAACTAACTCTGAATGGATTGGGAGACCCGTCATGGAGCAACTTGTCTGCCTATAGTGAGTC	GAGACCCGTCATGGAGCAACTT	white spruce	GTGTTGAAACTCCTGTGGCACCATTCAGATGGAATCATGTGTTGCTCCTGGAAGGTATGCATGACATAAAGAGGGAATAAGATACTAAAAATTTGCATGTCTCTCTCCTTTTTGCCAATT[A/G]ATAAAACTAACTCTGAATGGATTGGGATTTTCCATCTAGTGGTCACGAGTTTAATACCCATTGAGCTTTCACATGCACAAACATTGTAGTCCTTGATGCCAAATGAAAAATGTACATGGC	ATHB-15 DNA binding / transcription factor	1622	BT109580
540	PGLM1-0618	1				*		5817a	SNP	Illumina bead array	[T/C]	Pelgas et al. (this paper)	GQ02782_G07	GQ02016_P11 (752)	+	ACTTCGTCAGTAACGGACGGGTCTGCTATGGATGCGCACTTT	GAGTCGAGGTCATATCGTGGGTCTGCTATGGATGCGCACTTC	TCAACTCTTGTGCAATTCTATTTCTGAGACTTATGACAACGCGGCGTCTGCCTATAGTGAGTC	CTGAGACTTATGACAACGCGGC	white spruce	CCACTTTCTGAAAATCGAAATAGAATTGCACAAGAGTTGAG[A/G]AAGTGCGCATCCATAGCAGACCAACCAGCAGTGAAATACACTTTTTACAATCAAATTCAAAGCTGTGTCTTCTAGGTAAAATCGCACYCAWAAAAATTTC	unknown protein	>1372	DV993691, GT740199
541	PGLM1-0625	1					*	Sb58e	SNP	Illumina bead array	[A/C]	[2], Pelgas et al. (this paper)				ACTTCGTCAGTAACGGACGGCAGAAGCAGTAAGTGTTTTCTGTAGATA	GAGTCGAGGTCATATCGTGGCAGAAGCAGTAAGTGTTTTCTGTAGATC	GTTCTGAATATTTTTTGAATTATTGACTGTGAGTAGTGTGCCGCAGTAGTCTGCCTATAGTGAGTC	CTGTGAGTAGTGTGCCGCAGTA	white spruce	AACATGTCCCTAAAGTGCAGAAGCAGTAAGTGTTTTCTGTAGAT[A/C]TGTTCTGAATATTTTTTGAATTATTGAAATATCATTGGTARCTTTAACTTTGTAGAATTGMTTTATTTTTGAGTCRTTAACACAYGAAATCTTGCAYCTTGACAGTTACTTGACAAGGAA			AF051242
542	PGLM1-0655	1					*	7401a	SNP	Illumina bead array	[A/G]	Pelgas et al. (this paper)	GQ0166_J08	633	+	ACTTCGTCAGTAACGGACGAAAGAGCCAGTGATCTCTTCCCCA	GAGTCGAGGTCATATCGTGAAAGAGCCAGTGATCTCTTCCCCG	CAATATCCTCCACCAACTCCTGAAGGCTGCCGATGTGACTTGTGTCTGCCTATAGTGAGTC	GAAGGCTGCCGATGTGACTTGT	white spruce	TCCACAGAGTCCAGTTATGGATTCAACCCCTCAGCARCACAAGATTCCATTACTGCCAATGAATTCAGATTACAGCTTCATGGGTTCCAGGCCATTTAAAGAGCCAGTGATCTCTTCCCC[A/G]CCAATATCCTCCACCAACTCCTTCATATCGTCACTAACAGCATCGGATCCCTGCGATAAAACTTCTATGCTGGTTCGATCTCTTAGTAGCCCAACAGCAGTAGGCCGGCCGCCATTATCG	WRKY7 calmodulin binding / transcription factor	1432	BT102109
543	PGLM1-0659	1					*	6978m	SNP	Illumina bead array	[T/C]	Pelgas et al. (this paper)	GQ03302_E23	917	-	ACTTCGTCAGTAACGGACGCGTTACAAATGAAAAAATCCCCTCCT	GAGTCGAGGTCATATCGTGCGTTACAAATGAAAAAATCCCCTCCC	TCATCAGAAGCAGAAATACATTTAAGGACTATCATCTCCGTGGGCAGTCTGCCTATAGTGAGTC	AGGACTATCATCTCCGTGGGCA	white spruce	CTTTATTGAGATAAAGCTCTATATTATTATATAAGCACTCTGTATTTTATAGGAATTGCAACAAGGWGGGAAAATAGGACCGATCCATCCGTAATTAAATGTATTTCTGCTTCTGATGAT[A/G]GGAGGGGATTTTTTCATTTGTAACGATGAAGAATCCATCTCCAAAAGTTATCATTGTAAAGAATATAATCAATTTGA	zinc finger (C3HC4-type RING finger) family protein	1025	BT111696
544	PGLM1-0667	1				*		6176c	SNP	Illumina bead array	[A/G]	Pelgas et al. (this paper)	GQ03220_N20	661	+	ACTTCGTCAGTAACGGACGTTGTGTTTAATATGGATAGTAAGGACAATA	GAGTCGAGGTCATATCGTGTTGTGTTTAATATGGATAGTAAGGACAATG	AATATTATCTGAACCTTAAAAGTGAATGCGTTTCACCCACACCGAAGAGTCTGCCTATAGTGAGTC	TGCGTTTCACCCACACCGAAGA	white spruce	TTTGTTTGTGTTTAATATGGATAGTAAGGACAAT[A/G]AAATATTATCTGAACCTTAAAAGTGAAAGGTTGCTGTGGATGGGCTTCTGATTGCATTCATGATATAAATGAAGCAATTCTTTTCTCGGAAAAGAAGYCATTCTCAGGGGTWATCAGAAA	Transcribed locus weakly similar to NP_172094.1 STO (SALT TOLERANCE) transcription factor/ zinc ion binding [Arabidopsis thaliana]	796	BT110379
545	PGLM1-0682	1					*	5817j	SNP	Illumina bead array	[A/G]	Pelgas et al. (this paper)	GQ02782_G07	1229	+	ACTTCGTCAGTAACGGACGTGCGCTCTCTCTATAGTAGTATTGTCATA	GAGTCGAGGTCATATCGTGTGCGCTCTCTCTATAGTAGTATTGTCATG	CGGATGTCTAATATATGTAGGAATGCCGGAGATGACTGGTTCCGACGGTCTGCCTATAGTGAGTC	CCGGAGATGACTGGTTCCGACG	white spruce	CGATGCAGTGAAATGGTTTCAATGGGTTTTTCTCCAACGTGGATGCAGCACCAGAGGGAGGCAGCTATCTGCGCTCTCTCTATAGTAGTATTGTCAT[A/G]GCGGATGTCTAATATATGTAGGAATGGGCTTTCAGTCTTTTATTTGTACGCAGCGAYGAAATTTTTWTGRGTGCGATTTTACCTAGAAGACACAGCTTT	unknown protein	>1372	DV993691, GT740199
546	PGLM1-0684	1					*	11176f	SNP	Illumina bead array	[A/C]	Pelgas et al. (this paper)	GQ03816_N20	GQ0206_I18 (493)	+	ACTTCGTCAGTAACGGACGGATCGCTACTTTGGGCACGAGTA	GAGTCGAGGTCATATCGTGGATCGCTACTTTGGGCACGAGTC	GTCATCAAGATTACAGTCCATAAAGCACCGATTGGACTGATTTCCCGTCTGCCTATAGTGAGTC	GCACCGATTGGACTGATTTCCC	white spruce	CCTCCACCTTCTAATGAAGAAGTTAYAGGCATTAAAACTAGTCTTCCTGGAAAAGATTGCATCATGCCCGAGGATTTTTCATCTTCACAGTGCCAGGTGATCGCTACTTTGGGCACGAGT[A/C]TGTCATCAAGATTACAGTCCATAAAG	unknown protein	935	BT117308
547	PGLM1-0687	1					*	2818h	ESTP	Illumina bead array	[G/C]	Pelgas et al. (this paper)	GQ02906_A17	Intron	N/A	ACTTCGTCAGTAACGGACGCACTTGACCAAGGTCCAGATCAAACG	GAGTCGAGGTCATATCGTGCACTTGACCAAGGTCCAGATCAAACC	CAAATACATGGACTAAACACAATAAGAACGCGGTGAGTGATCTACAGGTCTGCCTATAGTGAGTC	GAACGCGGTGAGTGATCTACAG	white spruce	GCATACTGTTAAAGAATTCTATATGATGTTTCTCCAAATTCTGCTAGATTTCTTTCTAACTTCAAGGTTGATATTATTGTGTTTAGTCCATGTATTTGA[C/G]GTTTGATCTGGACCTTGGTCAAGTGACCAAATATGACTTGATTTTGTGCTTGCCAATTGTTTAGTTGCTTTTGTGCTTGTTTTAATTCCTGAATTTGGG	HSL1 (HAESA-Like 1) ATP binding / kinase/ protein serine/threonine kinase	2208	BT106257
548	PGLM1-0699	1				*		1685e	SNP	Illumina bead array	[A/G]	Pelgas et al. (this paper)	WS0087_G17	55	+	ACTTCGTCAGTAACGGACAGGCAGGCACATTTGATCTGAAA	GAGTCGAGGTCATATCGTAGGCAGGCACATTTGATCTGAAG	ATTTAGATGATGATCATGAGTGGGGCAATTACCCTGCTCCGGGATGTCTGCCTATAGTGAGTC	GGCAATTACCCTGCTCCGGGAT	white spruce	CAAAGTAACGTATAAACAAGACACTGTTCGTTTTCGATTGCCTTTGAATGCAGGAGTTTCAGAACTGCATGATGAAGTCACAAAAAGGTTCAAATTAGAGGCAGGCACATTTGATCTGAA[A/G]TATTTAGATGATGATCATGAGTGGGTTTTACTAGCATGTGATGCGGATTTGCAAGAGTGCATTGGCATCTTAAATTTATCCGGCGGAAAAGCAATTAAACTTGTAGTTTATGATATGTCT	NLP7 (NIN LIKE PROTEIN 7) transcription factor	337	CO258075
549	PGLM1-0706	1					*	7681e	ESTP	Illumina bead array	[T/G]	Pelgas et al. (this paper)	GQ02829_M04	Intron	N/A	ACTTCGTCAGTAACGGACGTGGAGTTCAGTAAATAACTATGTTGATTTT	GAGTCGAGGTCATATCGTGTGGAGTTCAGTAAATAACTATGTTGATTTG	CAGGAGGAATACAAGGACAATGACATGGGCTGCTCCGTAAACTGTCTGCCTATAGTGAGTC	GACATGGGCTGCTCCGTAAACT	white spruce	GTTTTCTTGCAAATAGGGCATAGATTTTTCAGTAATAACCATTTTCTGATGCAATCCGAATGGTGTTTATGGCCACAGTCTAGAAYACCCTGTTCTTCATTGTCCTTGTATTCCTCCTGC[A/C]AAATCAACATAGTTATTTACTGAACTCCAAATACAAAGAAATAATTGCTTCATAGAACATGTCAATTGTAATTAAAACCTACTTCAAGAAGTCATTGCTAGCAATGTTGCTAACTGTGAA	zinc finger (C3HC4-type RING finger) family protein	1507	BT105888
550	PGLM1-0730	1				*		4741j	SNP	Illumina bead array	[T/A]	Pelgas et al. (this paper)	GQ03103_E24	1100	+	ACTTCGTCAGTAACGGACCCAATGAAGAAAAATATCAATCCTTCCT	GAGTCGAGGTCATATCGTCCAATGAAGAAAAATATCAATCCTTCCA	CTAAATTATTAGGTGCGAAATTCAACACGCCCATCTGAGTATTCGCGTCTGCCTATAGTGAGTC	ACACGCCCATCTGAGTATTCGC	white spruce	TCCTGAATTTCGCACCTAATAATTTAGN[A/T]GGAAGGATTGATATTTTTCTTCATTGGTTTCAGTTCACGATTGGATGATTGGAAGAGCCTATAGGAGAATGGTTCACAGAACATTCCGGCATTGTGCCCTTGGGATATCGCTGAAGATCT	xyloglucan:xyloglucosyl transferase putative / xyloglucan endotransglycosylase putative / endo-xyloglucan transferase putative	1258	BT107150
551	PGLM1-0747	1				*	*	3212e	SNP	Illumina bead array	[T/A]	Pelgas et al. (this paper)	GQ00411_L08	935	+	ACTTCGTCAGTAACGGACGCCACATGGAAGAGCCGGTAGCT	GAGTCGAGGTCATATCGTGCCACATGGAAGAGCCGGTAGCA	TTGAGAAGGCATTGAGGACTGCTGGTGCCACTACGGAAACCGTCTGCCTATAGTGAGTC	TGCTGGTGCCACTACGGAAACC	white spruce	TACTTGAAGTGGACAGGGGAATAGCTTCGGAAAAAGACTTGAGTGTGGAKAGGATCGATGTTGGCATCCACCCATGTAGCCCATGTCCTCAATGCCTTCTCAAA[A/T]GCTACCGGCTCTTCCATGTGGGGATGGACCAACCCACCCTCCTCAAAATAATTTATCCTGCATATATCTCAGAGTTTATCCAACCTCATATTTCTACAAA	unknown protein	1507	BT100704
552	PGLM1-0753	1				*	*	12694g	SNP	Illumina bead array	[T/C]	Pelgas et al. (this paper)	GQ03811_G23	1321	+	ACTTCGTCAGTAACGGACTAATCCGGGCTCTTCACTTTCT	GAGTCGAGGTCATATCGTTAATCCGGGCTCTTCACTTTCC	TTATGAGAGGTAAGAATTCAAGCTCGCGTATCCAATTCCAAGCGTCGTCTGCCTATAGTGAGTC	CGCGTATCCAATTCCAAGCGTC	white spruce	CTCAGTGCTCACATTAGATTATTATCACATTTGGTGCTTGACATTACCTTTAACAAACAACACAATTATATGCARATATTAATTATCAAAATTCAAGCTTGAATTCTTACCTCTCATAAA[A/G]GAAAGTGAAGAGCCCGGATTASCTCCCGGTGAGGGAATGACTAGATTACCACCAGAACCRTTTGTCCCTGGGAGACTTTGTGTAGYATCAACACTCCTCGRATCTTCTCCTGTCCTGGGT	AtATG18d	1705	BT117036
553	PGLM1-0759	1					*	11089e	ESTP	Illumina bead array	[A/G]	Pelgas et al. (this paper)	GQ0207_A12	Intron	N/A	ACTTCGTCAGTAACGGACGAAATTTGGAGACTGAGGAGTCGTA	GAGTCGAGGTCATATCGTGAAATTTGGAGACTGAGGAGTCGTG	TCTTATAGGAGATCGTTTAAATTAACTGGCCGGTTTGACACCAACATGTCTGCCTATAGTGAGTC	CTGGCCGGTTTGACACCAACAT	white spruce	ATATAGGATAAGGCGAGGAGTTACATACGAATTTTAGATAAATGGTCGGAAAATCTAAGATCTATCCTGTTCCYTAGATTTGCTTCTCCAGTGGAATAAATTTGGAGACTGAGGAGTCGT[A/G]ATCTTATAGGAGATCGTTTAAATTAACTATATCTTACAAGACTGGTTATTTTGTGCAGGTCCATAAAGAAGAGAAGTTGAACATATTCAGAGGTTTAACAG	WRKY6 transcription factor	2162	BT103127
554	PGLM1-0781	9					*	11066e paralog LG 1	SNP	Illumina bead array	[A/G]	Pelgas et al. (this paper)	GQ0206_D24	283	-	ACTTCGTCAGTAACGGACCAAGTCATGAGATGCCCACAAAA	GAGTCGAGGTCATATCGTCAAGTCATGAGATGCCCACAAAG	ATCACTGGTAGCAAAGTTCCATGCGCATCGTACAGCACAGTTTGGTCTGCCTATAGTGAGTC	GCGCATCGTACAGCACAGTTTG	white spruce	TCCTGCGTGAAGGAGATCAGATTCTCACTCTCGTTTCTTGTGAGGAGCTCAGAGGCCTCATAAAGTTGAGCCTGGAAATTCTCRTCGGGTTTTACAGGCAAGTCATGAGATGCCCACAAA[A/G]AATCACTGGTAGCAAAGTTCCATCCTTTCAGGTCTACGGCAGGGMAAGGAGAAGAAGAATATGGGGAGACGGGGTTTAGGGATCCTGTCCCGCTGTTACCCTGAATGAGATCTGTGCAGA	AMS (ABORTED MICROSPORES) DNA binding / transcription factor	1357	BT103080
555	PGLM1-0783	1				*	*	15965k	SNP	Illumina bead array	[T/C]	Pelgas et al. (this paper)	GQ0013_O16	1259	-	ACTTCGTCAGTAACGGACTCTTAAATAATGGTGATTATAAAACTCAGT	GAGTCGAGGTCATATCGTTCTTAAATAATGGTGATTATAAAACTCAGC	TATTCTTACCAGTGTATTGAATACAACGCGTGGAATACTGCTTGACGGGTCTGCCTATAGTGAGTC	CGCGTGGAATACTGCTTGACGG	white spruce	CCAACTTTSTACTCTGCATGACTACCATTCTTCAGGAGCTCCACCTTGACATTCTTCATGCAAGCGGTGCTAACATTGGTGATCACCATGTCTTTGTATTCAATACACTGGTAAGAATAC[A/G]CTGAGTTTTATAATCACCATTATTTAAGATTACTCAAATTATCCAGTCAKTTCAYTTACTGAGTTTATATTTCGACATAYTTGCAGATCTGCGAAGGTTGGAACGTATATGGAGAATCCA	basic helix-loop-helix (bHLH) family protein	>1623	GE471769, CK443202, CK443204
556	PGLM1-0792	1					*	4227e	SNP	Illumina bead array	[A/G]	Pelgas et al. (this paper)	GQ03813_K20	606	-	ACTTCGTCAGTAACGGACGCTTCTCTGTGGCCTCATGGGGA	GAGTCGAGGTCATATCGTGCTTCTCTGTGGCCTCATGGGGG	CACTTGGTGAATGAGATTCAACGTCCCGAGAATTACCAGAGGGTGTCTGCCTATAGTGAGTC	GTCCCGAGAATTACCAGAGGGT	white spruce	TTGAACCAATCTCACCAGAATGAAATCACCACTGGCCAACTCCATACTGTCCTGTTTATCTATCAAATGAACTAGAGCTCCTGGGATTCTGATCAGAATCTTCTCTGTGGCCTCATGGGG[A/G]GCACTTGGTGAATGAGATTCAACATTACACTCTTCCATGTTTATTTCAT	ERD7 (EARLY-RESPONSIVE TO DEHYDRATION 7)	2040	BT117140
557	PGLM1-0798	1					*	3212g	ESTP	Illumina bead array	[G/C]	Pelgas et al. (this paper)	GQ00411_L08	Intron	N/A	ACTTCGTCAGTAACGGACGGACAGAACAGTTGTAGGCCTGCAG	GAGTCGAGGTCATATCGTGGACAGAACAGTTGTAGGCCTGCAC	CATGCATGGAAATGAAAAAAAGATCGTCGGCCTCCATAACTGGTCTGCCTATAGTGAGTC	AGATCGTCGGCCTCCATAACTG	white spruce	CCGTCGCTTATGTTATACACGTAAGTCGAGTCCCGTGATTTCTTCTGCAAATTTTATGGCGYGACGATWTCCTSTTTTTTCATTTCCATGCATGT[C/G]TGCAGGCCTACAACTGTTCTGTCGAGCTCTCTTGGGCTCCATTTCTGGTTCGGCAACATAAGATTCCCGCGCCCATTAATGCGACTGGTAATGC	unknown protein	1507	BT100704
558	PGLM1-0885	1					*	817e	SNP	Illumina bead array	[A/G]	Pelgas et al. (this paper)	GQ03708_P09	1650	-	ACTTCGTCAGTAACGGACGACTGACCTACTCTATTCTGATAAAGGCA	GAGTCGAGGTCATATCGTGACTGACCTACTCTATTCTGATAAAGGCG	GCCTAGTAATATTATAATTATGCTTGGATCGGTGCTGCCTGAACCTATGTCTGCCTATAGTGAGTC	GATCGGTGCTGCCTGAACCTAT	white spruce	RTTWAACTAAAMTATACTGACCTACTCTATTCTGATAAAGGC[A/G]TGCCTAGTAATATTATAATTATGCTTGTTGGTGTTCTGYAATTTCCRCRTCACC	pentatricopeptide (PPR) repeat-containing protein	2120	BT115927
559	PGLM1-0886	1					*	7488e	SNP	Illumina bead array	[T/G]	Pelgas et al. (this paper)	GQ03806_D16	464	-	ACTTCGTCAGTAACGGACTCGATGGTACCGCTGATCTCTTCT	GAGTCGAGGTCATATCGTTCGATGGTACCGCTGATCTCTTCG	GTTTAATGATCTCTTTAAGCTCCGACTAGGCGGCATCTCTGAGGGAGTCTGCCTATAGTGAGTC	ACTAGGCGGCATCTCTGAGGGA	white spruce	GGCGTTCAGCCTCTTCGACACCGACCGCGACGGTTACATCACAGCGGCCGAACTGGGAACTGTGATGCGATCCCTGGGGGAGAATCCCACTCAGGCGGAGCTTAAAGAGATCATTAAACG[A/C]GAAGAGATCAGCGGTACCATCGACTTCCCTCACTTCCTGGACGTGATGAAACGGAACTTGAAGGGAGGGAGCTTCCATGTTCAGCTCAGGGATGCCTTCAAGGCCCTCGACAAAGAGGGC	calmodulin putative	984	BT116761
560	PGLM1-0891	1				*	*	3852n	ESTP	Illumina bead array	[A/C]	Pelgas et al. (this paper)	GQ03211_B12	Intron	N/A	ACTTCGTCAGTAACGGACGGAAGACATTGCTATGTACAAGTGAGTA	GAGTCGAGGTCATATCGTGGAAGACATTGCTATGTACAAGTGAGTC	AGCAACAACAATCTTTTTGTTTAAGCGTCTTCTCACCCAGCGAGTGTCTGCCTATAGTGAGTC	AGCGTCTTCTCACCCAGCGAGT	white spruce	CACCTTGGATTAAGACCATTTAAGTGTAGATTTCATGAATGTGAAATGAGTTTCTCACATAAGGCTGTCAGAGACAACCATGAGAAGACAGGAAGACATTGCTATGTACAAGTGAGT[A/C]TAGCAACAACAATCTTTTTGTTTACTTTTTTGAAATATCAGCACTTTGGAAGTTGTATCTCTATATGTYGTGCAGTATTGTGTATGGTCTAGTGACTCTSTTTCCATTTAACAGGGAGAC	TFIIIA (TRANSCRIPTION FACTOR IIIA) 5S rDNA binding / 5S rRNA binding / nucleic acid binding / transcription factor/ zinc ion binding	1536	BT109651
561	PGLM1-0905	1				*		10727a	ESTP	Illumina bead array	[G/C]	Pelgas et al. (this paper)	GQ02906_C02	Intron	N/A	ACTTCGTCAGTAACGGACGTACCCAACCTAAAGCAAGCGGG	GAGTCGAGGTCATATCGTGTACCCAACCTAAAGCAAGCGGC	CAGGCTTAGTGTGCCTAACCCAGGCTCCCAGTTGTCAGCGACGTCTGCCTATAGTGAGTC	CAGGCTCCCAGTTGTCAGCGAC	white spruce	GCTGTGAATTACAAGCAGGAGGTCTTGGGGTCAAGTTCCTGGGCTGGCTGCCTCTATGATGTACTTGATATTTGTGGGCCTCACTTGATGTCCTTCCCGGGTTAGGCACACTAAGCCTGC[C/G]CCGCTTGCTTTAGGTTGGGTACCATCCTTGAAATAAGGGGAAGTGCCTGGGGTTTCTAGGATCTATTTTTCAAGGAAAAAAAGGATAGTGTCTTTGTGATGTACCTGATAATTGTGGGCC	NAD-dependent epimerase/dehydratase family protein	1901	BT106261
562	PGLM1-0906	1					*	10428	SNP	Illumina bead array	[A/C]	Pelgas et al. (this paper)	GQ02906_M07	471	+	ACTTCGTCAGTAACGGACGGGAAGGCCTATTGTTCATTGGACTTTA	GAGTCGAGGTCATATCGTGGGAAGGCCTATTGTTCATTGGACTTTC	TTTTTAGGATGAGACATGTCTTAACTAGCACATGGATGATCCGCTCGTCTGCCTATAGTGAGTC	CTAGCACATGGATGATCCGCTC	white spruce	TTTGACCGTCACTATTGTGGAAAGTGTGGTCTGACTTATGTCTATCAGAAGGCTGCTGCGGAGTAATTTTTCTTTTGGATTCTGCTGCTGCAATGGAAGGCCTATTGTTCATTGGACTTT[A/C]CTTTTTAGGATGAGACATGTCTTAATGTTTTTGGCATTGGTTTAAATTAGTTTAATATTAGGAACATCCAATTTCCTTGATATTATCATAAATATTGGAAATTATATCTAACTCTATTGA	late embryogenesis abundant family protein / LEA family protein	1795	BT106293
563	PGLM1-0921	1					*	11176e	SNP	Illumina bead array	[A/G]	Pelgas et al. (this paper)	GQ03816_N20	GQ0206_I18 (398)	-	ACTTCGTCAGTAACGGACGTTCCAGGAAGACTAGTTTTAATGCCTA	GAGTCGAGGTCATATCGTGTTCCAGGAAGACTAGTTTTAATGCCTG	AACTTCTTCATTAGAAGGTGGAGTGGCGTTCAACTCTCAAGAGGGGTCTGCCTATAGTGAGTC	TGGCGTTCAACTCTCAAGAGGG	white spruce	TTTATGGACTGTAATCTTGATGACAKACTCGTGCCCAAAGTAGCGATCACCTGGCACTGTGAAGATGAAAAATCCTCGGGCATGATGCAATCTTTTCCAGGAAGACTAGTTTTAATGCCT[A/G]TAACTTCTTCATTAGAAGGTGGAGGAACCATGTCAAGATCGTGATTAGCAGCACCCTGAACAACAGCAGGTGATGATTTACCGTGGACTGATGAAGTATTAGGCACCGTTGCTGCAGAGA	unknown protein	935	BT117308
564	PGLM1-0932	1				*		3372a	ESTP	Illumina bead array	[G/C]	Pelgas et al. (this paper)	GQ0015_D02	Intron	N/A	ACTTCGTCAGTAACGGACCCTAATTCAAATTTTCATTAAAAATCGGG	GAGTCGAGGTCATATCGTCCTAATTCAAATTTTCATTAAAAATCGGC	AGCTACACTGTCATTGAAATTGTGACCGAACTCCTCCATTTGGCTGTCTGCCTATAGTGAGTC	GACCGAACTCCTCCATTTGGCT	white spruce	AATTGCAAGTGGGTTGCGAATACTTGTTTTCAGGTATAATATAAGACAATTTCAATGACAGTGTAGGTATAATATAAGACAATTTCAATGACAGTGTAGCTT[C/G]CCGATTTTTAATGAAAATTTGAATTAGGTCATTTTCCCAACAATCACTTCAGATAATCCCTATACAAGAACCAAATTATTATTGATCATTCAAGTATTTT	BRS1 (BRI1 SUPPRESSOR 1) serine-type carboxypeptidase	928	BT100461
565	PGLM1-0940	1				*		7070a	SNP	Illumina bead array	[A/C]	Pelgas et al. (this paper)	GQ0031_F03	1169	+	ACTTCGTCAGTAACGGACCATTGGATTTGTGGTGGCTGGA	GAGTCGAGGTCATATCGTCATTGGATTTGTGGTGGCTGGC	GAATTCAAACTAACAACAAATTGGGCACTAATCGACCGTGTTTAGCGGTCTGCCTATAGTGAGTC	GCACTAATCGACCGTGTTTAGCG	white spruce	TTAAATTGCAGTCTGTAATGTAATCTATGGCAATTGGCTGATGTTTTTTTCTTGCCCTTGGCCRAAACTATGCTAATTGCATTGGATTTGTGGTGGCTGG[A/C]TGAATTCAAACTAACAACAAATTGGGTTTTTGGTGTATGAAATTGAAACGAATATTTGTAAAACCTT	ACR4 (ARABIDOPSIS CRINKLY4) kinase/ transmembrane receptor protein kinase	1309	BT100605
566	PGLM1-0953	1					*	4741e	SNP	Illumina bead array	[T/C]	Pelgas et al. (this paper)	GQ03103_E24	847	+	ACTTCGTCAGTAACGGACCTTTATCACCATCGGCTGCTCTTT	GAGTCGAGGTCATATCGTCTTTATCACCATCGGCTGCTCTTC	AAGAACGAGGATGATATGCGACCCTGATACGTTGCCGTCTAACGTCTGCCTATAGTGAGTC	ACCCTGATACGTTGCCGTCTAAC	white spruce	TAGGTCATGTAATTCTTTCGCACTAGGTCCAGAGCTCGAATYTGGTCCTTGTTGAGCTTGGGAGAAATAAAACAATCCAGAAATCCCTGTGAACAGTATCGCATATCATCCTCGTTCTTC[A/G]AAGAGCAGCCGATGGTGATAAAGTTGGTGTAAGTGGAGAGGAATGGCTCGTAAGTGTAGTTGGCTTTGTATTTTCCTCCATCTG	xyloglucan:xyloglucosyl transferase putative / xyloglucan endotransglycosylase putative / endo-xyloglucan transferase putative	1258	BT107150
567	PGLM1-0956	1					*	15965f	SNP	Illumina bead array	[C/G]	Pelgas et al. (this paper)	GQ0013_O16	1147	+	ACTTCGTCAGTAACGGACGTGTTAAAAAGAAATGCCCCAACTTTC	GAGTCGAGGTCATATCGTGTGTTAAAAAGAAATGCCCCAACTTTG	ACTCTGCATGACTACCATTCTTTCCATTCGGTAGACGCCAATCACGTCTGCCTATAGTGAGTC	TCCATTCGGTAGACGCCAATCAC	white spruce	AACGAATCTCTACGAAGTTCATGGCTGCAGAGGACTTCACAGTACGGAACAGAAGTGGATGTTCGCATCGTGCACGACGAAGTGACCATCAAGGTTGTTAAAAAGAAATGCCCCAACTTT[C/G]TACTCTGCATGACTACCATTCTTCAGGAGCTCCACCTTGACATTCTTCATGCAAGCGGTGCTAACATTGGTGATCACCATGTCTTTGTATTCAATACACTGGTAAGAATACRCTGAGTTT	basic helix-loop-helix (bHLH) family protein	>1623	GE471769, CK443202, CK443204
568	PGLM1-0957	1					*	817f	SNP	Illumina bead array	[A/G]	Pelgas et al. (this paper)	GQ03708_P09	1786	-	ACTTCGTCAGTAACGGACTAAGGTTTCTCACCTTTAGCAAAACAA	GAGTCGAGGTCATATCGTTAAGGTTTCTCACCTTTAGCAAAACAG	CATAATTGACCTTTAAAGTAACTAACATATAACGCGGGTGTCCATACGGTCTGCCTATAGTGAGTC	CATATAACGCGGGTGTCCATACG	white spruce	AGGAATGAGTGACGTCACCCGTTGACACATAACTGTAAGGTTTCTCACCTTTAGCAAAACA[A/G]TATCTAAACTGTGTKCATAATTGACCTTTAAAGTAACTAA	pentatricopeptide (PPR) repeat-containing protein	2120	BT115927
569	PGLM1-0982	1				*	*	3896a	SNP	Illumina bead array	[T/C]	Pelgas et al. (this paper)	GQ0195_I01	378	-	ACTTCGTCAGTAACGGACGTCGTCAGAGCACCTGTAATCTTCTTT	GAGTCGAGGTCATATCGTGTCGTCAGAGCACCTGTAATCTTCTTC	AACAACGACTTGAAAACCATGTCAGGATCGGACACCTAGTTACGGTCTGCCTATAGTGAGTC	TCAGGATCGGACACCTAGTTACG	white spruce	CCTAGACTGATAGTGTCATATTTTTCAGGAGGAGAAAAGAGAGAAGCAATAGAAGACGCCTCCAGTCTTGCAGGACTCGTCGATTCATACTCCGGGCATGGTTTTCAAGTCGTTGTTRAT[A/G]AAGAAGATTACAGGTGCTCTGACGAGTTTCTGAGTGATAACAGAGCCGAAGAAGATTCCTTMTTTAGACCCCATGAGGATATATTGATGAACAGAATGATGACGCCAARCCATCCCCACA	KAN (KANADI) transcription factor	1323	BT102498
570	PGLM1-0989	1				unmapped		15782a1	ESTP	Illumina bead array	[T/A]	Pelgas et al. (this paper)	GQ03519_K19	Intron	N/A	ACTTCGTCAGTAACGGACGCTAACAAGTCAAGCTTCAAGGCATTT	GAGTCGAGGTCATATCGTGCTAACAAGTCAAGCTTCAAGGCATTA	TTGAAGACTCCAAATCCGTAATCAATCTTGCGACCCAAGCTAGGGTCTGCCTATAGTGAGTC	TCAATCTTGCGACCCAAGCTAGG	white spruce	TTATTTGGAACATTGCGTGGTTATCTTTTTGATGCTAAAGCTAAGACAATAAGTTTTTACGGATTTGGAGTCTTCAAT[A/T]AATGCCTTGAAGCTTGACTTGTTAGCTGAATTATGTTGTATTTAGAATTTTCCCTATTTTTTCTTGTAGTCTGGATAACAAGCCCACATTAAACATTAGACCTGTCGGTAACTGAAACAA	MUR4 (MURUS 4) UDP-arabinose 4-epimerase/ catalytic	1801	BT114708
571	PGLM1-0997	1					*	6620f	ESTP	Illumina bead array	[A/G]	Pelgas et al. (this paper)	GQ03819_K08	Intron	N/A	ACTTCGTCAGTAACGGACGTTGGGGCAAGGGAGGGTGAA	GAGTCGAGGTCATATCGTGTTGGGGCAAGGGAGGGTGAG	AGGGGGAAGGTGTCATTTTAATAGACTCATGGATCGACCACATTCGGTCTGCCTATAGTGAGTC	GACTCATGGATCGACCACATTCG	white spruce	GCCAAATGGAAACCTCTGCTGTTTTTTGATGTTGTATTTGTATTTTAAGTTATTTTTTCTTTTGCCTTTTTTTTCTTCGAATTTATACAAGTTTTGGGGGGTTGGGGCAAGGGAGGGTGA[A/G]CAGGGGGAAGGTGTCATTTTAATATTTTTATCATAACCKCAGGAAAATGTCCTATAGCTTCTGTTTGTATTGTTATAATTGAGGGAGTGCATGTATTCAGAAAAATGTCCAAGAGGTTCC	Transcribed locus weakly similar to XP_001782793.1 predicted protein [Physcomitrella patens subsp. patens]	944	BT117445
572	PGLM1-0999	1					*	16364f	SNP	Illumina bead array	[A/G]	Pelgas et al. (this paper)	GQ04002_G01	1179	+	ACTTCGTCAGTAACGGACGAGGAGATGCTTGTGTGGACTCTAAA	GAGTCGAGGTCATATCGTGAGGAGATGCTTGTGTGGACTCTAAG	TTGAAGAGTTATACGTCTCAAACCATGAATAGGGCGTCTGTCCTACGGTCTGCCTATAGTGAGTC	ATGAATAGGGCGTCTGTCCTACG	white spruce	GTTGGTTTGCAGAGTCATTGCAGGGCGTGTTCACAAGCCTCTGGATAATTATAATGAAACGGTTAGTTCTGTTCCTGCTGGGTTTGATTCGGTAGCAGGAGATGCTTGTGTGGACTCTAA[A/G]CTTGAAGAGTTATACGTCTCAAACCCTAGAGCTATTCTACCATGTTTCTTCGTCGTGTATTCCTGCAGTAAYTAATTTTCCTTGACTTTCTTGTATCGAATGTTTTCTTCGTATTTCGAA	zinc finger (C2H2 type) family protein	1402	BT118102
573	PGLM1-1018	1					*	Sb58g	SNP	Illumina bead array	[T/C]	[2], Pelgas et al. (this paper)	GQ03513_G11	GQ02511_J11 (836)	+	ACTTCGTCAGTAACGGACGCTTAAGATGGGTGGGCTTAAGGCT	GAGTCGAGGTCATATCGTGCTTAAGATGGGTGGGCTTAAGGCC	GGCTTTAATGCCATTTAATTTTTCGAGCGTTCGGAGCACTTAATCGTCTGCCTATAGTGAGTC	TCGAGCGTTCGGAGCACTTAATC	white spruce	YGTAAAATAACTCAAAAAATTATAAATTCAATTCACAATCTATCTCAGCAACACATTATCCTACCAAAATTAAATGGCATTAAAGCCYGGAC[A/G]GCCTTAAGCCCACCCATCTTAAGAACTAGGCTTAAAAAATAAAAGCTTCATAATGTACTACTAGTCTGTAATTTCCACAATTCACAGTAAGGAAGCGAAAATACAGTTGATCCAATAACT	unknown protein	1150	BT114372
574	PGLM1-1037	1				*		10110a	SNP	Illumina bead array	[A/C]	Pelgas et al. (this paper)	GQ03303_M20	1656	+	ACTTCGTCAGTAACGGACGCATAGTGATCCATTGCATGCAGTTAA	GAGTCGAGGTCATATCGTGCATAGTGATCCATTGCATGCAGTTAC	GAACATTGTACTCTGTGCGTCATATGGTCGTGAACCCTTAGCCCGTCTGCCTATAGTGAGTC	ATATGGTCGTGAACCCTTAGCCC	white spruce	ATTTATTGACAGGGTTGTGCGTACAAGAAATGCCTAATTAAAGTATAGAAACTAGTTTTACATCTTTTAGTTGGTTCAGAGTTGGAGGTTGGCACCATAGTGATCCATTGCATGCAGTTA[A/C]AGAACATTGTACTCTGTGCGTCRTTGCAGCTTTGAAATAGTATCCTAATGGATAAAGAGTTAGACTCCGAGTTGAGAAGTGTTTACTGCATGCAATTCCTAKTTGGAACAATTTTYCAAA	ATBAG1 (ARABIDOPSIS THALIANA BCL-2-ASSOCIATED ATHANOGENE 1) protein binding	1881	BT111800
575	PGLM1-1042	1				*	*	12277j	SNP	Illumina bead array	[T/C]	Pelgas et al. (this paper)	GQ03311_L15	1262	-	ACTTCGTCAGTAACGGACTGTCATAAAACAGCTAAAAGACCAGATAT	GAGTCGAGGTCATATCGTTGTCATAAAACAGCTAAAAGACCAGATAC	TTTGGGTCCAAAATATCAAGTTCACAGCTTAATACGGACTCAGGCGTCTGCCTATAGTGAGTC	CACAGCTTAATACGGACTCAGGC	white spruce	GGCTGAGCAGCAGATGCATTTGGATCAGCAAATGGTAGCTTAACATTCCAAGATCTAGGGACTATACTCCTTTTTTTCCATTTTGTTATTTTTTTAAAACTTGATATTTTGGACCCAAAA[A/G]TATCTGGTCTTTTAGCTGTTTTATGACATTTACCCTAGAGTGTAGCTGGTAAACAACCCTGGGGATATAGACCCTACTTGTAGGGTTGTTTTGGAAGATGTGATCAATTGGTCGTCAAGA	zinc finger (CCCH-type) family protein	1820	BT112195
576	PGLM1-1121	1				*		2375a	SNP	Illumina bead array	[T/C]	Pelgas et al. (this paper)	GQ03703_A16	1379	+	ACTTCGTCAGTAACGGACGCGATCACTTTCAGGAGAGGCCACT	GAGTCGAGGTCATATCGTGCGATCACTTTCAGGAGAGGCCACC	ACACAAATCTCTGTGTGAAAGGCAACTTGTCCTGTCGTGCCTAACGTCTGCCTATAGTGAGTC	CAACTTGTCCTGTCGTGCCTAAC	white spruce	ATTTTTTTCAATGGAAAGTCCAAAACTTACCTTTCTAGTTGTTATTTTTATTTACAAGATATAATGAATACATGTCCATGCTAGCAATTCAGCCAGACCTTTCACACAGAGATTTGTGTC[A/G]GTGGCCTCTCCTGAAAGTGATCGATATCTGCATCTAATTCCATCCTTTGAAGAGCTCTCCTTATGCTACGTTCATGCCAACACTCCACAACAAGACGCACAGCAGTTCCGAGCCCTAGTA	zinc finger (C3HC4-type RING finger) family protein	1681	BT115623
577	PGLM1-1170	1				*		2564b	SNP	Illumina bead array	[T/C]	Pelgas et al. (this paper)	GQ02828_A09	GQ03803_D19 (536)	+	ACTTCGTCAGTAACGGACGCCTTGAAATACTCATGTCGTCATTAATTT	GAGTCGAGGTCATATCGTGCCTTGAAATACTCATGTCGTCATTAATTC	TTTACATATCAATACCTTCTAAGGTGCGAAGCTGCGTCTGTTACAAGAGGTCTGCCTATAGTGAGTC	CGAAGCTGCGTCTGTTACAAGAG	white spruce	CTGGATCTCACAAAACAAATCATTTAAGAAAGAAAGGACGCCAGAAATTKWWTGAAAACTAAGAATTAATGGTAAAATGAATATTTACACCTTAGAAGGTATTGATATGTAAAATATATA[A/G]AATTAATGACGACATGAGTATTTCAAGGACATGATATCTAAAATGGCCARTACAGAAAATTAATTTCTGATAAGCTAAAAAACAAATTCCAACCATTAACATGAGAATACATTAATACCT	zinc finger (B-box type) family protein	1177	BT105756
578	PGLM1-1176	1				*		10785b	SNP	Illumina bead array	[A/G]	Pelgas et al. (this paper)	GQ03519_P19	1359	-	ACTTCGTCAGTAACGGACGAAAATTCGAGTAGCATCAGCAGGA	GAGTCGAGGTCATATCGTGAAAATTCGAGTAGCATCAGCAGGG	AGTATATGCCTGAAAATGCACAACACGCGGGGTAAACCATTGATCGTCTGCCTATAGTGAGTC	ACACGCGGGGTAAACCATTGATC	white spruce	CATTTTTAACAGAGTCATGTTGGATGATGCAAGGTCTGCACTTCCACCCAAGAGTCCGGGAAGAACCTTTGCAAGTGCATTCAAACATTGTTGAGATAAAATTCGAGTAGCATCAGCAGG[A/G]CTCTCTGYAGTATATGCCTGAAAATGCACAGAACATTGATATTCAGACAATGCAAAAACCATTTTTAACAAAGAAAAATCCCCAACCATGCAGTTGGTTTGGCACTTGGTACCCTACCAT	transketolase putative	2585	BT114728
579	PGLM1-1221	1				*		9361j	SNP	Illumina bead array	[A/G]	Pelgas et al. (this paper)	GQ03002_P08	366	+	ACTTCGTCAGTAACGGACGGATGGCTCGGCCAGTGGA	GAGTCGAGGTCATATCGTGGATGGCTCGGCCAGTGGG	CAAGCGAGCAATCTGCTCCGAACGATATACATTCGCGGTATCGTCTGCCTATAGTGAGTC	CGAACGATATACATTCGCGGTATC	white spruce	TCATGTTCTATATACTACCCCTGATAAGATCATGTACACATTTTATTTTTCATTTGCAGGGATGCGATGCTTCGATCTTGCTCGATGGCTCGGCCAGTGG[A/G]CCAAGCGAGCAATCTGCTCCTCCAAATCTGAGTCTGAGAGCTCAGGCCTTCAAGATCATCAATGACATAAAAGAAAATGTGGAGGMCATTTGCCCCAACA	peroxidase 12 (PER12) (P12) (PRXR6)	1359	BT106498
580	PGLM1-1229	1				*		4550b	ESTP	Illumina bead array	[T/C]	Pelgas et al. (this paper)	GQ0208_N02	Intron	N/A	ACTTCGTCAGTAACGGACGCTCCATGAACCTTTAAACAAATTAAAATT	GAGTCGAGGTCATATCGTGCTCCATGAACCTTTAAACAAATTAAAATC	TGAATAACAGAGCTTAGGTTTTGTTATCGGAGCAGCGTTTACTCCAAGTCTGCCTATAGTGAGTC	TTATCGGAGCAGCGTTTACTCCAA	white spruce	GCTGGGATGATTGGGGAAGGTAGGTGACTTTAAACCTTAAGGATAACTATATATGAGCTTTTAATTTGTTCATCAAAACCTAAGCTCTGTTATTCAWTTTC[A/G]ATTTTAATTTGTTTAAAGGTTCATGGAGCCACTGGTATCACGCGTGCCTATGATGGTATTGGGGGGAAATGGTGAGATAGAAACTCAAGCTGGAGGCG	PAP15 (PURPLE ACID PHOSPHATASE 15) acid phosphatase/ protein serine/threonine phosphatase	1242	BT103220
581	PGLM1-1252	1					*	3852e	ESTP	Illumina bead array	[A/G]	Pelgas et al. (this paper)	GQ03211_B12	Intron	N/A	ACTTCGTCAGTAACGGACGTCACTAGACCATACACAATACTGCACA	GAGTCGAGGTCATATCGTGTCACTAGACCATACACAATACTGCACG	CATATAGAGATACAACTTCCAAAGTGGTTGCACCATACATCGAAGTGAGAGTCTGCCTATAGTGAGTC	GTTGCACCATACATCGAAGTGAGA	white spruce	GATTGTAAACATTTTTCTCTTTCGGCCACCACGTGGCCTTGACTGAAAGGCAGCATCCTCCTCCAAGAAGTCTCCCTGTTAAATGGAAASAGAGTCACTAGACCATACACAATACTGCAC[A/G]ACATATAGAGATACAACTTCCAAAGTGCTGATATTTCAAAAAAGTAAACAAAAAGATTGTTGTTGCTAKACTCACTTGTACATAGCAATGTCTTCCTGTCTTCTCATGGTTGTCTCTGAC	TFIIIA (TRANSCRIPTION FACTOR IIIA) 5S rDNA binding / 5S rRNA binding / nucleic acid binding / transcription factor/ zinc ion binding	1536	BT109651
582	PGLM1-1279	1				*		7339b	SNP	Illumina bead array	[A/G]	Pelgas et al. (this paper)	GQ04008_J24	1052	-	ACTTCGTCAGTAACGGACATGAAATGAGAAGAGCGCGAGGA	GAGTCGAGGTCATATCGTATGAAATGAGAAGAGCGCGAGGG	TACTTTCTCTTTGCTGCAATAGACGCAATGTTAGGGACGTTCAAATCGTCTGCCTATAGTGAGTC	CGCAATGTTAGGGACGTTCAAATC	white spruce	TAAATGACAACGTGCATRTAACAATTGCTTGCATTGAAATTGCAACAGACAAGTTCAGCAGGGAACTGTCACCTTCTGCTACAGATTTAATGAGAAAAATGAAATGAGAAGAGCGCGAGG[A/G]TTACTTTCTCTTTGCTGCAATAGACCTCAGAAAGCACTCCATGAACATAGTTATGGTCCATTTGCCATTTTA	integral membrane HPP family protein	1400	BT118653
583	PGLM1-1292	1					*	4741f	SNP	Illumina bead array	[A/G]	Pelgas et al. (this paper)	GQ03103_E24	926	+	ACTTCGTCAGTAACGGACGCTCCCAAGCTCAACAAGGACCAA	GAGTCGAGGTCATATCGTGCTCCCAAGCTCAACAAGGACCAG	TTCGAGCTCTGGACCTAGTGTAGATCCCTTACTAACGTGTGGGCGTCTGCCTATAGTGAGTC	TAGATCCCTTACTAACGTGTGGGC	white spruce	CCTCTCCACTTACACCAACTTTATCACCATCGGCTGCTCTTYGAAGAACGAGGATGATATGCGATACTGTTCACAGGGATTTCTGGATTGTTTTATTTCTCCCAAGCTCAACAAGGACCA[A/G]ATTCGAGCTCTGGACCTAGTGCGAAAGAATTACATGACCTACGATTACTGCCAAGATCTTCAGCGATATCCCAAGGGCACAATGCCGGAATGTTCTGTGAACCATTCTCCTATAGGCTCT	xyloglucan:xyloglucosyl transferase putative / xyloglucan endotransglycosylase putative / endo-xyloglucan transferase putative	1258	BT107150
584	PGLM1-1309	1					*	9361f	SNP	Illumina bead array	[T/G]	Pelgas et al. (this paper)	GQ03002_P08	452	-	ACTTCGTCAGTAACGGACGGAAACAGTGTTGGGGCAAATGT	GAGTCGAGGTCATATCGTGGAAACAGTGTTGGGGCAAATGG	CTCCACATTTTCTTTTATGTCATTACTAGGTGCTCATCGGTTCGTAAGTCTGCCTATAGTGAGTC	TACTAGGTGCTCATCGGTTCGTAA	white spruce	CTCGATGGCTCGGCCAGTGGRCCAAGCGAGCAATCTGCTCCTCCAAATCTGAGTCTGAGAGCTCAGGCCTTCAAGATCATCAATGACATAAAAGAAAATGTGGAGG[A/C]CATTTGCCCCAACACTGTTTCCTGTGCAGATATCACTACATTGGCAGCAAGAGAGTCTGTGAAGAAGGTAAGTACAAATCGACCTGTTATATA	peroxidase 12 (PER12) (P12) (PRXR6)	1359	BT106498
585	PGLM1-1322	1				*		10561-2	SNP	Illumina bead array	[T/C]	Pelgas et al. (this paper)	GQ03303_I18	785	+	ACTTCGTCAGTAACGGACGGAAGATTATCCATACACAGGAATTGAT	GAGTCGAGGTCATATCGTGGAAGATTATCCATACACAGGAATTGAC	GCTCTTGTAAGTTTGACAATACCACAACCCTATGTCGAGAGGAATGCGTCTGCCTATAGTGAGTC	ACAACCCTATGTCGAGAGGAATGC	white spruce	ACCCACAGCTAAAGGCCCATTCTTTACAAGATTGGCTGCAATTTGGTCTTCATCGATTGAGACTGTGCTAAAGTTGGCAACCATGGCTGCAACTTTGGTATTGTCAAACTTACAAGAGCC[A/G]TCAATTCCTGTGTATGGATAATCTTCCTCTCTTTGCAATCCACCAGCTTTGAGAGCATACTGGTACGCAGTCGTCATTAGCCCACCGTTGCATCCTGAGTCACACACATCTGGCTCCGAA	RD19 (RESPONSIVE TO DEHYDRATION 19) cysteine-type endopeptidase/ cysteine-type peptidase	1444	BT111781
586	PGLM1-1323	1					*	6620e	ESTP	Illumina bead array	[A/C]	Pelgas et al. (this paper)	GQ03819_K08	Intron	N/A	ACTTCGTCAGTAACGGACCAAACAGAAGCTATAGGACATTTTCCTGA	GAGTCGAGGTCATATCGTCAAACAGAAGCTATAGGACATTTTCCTGC	AAAATATTAAAATGACACCTTCCCCGATTATCCATAAGGTCGCCGAATGTCTGCCTATAGTGAGTC	CGATTATCCATAAGGTCGCCGAAT	white spruce	TCTTGACAATATCCACACCTTCAATTATGCGAGACAAAAGGAACCTCTTGGACATTTTTCTGAATACATGCACTCCCTCAATTATAACAATACAAACAGAAGCTATAGGACATTTTCCTG[A/C]GGTTATGATAAAAATATTAAAATGACACCTTCCCCCTGYTCACCCTCCCTTGCCCCAACCCCCCAAAACTTGTATAAATTCGAAGAAAAAAAAGGCAAAAGAAAAAATAACTTAAAATAC	Transcribed locus weakly similar to XP_001782793.1 predicted protein [Physcomitrella patens subsp. patens]	944	BT117445
587	PGLM1-1362	1				*		10785a	SNP	Illumina bead array	[A/G]	Pelgas et al. (this paper)	GQ03519_P19	1269	-	ACTTCGTCAGTAACGGACATTCCGCAGCCTCCTCGGGA	GAGTCGAGGTCATATCGTATTCCGCAGCCTCCTCGGGG	ATTTCTTCTCATGTTCTGCAAGATCTGGATTCTACCGTGAACATGCGTCTGCCTATAGTGAGTC	ATCTGGATTCTACCGTGAACATGC	white spruce	AAAATTTGACAATAAAAGTTTTGAAATTGTTTTAGTCCAAATCCTTACCGGCAGAGCCTTGTCCCACCCTTCAGGCAATTTACCACTGATTAGTGCCTTGAATTCCGCAGCCTCCTCGGG[A/G]TATTTCTTCTCATGTTCTGCAAGTTTAGATGACCACTCTGCTTCAAAAGATGCACCTCTTGCTGCATGCCTACTCCAATGACTGTTTCCATACAACAAAGTTTTTTAAAGACTGATGAAA	transketolase putative	2585	BT114728
588	PGLM1-1370	1				*		6507a	SNP	Illumina bead array	[T/C]	Pelgas et al. (this paper)	GQ03101_L16	1181	+	ACTTCGTCAGTAACGGACTTGCATTGCCAAACCAAATTCT	GAGTCGAGGTCATATCGTTTGCATTGCCAAACCAAATTCC	ATCCATCTGTTCTTCAAGAGTCCATTAACCGGCTTGTCTGAACTCTGTCTGCCTATAGTGAGTC	CATTAACCGGCTTGTCTGAACTCT	white spruce	CGAAGCATGGGCATGAGCTGTATTTGGATTATAACAAGGTCCACCCTGATGAATTGAAGCGCAATCTGCACCACCTAGCCCACAAGAAAAATCCAAGGACTCTTGAAGAACAGATGGATC[A/G]GAATTTGGTTTGGCAATGCAATAAACAGCACTGCCAAGGCCTCCCCTTGAACCTCTTGG	catalytic/ cation binding / hydrolase hydrolyzing O-glycosyl compounds	1806	BT107007
589	PGLM1-1408	1					*	7401a	ESTP	Illumina bead array	[T/C]	Pelgas et al. (this paper)	GQ0166_J08	Intron	N/A	ACTTCGTCAGTAACGGACTTTTCAGTATGGACACTAGGCCAGAT	GAGTCGAGGTCATATCGTTTTTCAGTATGGACACTAGGCCAGAC	CTCTAAACCATGACATGATATTCATCGAATAGCTTTTACGGAGTTGGCGTCTGCCTATAGTGAGTC	TCGAATAGCTTTTACGGAGTTGGC	white spruce	GAATCAGTTGTAGAAATTCTTTCAAAACATTGAAAACTATTGCAAAAGAACCCAGTCCAAAACACCAAACATACTACTACTAATGTTTTAGTTGGTGAATATCATGTCATGGTTTAGAGC[A/G]TCTGGCCTAGTGTCCATACTGAAAATGACAATGCACATCCAAAATTGAATGCATCTCTAGATAGATAAAGGAGCTGAAGGCTCCCYAGCTCTGTGCAGAGGAACTATTACCAAAATGAAT	WRKY7 calmodulin binding / transcription factor	1432	BT102109
590	PGLM1-1414	1				*		6122g	SNP	Illumina bead array	[A/G]	Pelgas et al. (this paper)	GQ03417_B05	275	-	ACTTCGTCAGTAACGGACGCTTTGGTGAGGTGCCAGACAAGA	GAGTCGAGGTCATATCGTGCTTTGGTGAGGTGCCAGACAAGG	TCGATTTGTCCCTTGAACCTACTGACGGACATCTGATTAGGAGAGTCTGCCTATAGTGAGTC	ACTGACGGACATCTGATTAGGAGA	white spruce	GTCGGAGGAGATGACGACGTCGTGGATRAAGTGGGAATGGCCCGTCAGCCGGCGCTTGGCGACGCCGTACGTGCCGCCTTCTTCGCCGCCGGTGGTTTCTTTGGTGAGGTGCCAGACAAG[A/G]ATCGATTTGTCCCTTGAACCTGAGATTATCATGTCGGAATTGTCGATCGGGGTGGCTATTGAGGTCACCCAGTTGTCGTGCCCTTTCATTGTGCCTCGTAGAACTAAG	RACK1B_AT (RECEPTOR FOR ACTIVATED C KINASE 1 B) nucleotide binding	1388	BT113679
591	PGLM1-1443	1				*		11089f	ESTP	Illumina bead array	[A/G]	Pelgas et al. (this paper)	GQ0207_A12	Intron	N/A	ACTTCGTCAGTAACGGACTTTATTCCACTGGAGAAGCAAATCTAA	GAGTCGAGGTCATATCGTTTTATTCCACTGGAGAAGCAAATCTAG	GAACAGGATAGATCTTAGATTTTCCATTGACCATCATGGGAGCGTTGATGTCTGCCTATAGTGAGTC	ATTGACCATCATGGGAGCGTTGAT	white spruce	CTCTTCTTTATGGACCTGCACAAAATAACCAGTCTTGTAAGATATAGTTAATTTAAACGATCTCCTATAAGATSACGACTCCTCAGTCTCCAAATTTATTCCACTGGAGAAGCAAATCTA[A/G]GGAACAGGATAGATCTTAGATTTTCCGACCATTTATCTAAAATTCGTATGTAACTCCTCGCCTTATCCTATATATTCAACGTACTGACCATGAAACGTTGCACTGATATAAATGTTCCAT	WRKY6 transcription factor	2162	BT103127
592	PGLM1-1484	1				*		7401b	ESTP	Illumina bead array	[C/G]	Pelgas et al. (this paper)	GQ0166_J08	Intron	N/A	ACTTCGTCAGTAACGGACGTCGTTTCACTCTCGACTTCCTGTAGTC	GAGTCGAGGTCATATCGTGTCGTTTCACTCTCGACTTCCTGTAGTG	CCAGATTATTATCAGACATTCAGTCTGTCTGCATGGTATGAACGATGAGTCTGCCTATAGTGAGTC	CTGTCTGCATGGTATGAACGATGA	white spruce	TCGCCAGAGATTCATCAGATGGGATGTCAGCCAATTTCGCACTGATTGCAGGTACTCTGATAGTTCGTTTCACTCTCGACTTCCTGTAGT[C/G]ACCAGATTATTATCAGACATTCAGTAAAASWAAAASMM	WRKY7 calmodulin binding / transcription factor	1432	BT102109
593	PGLM1-1503	1				unmapped		4550a	SNP	Illumina bead array	[T/G]	Pelgas et al. (this paper)	GQ0208_N02	40	+	ACTTCGTCAGTAACGGACCTGACCCCTCCATGCTTCTCATT	GAGTCGAGGTCATATCGTCTGACCCCTCCATGCTTCTCATG	TCGGAGACATGTCTTCTGCTCAATCGCATTTAGCAAGTTCCAGGTCTGCCTATAGTGAGTC	TCAATCGCATTTAGCAAGTTCCAG	white spruce	CACCTACCTTCCCCAATCATCCCAGCGAGGCTGATACGCGAAGCCGGCCGCCGATTTATCTCCAGTGGTAATGTAATTTGATGCAGAAGACATGTCTCCGAC[A/C]ATGAGAAGCATGGAGGGGTCAGTCTGCRTTAGATGGTCGAATGTTGTGGAGGAATTGTTRGTGACAGCTAAATCTCCAACCACTGCTATACGAGGA	PAP15 (PURPLE ACID PHOSPHATASE 15) acid phosphatase/ protein serine/threonine phosphatase	1242	BT103220
594	PGLM1-0015	2					*	9201v4	SNP	Illumina bead array	[T/G]	Pelgas et al. (this paper)	GQ03712_H04	1656	-	ACTTCGTCAGTAACGGACGCATAAAGAGCTGGAGTTCTTTCAGCT	GAGTCGAGGTCATATCGTGCATAAAGAGCTGGAGTTCTTTCAGCG	CACTTAACGGAGGCATATATACAATGAGTGCCGTCGAAGTACGAGGTCTGCCTATAGTGAGTC	ATGAGTGCCGTCGAAGTACGAG	white spruce	AGCTCAGCTAGAGAAAGCTAAGGCTGACAGAAAAAGGTCTGCAGGTGCTGTTAAGTCTCAGCCTAAGCGTCCTCGTGCAAATGGAGGAAATGCTGGTGTATATATGCCTCCGTTAAGTGC[A/C]GCTGAAAGAACTCCAGCTCTTTATGCTTCTTCCAATGCTGCCGACAGAAGCTTTTATAGATCTTTGGATAGAGTACAATATTCTGGTGCAGCTCCAGGTGTTACATCCTACAACTTACAG	FUNCTIONS IN: molecular_function unknown INVOLVED IN: biological_process unknown LOCATED IN: cellular_component unknown CONTAINS InterPro DOMAIN/s: Frigida-like (InterPro:IPR012474) BEST Arabidopsis thaliana protein match is: hydroxyproline-rich glyco	2222	BT116137
595	PGLM1-0016	2					*	1298e	SNP	Illumina bead array	[A/G]	Pelgas et al. (this paper)	GQ0255_A18	748	-	ACTTCGTCAGTAACGGACGTTGCAGTGGACTAAGTTTAGAA	GAGTCGAGGTCATATCGTGTTGCAGTGGACTAAGTTTAGAG	AAGAGGGCATATCCCACCCAAGGGTACGTCCGCGTCATCCGTCTGCCTATAGTGAGTC	CAAGGGTACGTCCGCGTCATCC	white spruce	TTTGCAGTGGACTAAGTTTAGA[A/G]TAAGAGGGCATATCCCACCACTTACTTCCATTCTCATTAACTCCTCCTGATTCTGCATTTASTCCGCTTTCGTTTGCATCAATGTCAAAGCTTTTGTAAGTGGAGATGAAGGGAGAATGG	XTH9 (XYLOGLUCAN ENDOTRANSGLUCOSYLASE/HYDROLASE 9) hydrolase acting on glycosyl bonds / xyloglucan:xyloglucosyl transferase	1118	BT103487
596	PGLM1-0018	2					*	6183e	SNP	Illumina bead array	[A/T]	Pelgas et al. (this paper)	GQ03607_N12	2250	+	ACTTCGTCAGTAACGGACGAGAGGACGAACCTCAAAGGAGGA	GAGTCGAGGTCATATCGTGAGAGGACGAACCTCAAAGGAGGT	AGTAACAGCACCACCTTGCTAATGTTGACCGAACCGCATACGGGTCTGCCTATAGTGAGTC	ATGTTGACCGAACCGCATACGG	white spruce	GGGAACGGAACAAGGAATCCCAAGGATTCCAGAGAAGCCAATTCCGTCACGAAATCCAACGGGATAGGCCCAGCTCTTTCCAAGAACGCCGTCAAAGGAGAGGACGAACCTCAAAGGAGG[A/T]CGGGCCAGTAACAGCACCACCTTGCTAACGGAAACTGTACCATACTATTAACGCCAGATTGCATGAAATTGTTCAAGCATACGAAATTTGTTTTTCACATGCTTCAACAATTTCTCAATA	basic helix-loop-helix (bHLH) family protein	2631	BT115043
597	PGLM1-0024	2					*	2773g	ESTP	Illumina bead array	[A/G]	Pelgas et al. (this paper)	GQ0168_D02	Intron	N/A	ACTTCGTCAGTAACGGACTGAGCTTGGATGAATTCTCATGATCA	GAGTCGAGGTCATATCGTTGAGCTTGGATGAATTCTCATGATCG	TATTTGTGAAATTATCAGCTAACAGAGTAAGCCGACGGTCGCAGTTTGTCTGCCTATAGTGAGTC	AGTAAGCCGACGGTCGCAGTTT	white spruce	AATACTGTAAAGAGATTGCGCGTAATGAAGAGCTCAGATGCTGGTCGTCTAGGTGAGAATTMAAAAAAAWTTGCAGRATTTTTTWATCTTAAATGTGAGCTTGGATGAATTCTCATGATC[A/G]TTATTTGTGAAATTATCAGCTAACAGGACCCAGTGATCCCGACACYGCCTGATGCTGCTGGAATTAAGAAACCSTAACAAGCTTATCTCTCAGAGTAACCCTAAGAAGGGAGATGAGCCC	PAP1 (PHYTOCHROME-ASSOCIATED PROTEIN 1) transcription factor	1468	BT102186
598	PGLM1-0041	2					unmapped	12575g	SNP	Illumina bead array	[T/C]	Pelgas et al. (this paper)	GQ03517_I21	697	-	ACTTCGTCAGTAACGGACAAGGGCACCACATCAAACAACTTT	GAGTCGAGGTCATATCGTAAGGGCACCACATCAAACAACTTC	TCAACAAATATCTATCATTGATATCTGCTCCCTTACGCAACGGTCAGTGTCTGCCTATAGTGAGTC	GCTCCCTTACGCAACGGTCAGT	white spruce	GGGTATTGATAATTTCAAYAACTACTATGATCCCTCATTGAAGAGATCTCGCCAGAGGGTTCTTGAAAACCATGGGATCTTCATTGTGGAGGGAGATATCAATGATAGATATTTGTTGAA[A/G]AAGTTGTTTGATGTGGTGCCCTTCTCTCATGTAATGCACTTGGCTGCACAGGCTGGGGTTAGGTATGCCATGGAAAATCCCATCTCATATGTCCACAGCAACATTGCGGGATTGGTTAAT	GAE3 (UDP-D-GLUCURONATE 4-EPIMERASE 3) UDP-glucuronate 4-epimerase/ catalytic	1827	BT114590
599	PGLM1-0107	2				*		15418b	SNP	Illumina bead array	[A/G]	Pelgas et al. (this paper)	GQ0036_I03	436	-	ACTTCGTCAGTAACGGACAGCTATAGCAAGCTTCTCGCTGTGA	GAGTCGAGGTCATATCGTAGCTATAGCAAGCTTCTCGCTGTGG	AATGTTCCTTCTGCTCCATCTCCCATCGTAGGATGCTCGCACAGTCTGCCTATAGTGAGTC	CCCATCGTAGGATGCTCGCACA	white spruce	GACAATCTCCACAGACACGAAGGTTCTTGATTATTCGTACAGGTAATCCTGGCAGTGTGCTAATAAGCCCAAAAGCTATAGCAAGCTTCTCGCTGTG[A/G]TGATACARTGAATGTTCCTTCTGCTCCATCTCCACATCATGTAATACAAAGTTAGTGTCAGGKACATACCCTGCTGCCTCCATCTGTCTGGCTAGTTC	pentatricopeptide (PPR) repeat-containing protein	801	BT100663
600	PGLM1-0114	2				*		3865a	SNP	Illumina bead array	[A/G]	Pelgas et al. (this paper)	GQ0164_N10	949	+	ACTTCGTCAGTAACGGACCTTGCTTAGTGCCTGCAGAATACATA	GAGTCGAGGTCATATCGTCTTGCTTAGTGCCTGCAGAATACATG	CAATACAGAGCTAGCAGAACATGCAGCGTTATGAGACCGATGGGCGTCTGCCTATAGTGAGTC	CAGCGTTATGAGACCGATGGGC	white spruce	ATGGTTGACCTTCTTGGCCGTGCAGGGCGACTGAATGAAGCTCAAGACTTCATTAACAAAATGCCCATAAAACCTGATGCTTCAGTGTGGGGTTGCTTGCTTAGTGCCTGCAGAATACAT[A/G]ACAATACAGAGCTAGCAGAACATGCTGCAGAGCACCTTTTTGAGTTAGTCCCCCAAAATGCCGCACCTTATGTGGTGCTATCAAACATCTATGCTGCAGCTGGCAGATGGGATGATATTG	pentatricopeptide (PPR) repeat-containing protein	>1293	GE477832, GT739844, DV980583
601	PGLM1-0140	2					*	6400e	SNP	Illumina bead array	[T/C]	Pelgas et al. (this paper)	GQ00411_I05	1021	+	ACTTCGTCAGTAACGGACGGGTAAAATCTAAATGTGGCAAGTATGGT	GAGTCGAGGTCATATCGTGGGTAAAATCTAAATGTGGCAAGTATGGC	CTTCTTTTGCCCGTTTTAGTAAATCGGAGACCAACCGTAGTCGTGTCTGCCTATAGTGAGTC	ATCGGAGACCAACCGTAGTCGT	white spruce	GCAGAGCCATTTCTTAGCAACAAAAAATGCCTTATTTACTAAAACGGGCAAAAGAAGT[A/G]CCATACTTGCCACATTTAGATTTTACCCCRTGCCGACAAATCTACAAATCCGGGGACTGCAATCTCTTGGCCCTCTTTTTCGAAGACAAGGCCCTGGCGATGACGTCAGCCATGTGCTGC	hydroxyproline-rich glycoprotein family protein	1231	BT100700
602	PGLM1-0156	2				*	*	3293f	ESTP	Illumina bead array	[A/G]	Pelgas et al. (this paper)	GQ03805_K02	Intron	N/A	ACTTCGTCAGTAACGGACCATCATGGATTGTGGCAGTAATTCTA	GAGTCGAGGTCATATCGTCATCATGGATTGTGGCAGTAATTCTG	ACTCTCGATGTTGTTTCTTCAGCGTAAGGTGGCGTGACGACTAAGTCTGCCTATAGTGAGTC	CGTAAGGTGGCGTGACGACTAA	white spruce	CATTTGTGGCCTCTTAGGATTGCTTTTACAACCAGKTTTTCATGAAAATTGTTTCTGCTGATATTGTTTTTTCGCGATGAATTTTGCATCATGGATTGTGGCAGTAATTCT[A/G]AACTCTCGATGTTGTTTCTTCAGAGTATGCTTACACGTTGAAAGTGGACGAAAAGAGTGACGTATACAGCTTTGGCGTGGTTCTTCTGG	BAM1 (BARELY ANY MERISTEM 1) ATP binding / kinase/ protein serine/threonine kinase	2307	BT116730
603	PGLM1-0176	2				*	*	10704j	ESTP	Illumina bead array	[T/C]	Pelgas et al. (this paper)	GQ03010_H10	Intron	N/A	ACTTCGTCAGTAACGGACGACCTGAAAAAGCGAAATGATTAAGT	GAGTCGAGGTCATATCGTGACCTGAAAAAGCGAAATGATTAAGC	CATATATCAAAGAGTTTGAACTCTGTGCAAGATGCGGTTGGACTCCTGTCTGCCTATAGTGAGTC	TGCAAGATGCGGTTGGACTCCT	white spruce	TGACGTGGATGGTGGGAACAGCAGAGTGGTAGGTATATGGACGTTTCATTTAGTTTTGTTCTGGAGTCAGAGTTCAAACTCTTTGATATATGT[A/G]CTTAATCATTTCGCTTTTTCAGGTCTCTGAGAAAAAGGCCAGGGCATGGTGTGCTTCTAAAGGCAACATTCCCTACTTTGAAACTTCTGCAAAAGAGGGCTTTAATGTTGAAGCAGCTTT	AtRABG3d (Arabidopsis Rab GTPase homolog G3d) GTP binding	1189	BT106784
604	PGLM1-0192	2					*	6723e	SNP	Illumina bead array	[A/G]	Pelgas et al. (this paper)	GQ03314_G07	1491	-	ACTTCGTCAGTAACGGACGTCTGCATGTGCTTCCTGTATTCGA	GAGTCGAGGTCATATCGTGTCTGCATGTGCTTCCTGTATTCGG	CGAATAGTTGTGTCAAAAATTCTTAAGCATCGTGCCCTTTCGCAGGTCTGCCTATAGTGAGTC	TAAGCATCGTGCCCTTTCGCAG	white spruce	AATCCTCATTGTCATCATATCTTRGCCTTAAGTGAGCTGCTTCTGCATGTGCTTCCTGTATTCG[A/G]TCGAATAGTTGTGTCAAAAATTCTGAATTGCGTC	SDG37 zinc ion binding	1995	BT112393
605	PGLM1-0213	2					*	10704e	ESTP	Illumina bead array	[T/C]	Pelgas et al. (this paper)	GQ03010_H10	Intron	N/A	ACTTCGTCAGTAACGGACGTTTTGTGGAAACTTTGTTTGCCAT	GAGTCGAGGTCATATCGTGTTTTGTGGAAACTTTGTTTGCCAC	TTAGGTGTCTCTTTTTGTATCTTTTCGCTGAGAACCCGTTGAGAGTAGTCTGCCTATAGTGAGTC	CGCTGAGAACCCGTTGAGAGTA	white spruce	ATTGTGTCCGGGAGATATCTACAAAGAAAAAAGAAGACAAATAAAAATTTAAAAATCACAACAAATCTGCAATGATATGCCCAAAGGCAGCGATAAAAGATACAAAAAGAGACACCTAAT[A/G]TGGCAAACAAAGTTTCCACAAAAACAAGTGGAATTCATACCAAAGAAGGCCTACTACAAAATCAGAATTAAAGCAAAGCA	AtRABG3d (Arabidopsis Rab GTPase homolog G3d) GTP binding	1189	BT106784
606	PGLM1-0246	2					*	14432e	SNP	Illumina bead array	[A/G]	Pelgas et al. (this paper)	GQ03707_G19	196	-	ACTTCGTCAGTAACGGACGGCGACCAGGCGACATGAAATA	GAGTCGAGGTCATATCGTGGCGACCAGGCGACATGAAATG	ACTGAATCGTTACCATGGTTATAGTCGAAGCGTCCTGTTAGGGAGTCTGCCTATAGTGAGTC	AGTCGAAGCGTCCTGTTAGGGA	white spruce	ACCCGCGACCACCTGCGAATCTGGAAGAAGGCGAAGAATTCATATAATCTGAATTGGGCGACGAGGAAAACTGAGGTTCGTTCAAATTCAACCCGCCACTGCGACCAGGCGACATGAAAT[A/G]AACTGAATCGTTACCATGGTTATCAGAAG	zinc finger (CCCH-type) family protein	2364	BT115849
607	PGLM1-0269	2				*		10439a	ESTP	Illumina bead array	[A/G]	Pelgas et al. (this paper)	GQ03313_M08	Intron	N/A	ACTTCGTCAGTAACGGACGCTGCGGGGGAGATGGAAGGA	GAGTCGAGGTCATATCGTGCTGCGGGGGAGATGGAAGGG	TTCAGGAGGCTTCTTGGGGGTTGAACTGGCCGCTACGCAAGTCTGCCTATAGTGAGTC	GGTTGAACTGGCCGCTACGCAA	white spruce	GAAATATTTTATTCGACAGAGCAATATGACTAGAAGGAAGAGACGTTCCAGTCTGTTTGACATGACACCGGTGAGTTTTTTTCCTGTCTTAATTTCTTGGTCTGCGGGGGAGATGGAAGG[A/G]ATTCAGGAGGCTTCTTGGGAAAACATCTCAAAAATTAGATTTGGAATCAATCATAATTGATCTGAAAAGTTTTGCTAAGAAGTAATATTATCTGTCAAGAATCTTAACTGGTATTCTTCT	Transcribed locus	1372	BT112351
608	PGLM1-0270	2				*	*	8776a	SNP	Illumina bead array	[C/G]	Pelgas et al. (this paper)	GQ0081_K03	718	-	ACTTCGTCAGTAACGGACCTGCGACGCGATCCTCACC	GAGTCGAGGTCATATCGTCTGCGACGCGATCCTCACG	CAGAGTAACCACAGTACGTTCCAAAGCGGTTTGACTGGTCGCCTGTCTGCCTATAGTGAGTC	AAAGCGGTTTGACTGGTCGCCT	white spruce	ATGGTCGATGATTTGTGTGGCGATTTGGCAATTGAGAGAGCCCATCTCCACTGCAAGGAGCATACTCTCAGGCCTCTGCAGCTGCGACGCGATCCTCAC[C/G]GCAGAGTAACCACAGTACGTTCCGATCTCGAGGGCGACCCTGGGATTGTATTTGGCAAGGGCGGCGTCGAGGAAGGGGCCCTTGTCGTCGCCGATGTTCAT	caffeoyl-CoA 3-O-methyltransferase putative	1246	BT101243
609	PGLM1-0283	2				*		12575b	SNP	Illumina bead array	[T/C]	Pelgas et al. (this paper)	GQ03517_I21	414	+	ACTTCGTCAGTAACGGACGCAGTGAACCCAGGAGGAGGGT	GAGTCGAGGTCATATCGTGCAGTGAACCCAGGAGGAGGGC	GGTCCTATTCCTGGGGAGAGCTAGTCCGGGTACTGGGCAAGTCTGCCTATAGTGAGTC	AGCTAGTCCGGGTACTGGGCAA	white spruce	GAGCCCACAAATCCTGCAGCCCCAGTGACCAGAACCACAATCCCATTTTCCCTTTTCAACTTGCATGAATGTCTAACCTGTTTCTCCCAATCAGGGCCTCCCCAGGAATAGGACCYAAGT[A/G]CCCTCCTCCTGGGTTCACTGGGGGAGGTCATGCCCATGAAAAATATGAACAGAAGGGCAATGAGAGTAGCAGCCCAGAAGA	GAE3 (UDP-D-GLUCURONATE 4-EPIMERASE 3) UDP-glucuronate 4-epimerase/ catalytic	1827	BT114590
610	PGLM1-0309	2				*		16228a	SNP	Illumina bead array	[T/C]	Pelgas et al. (this paper)	GQ02824_H20	356	-	ACTTCGTCAGTAACGGACGGATGTACTTTTATAGTTTGAGAAGGTTCCT	GAGTCGAGGTCATATCGTGGATGTACTTTTATAGTTTGAGAAGGTTCCC	ACTATTGTATCGAATATCAAAAATATGAACTTGGACCGGAGTCTGGCGTGTCTGCCTATAGTGAGTC	AACTTGGACCGGAGTCTGGCGT	white spruce	AGGAGAGTAGTGATACCCAATCAGCACTTATAAATCAGACATGGTCGCCTGATGGCTTGTATATTGCATCCGGATCTGTTGATCCAAGAATTCATATTTTTGATATTCGATACAATAGTA[A/G]GGAACCTTCTCAAACTATAAAAGTACATCAGAAGCGTGTCTTTAAAGCTGCTTGGCACTCTTCTTGGCCATTGCTGATCTCCATCTCATCTGATCTTCATCTTGGTTTGCATAGATTTGC	WD-40 repeat family protein	713	BT105565
611	PGLM1-0320	2				*	*	4283t2	SNP	Illumina bead array	[A/G]	Pelgas et al. (this paper)	GQ0192_L02	738	-	ACTTCGTCAGTAACGGACGAGGGTTTGTGTAGGAGATTTAAACACTA	GAGTCGAGGTCATATCGTGAGGGTTTGTGTAGGAGATTTAAACACTG	AAAATTATTCCTCTGTTCACTGTGCCGACAAGCCGTATGTGCTGGAGTCTGCCTATAGTGAGTC	CCGACAAGCCGTATGTGCTGGA	white spruce	CMTGCCATCTTGATCAATGAACCCGTAATGTTCATAGAATTTTTTATCCAGACCAGCGTTATTCACCTGATCTGCCTTTGCCAACATCTGTCTAGGGTTTGTGTAGGAGATTTAAACACT[A/G]TAAAATTATTCCTCTGTTCACTGTGTAAACCAGTATTTTCCAAGCTGGCGTTGCCGAACAAGGTCTGGAACATTGCCAGGGAATTTCTGATCAATTCGGATAACTTCTTTGATGCTTGTT	ATPME2 pectinesterase	1263	BT102436
612	PGLM1-0332	2				*		10048e	ESTP	Illumina bead array	[A/G]	Pelgas et al. (this paper)	GQ03810_J18	Intron	N/A	ACTTCGTCAGTAACGGACTGTACATAAATAGCCCCAAAATTATCCA	GAGTCGAGGTCATATCGTTGTACATAAATAGCCCCAAAATTATCCG	CTCTAATAATTTCTGTGTTGGCTTCGCCTGCTTGCACGCAAAGTTAGTCTGCCTATAGTGAGTC	CGCCTGCTTGCACGCAAAGTTA	white spruce	TTTATCTTTGTTATCCTTTTTATGGTGTACATAAATAGCCCCAAAATTATCC[A/G]ACTCTAATAATTTCTGTGTTGGCTTGGATATGTATGCAGTTTTTGGAGGTTATCAAGTTGGAGAATAATGGCCTAACTCAGGAAGAAGCTTTGTTATCTAGGGATATGTTTCTGTTGCAG	ATHB-15 DNA binding / transcription factor	1144	BT116974
613	PGLM1-0366	2				*	*	10642-1	SNP	Illumina bead array	[A/G]	Pelgas et al. (this paper)	GQ03308_L05	1564	-	ACTTCGTCAGTAACGGACATGAATCAAGCACGACAGGGTGA	GAGTCGAGGTCATATCGTATGAATCAAGCACGACAGGGTGG	AAATACTAAGACAACTTGAATTTGGATGCCGTACCAGTATGTTCCGGGTCTGCCTATAGTGAGTC	ATGCCGTACCAGTATGTTCCGG	white spruce	ACAATCATGCAGAGACATTTCATACATGCTAAAAATTTCCCAATCCGTATGAATATATATAAGAAAATATAATGAATCAAGCACGACAGGGTG[A/G]AAAATACTAAGACAACTTGAATTTGGCCAATGTAAGGATTCCAGTGCAATCCTTTAGCACAGGCTCAAATTATTTCATGAATCCAAAGCAATGAACAGCCCAAGCCCCAAAACTGACTCA	ACT7 (ACTIN 7) structural constituent of cytoskeleton	1640	BT112004
614	PGLM1-0370	2				*		621k	SNP	Illumina bead array	[T/C]	Pelgas et al. (this paper)	GQ0072_O04	GQ0074_N05 (275)	+	ACTTCGTCAGTAACGGACTGGGCTCAGTGTTTTTTCTTTTTGAT	GAGTCGAGGTCATATCGTTGGGCTCAGTGTTTTTTCTTTTTGAC	GAGATAAGCTGTTTTCTATGCAGCCTGTAGAAGGGCGTGACGCATGTCTGCCTATAGTGAGTC	CCTGTAGAAGGGCGTGACGCAT	white spruce	TGGCTTCCAGTGGCGCTTACGTTGATTTATAAACCAGTTATTTATTTGCTTCTGATCCAGCCCGGTAGACTCTGCCAATGCTATCTTCTGACTTTCCTGCATAGAAAACAGCTTATCTCT[A/G]TCAAAAAGAAAAAACACTGAGCCCACATTTAAGAATACTTGGTCAGATCATTAMTAAATCATACCGAAGGATATGGCCACTTATAGTTTCTGGTCCACCAATCAAGCAACTTTTGCCTTG	KNAT1 (KNOTTED-LIKE FROM ARABIDOPSIS THALIANA) transcription factor	1439	BT101204
615	PGLM1-0429	2					*	3376v1	SNP	Illumina bead array	[T/G]	Pelgas et al. (this paper)	GQ01307_E10	702	-	ACTTCGTCAGTAACGGACGATACGCAGCCACGAAAGCATGAGT	GAGTCGAGGTCATATCGTGATACGCAGCCACGAAAGCATGAGG	AAGCCTGCAATCACTGAAATTACATTAAGTGGCGTTGCTGAGGCGTCTGCCTATAGTGAGTC	CATTAAGTGGCGTTGCTGAGGC	white spruce	CAGCCACCGCTTCATATCGCATGGATGGTGTCGTCCTCGGAGCATCTCTTCTCTTCGCCATGGTCTTKCTATAAGCCCACAGAGATAGTCGTTGCGTTAATTTCAGTGATTGCAGGCTTG[A/C]CTCATGCTTTCGTGGCTGCGTATAGATTATTAGTATCTTTCTCATTCTTCATTACTGCTGCGACGATGCATACAGAAGTTTAGTTTTTAGAAAAAACGACGTTATTTTTATTTTTATGCA	UCC1 (UCLACYANIN 1) copper ion binding / electron carrier	881	BT101555
616	PGLM1-0460	2					*	6454f	ESTP	Illumina bead array	[A/C]	Pelgas et al. (this paper)	GQ03102_K02	Intron	N/A	ACTTCGTCAGTAACGGACAACATTTCAAACTAATTTCACAAAAATACA	GAGTCGAGGTCATATCGTAACATTTCAAACTAATTTCACAAAAATACC	GCATCTATTCTGAACAGATATCAGACCTACCTGGGACGTATGGAACGTCTGCCTATAGTGAGTC	ACCTACCTGGGACGTATGGAAC	white spruce	TGCTGGCAGTGAGACAAGTGATAATGACGTTGACTGTGAAAGAGCAACTGATTGTCGATGAATCTCATCCAGTACCTGTAGAAAATACAAGAACATTTCAAACTAATTTCACAAAAATAC[A/C]AGCATCTATTCTGAACAGATATCAGATGGAGCAAGCTCATAATTCTTACAAAAGTACAAACAGAAAAGAAAACCTAGTGAACAAGTCAACTTAATACTGGAGAAAAAGTCACAAGGGGTG	zinc finger (C3HC4-type RING finger) family protein	1309	BT107088
617	PGLM1-0475	2					*	3271e	SNP	Illumina bead array	[T/C]	Pelgas et al. (this paper)	GQ0015_F09	446	+	ACTTCGTCAGTAACGGACGTTTTGATTATTCCCTTTATATTGGCAAT	GAGTCGAGGTCATATCGTGTTTTGATTATTCCCTTTATATTGGCAAC	GGAGCTTAGGTATTATTTTGGACTAACGTCGTGTGGGTTGGCAACGTCTGCCTATAGTGAGTC	TAACGTCGTGTGGGTTGGCAAC	white spruce	ATACAGCTCAAGTCAGTACACACCAGAGATTTGTAATGCATAATTCCATTAACACCTGTAAACTAGGCTTTGCCAAGTCCAAAATAATACCTAAGCTCCA[A/G]TTGCCAATATAAAGGGAATAATCAAAAAGCTTTAAAA	pentatricopeptide (PPR) repeat-containing protein	870	BT100468
618	PGLM1-0477	2					*	621e	SNP	Illumina bead array	[A/G]	Pelgas et al. (this paper)	GQ0072_O04	174	+	ACTTCGTCAGTAACGGACGGCGCCTATGCTGAGCCTTCA	GAGTCGAGGTCATATCGTGGCGCCTATGCTGAGCCTTCG	TTGTTGTCACTCCTCTAGTTACTTTTGAGCGGACCCAGATGTACCGGTCTGCCTATAGTGAGTC	TTGAGCGGACCCAGATGTACCG	white spruce	CATATCTTCGGTGAAAACGGAAGTTTGCAGCGGTAGTGGAGGCACCGGTGTACCAGGGCAATTTGAGCTGATCCGCAGGAAAGAAGAGGGGAGATGCGCCCGCGCCTATGCTGAGCCTTC[A/G]TTTGTTGTCACTCCTCTAGTTACTTCATTACCTCCACAGCAACAGGAAGCCCGGATGGTAACGTCCCTGGCAGTGGATATGGATAGCTCTTGTTCTTGTAAACCAATTGAAGCTGATGCC	KNAT1 (KNOTTED-LIKE FROM ARABIDOPSIS THALIANA) transcription factor	1439	BT101204
619	PGLM1-0502	2				*		11151a	SNP	Illumina bead array	[A/G]	Pelgas et al. (this paper)	GQ0208_G20	492	+	ACTTCGTCAGTAACGGACGCCTGCGGAGGAGGCATTGA	GAGTCGAGGTCATATCGTGCCTGCGGAGGAGGCATTGG	ACTCTTTTGCCAAATGAAACAGGTCAACTACACACTACGCGGCTGTCTGCCTATAGTGAGTC	GTCAACTACACACTACGCGGCT	white spruce	GACGCTCGCAGAGTTTTCGACCAAATGCTGAAACGAAATGTGTTCTCGTGGAATGTGATGATTTCAGCTTACGCCAAGCATGGCCCTGCGGAGGAGGCATTG[A/G]CACTCTTTTGCCAAATGAAACAGATGGATRTTCAACCAGATCCATTTATCTTCGCCAGTGTTCTCCCAGCATGCGCYCACTTGGCAGCTCTGGATTAT	pentatricopeptide (PPR) repeat-containing protein	>1833	DV984936, DV986252
620	PGLM1-0538	2				*		5280j	SNP	Illumina bead array	[T/C]	Pelgas et al. (this paper)	GQ03705_G05	1780	+	ACTTCGTCAGTAACGGACGTGAGGTGACCTCTGGCTTATTCCTT	GAGTCGAGGTCATATCGTGTGAGGTGACCTCTGGCTTATTCCTC	ACTTCTTTTTCTCCTGCAATCTGGAATCCCGAGAAGGTCCTGCTGTCTGCCTATAGTGAGTC	GGAATCCCGAGAAGGTCCTGCT	white spruce	AATCCATGTGCAAACTTAACACAATGTCAGATTGCAGGAGAAAAAGAAGTA[A/G]AGGAATAAGCCAGAGGTCACCTCAACTGTCATAGATCCTCGACTACATGGTAGATCTTACAACAGTTGTCGATATTTTAAGCAAAGTTAAACCTCTGTACAKAAATTTTGCAAAATAAAA	STP4 (SUGAR TRANSPORTER 4) carbohydrate transmembrane transporter/ monosaccharide transmembrane transporter/ sucrose:hydrogen symporter/ sugar:hydrogen symporter	1952	BT115739
621	PGLM1-0568	2					*	7578g	SNP	Illumina bead array	[T/A]	Pelgas et al. (this paper)	GQ03715_J22, GQ0255_A18	296, 265	+	ACTTCGTCAGTAACGGACGGGTGACTCTGCGGGCACT	GAGTCGAGGTCATATCGTGGGTGACTCTGCGGGCACA	TTACTGCATTTTATGTAAGTTGCAGGAACCGTTCAGGGTTGATGCCGTCTGCCTATAGTGAGTC	GGAACCGTTCAGGGTTGATGCC	white spruce	GAAAATAATATCAAACACAGAGTCACAGAAACAGAAAATGGCGACAAACGCTAAAATGCAACTTACATAAAATGCAGTAAC[A/T]GTGCCCGCAGAGTCACCA	XTH9 (XYLOGLUCAN ENDOTRANSGLUCOSYLASE/HYDROLASE 9) hydrolase acting on glycosyl bonds / xyloglucan:xyloglucosyl transferase	1219	BT116299
622	PGLM1-0581	2				*	*	2202f	SNP	Illumina bead array	[A/G]	Pelgas et al. (this paper)	GQ02902_H23	667	+	ACTTCGTCAGTAACGGACGCTGGGCGAAGAAAGAATTGGGA	GAGTCGAGGTCATATCGTGCTGGGCGAAGAAAGAATTGGGG	GTCTTTGATCAGATCGTGGTCCTCTTGGCTAGTGGCGAGACGAGTCTGCCTATAGTGAGTC	CTCTTGGCTAGTGGCGAGACGA	white spruce	CAACGATCGACTTTCCCTTCCGYAGCGTTGCMCAGGAGGGCTCAGAAGAAGAAGANNNGACAACGGCTCCCATAAAATTCTGGGCGAAGAAAGAATTGGG[A/G]TTTGAGGGTTACYTGTCTTTGATCAGATCGTGGTCTGCTTATCAGATTGCGAAGGGCAAGGGAGTTGAGCTGCTGGATGAYCAAATCGTTGCCCGTTTGAA	embryo-abundant protein-related	1028	BT106076
623	PGLM1-0589	2				*		Sb70b	SNP	Illumina bead array	[A/T]	[2], Pelgas et al. (this paper)	GQ03111_D17	994	+	ACTTCGTCAGTAACGGACAAACCAAAGGTTCATTGTATCAGAAAA	GAGTCGAGGTCATATCGTAAACCAAAGGTTCATTGTATCAGAAAT	GATGGAGAAGAACTATTTCTGGTTATAGCGTGGGGCCATTGAGCAGTCTGCCTATAGTGAGTC	TATAGCGTGGGGCCATTGAGCA	white spruce	CAGGCAAGCTAGCATTGGCTTGCTGAATTCTTGTATGGCAAATTGAGGGACAATCTGGCATCTGTTTGATTAGACAATTTTGCTGAGGTCTTAAAAACCAAAGGTTCATTGTATCAGAAA[A/T]AGATGGAGAAGAACTATTTCTGGTAGTTGGTCAAAACCAAAGCCTTAAGGCTCAATTCCATATTTGAAGCTTTTTCCATTATTGTCTTCCCCAGTGAAATGGAGTGAGTGTYTGGGGGCC	glycosyl transferase family 43 protein	1469	BT107668
624	PGLM1-0630	2				*		4210d	SNP	Illumina bead array	[G/C]	Pelgas et al. (this paper)	GQ03816_C19	987	-	ACTTCGTCAGTAACGGACTCCTGGGAAATTTTTCCTGAATGAG	GAGTCGAGGTCATATCGTTCCTGGGAAATTTTTCCTGAATGAC	TAGAATCCTTAGGTAGCATTGGTTCCGACCAAGGCCAACTCGATGTCTGCCTATAGTGAGTC	TTCCGACCAAGGCCAACTCGAT	white spruce	TCTCTGCAATAATTTTATCCTACCCATCTCAACTAGTGAAACGTTTTATTGATTTCAGATCCAACTTAACCAGCAGCAGGGCTTGGGTGCCCGTGGTCCAATGCTACCTAAGGATTCTAT[C/G]TCATTCAGGAAAAATTTCCCAGGATTCAACCAGGGGAAAGTGATGATGCCATTTAACAATAACAACATGGTTTTCAAACCCAATTCACGTTTGAGGGGAAAGGTTTATGGAAACCACACT	ECT7 (evolutionarily conserved C-terminal region 7)	2514	BT117263
625	PGLM1-0637	2				*		6723a	SNP	Illumina bead array	[T/C]	Pelgas et al. (this paper)	GQ03314_G07	1532	+	ACTTCGTCAGTAACGGACTGCAGAAGCAGCTCACTTAAGGCT	GAGTCGAGGTCATATCGTTGCAGAAGCAGCTCACTTAAGGCC	AGATATGATGACAATGAGGATTAGCGTAGCGACTTGGGTGCATCTAGTCTGCCTATAGTGAGTC	CGTAGCGACTTGGGTGCATCTA	white spruce	ACAAGGAACAATATCACCTAATCCTCATTGTCATCATATCTT[A/G]GCCTTAAGTGAGCTGCTTCTGCATGTGCTTCCTGTATTCGRTCGAATAGT	SDG37 zinc ion binding	1995	BT112393
626	PGLM1-0642	2					*	15418e	SNP	Illumina bead array	[A/G]	Pelgas et al. (this paper)	GQ0036_I03	600	-	ACTTCGTCAGTAACGGACACACAATCCATCTTTGAAATGATGGA	GAGTCGAGGTCATATCGTACACAATCCATCTTTGAAATGATGGG	TCGATTGGCATCCCTTATAATAAGCCTGTCTTAATCCGGGTGACGTCTGCCTATAGTGAGTC	AGCCTGTCTTAATCCGGGTGAC	white spruce	TTAGCATCACCAATAATCTCCACAAGAACACAATCCATCTTTGAAATGATGG[A/G]ATCGATTGGCATCCCTTATAATAATTTCACGCTCGACAATCTTTGAAATAAACTTGGTGGCAGTGTGACAATCTCCACAGACACGAAGGTTCTTGATTAT	pentatricopeptide (PPR) repeat-containing protein	801	BT100663
627	PGLM1-0669	2				*	*	5321m	ESTP	Illumina bead array	[A/C]	Pelgas et al. (this paper)	GQ03913_N04	Intron	N/A	ACTTCGTCAGTAACGGACTGTGCCACATGTAGCTTCTTCAAA	GAGTCGAGGTCATATCGTTGTGCCACATGTAGCTTCTTCAAC	ACTAAGAGAGATGAAACAAAGGGAATCGTCGTGCCCTCAGGATACGTCTGCCTATAGTGAGTC	AATCGTCGTGCCCTCAGGATAC	white spruce	GACAAATGTCTTCTGGAAAACAATGGATATGTAACAGGGTACAGACAATTACAGAACAGCACCCAATTTCTGCATAACCTTTATGATATTATAGACATGTGCCACATGTAGCTTCTTCAA[A/C]AACTAAGAGAGATGAAACAAAGGGTGAGCGGACAAAACATCATAGGGAATGATAATTTCAAGGTTCTCAAATGAGTTCTAATAATTTTCCATACTTTTGGTTGAATGGATAATTTGGAAC	PUX2 (PLANT UBX DOMAIN-CONTAINING PROTEIN 2) nucleic acid binding / zinc ion binding	1862	BT117835
628	PGLM1-0680	2				*		11151b	SNP	Illumina bead array	[A/G]	Pelgas et al. (this paper)	GQ0208_G20	522	+	ACTTCGTCAGTAACGGACGTTTGCCAAATGAAACAGATGGATA	GAGTCGAGGTCATATCGTGTTTGCCAAATGAAACAGATGGATG	TCAACCAGATCCATTTATCTTCCCCACGCGGAATATGATGAGTCGTCTGCCTATAGTGAGTC	CCCACGCGGAATATGATGAGTC	white spruce	AACGAAATGTGTTCTCGTGGAATGTGATGATTTCAGCTTACGCCAAGCATGGCCCTGCGGAGGAGGCATTGRCACTCTTTTGCCAAATGAAACAGATGGAT[A/G]TTCAACCAGATCCATTTATCTTCGCCAGTGTTCTCCCAGCATGCGCYCACTTGGCAGCTCTGGATTATGGCAAGGAGATCCATGAAGAAATCAAGAGGAA	pentatricopeptide (PPR) repeat-containing protein	>1833	DV984936, DV986252
629	PGLM1-0686	2					*	10319-1	SNP	Illumina bead array	[A/C]	Pelgas et al. (this paper)	GQ03616_M19	750	-	ACTTCGTCAGTAACGGACGCAAATCCAGCAGCTTAAATCCACA	GAGTCGAGGTCATATCGTGCAAATCCAGCAGCTTAAATCCACC	TATCAAGCTTCATCATAATAGAGGCGCGTTGTAGCAGATGGACGAAGTCTGCCTATAGTGAGTC	CGCGTTGTAGCAGATGGACGAA	white spruce	TATCGTTATCAAATGATAAAATTAATAGCAGTGCACTTCTCAAATATCATATTCAATCGTTATAGAAGACTTTCAGATTAGTTGCTTAGGTATCTAGCAAATCCAGCAGCTTAAATCCAC[A/C]ATATCAAGCTTCATCATAATAGAGGAAAATTCCAGTACAGTGGTCCATTTAAAATGTTGTGACCAGAAATCAGAATTGCACAACTGACGTGTCTGATTAGTACATCCTCAAAGTAGCAGT	histone H3	869	BT115444
630	PGLM1-0697	2					*	16228c	SNP	Illumina bead array	[A/G]	Pelgas et al. (this paper)	GQ02824_H20	648	+	ACTTCGTCAGTAACGGACGTTTTTTTGAATTCTGAAATAGCTTTCAA	GAGTCGAGGTCATATCGTGTTTTTTTGAATTCTGAAATAGCTTTCAG	TTGCAAATTATAATAAAAGGATTTGGGTGTATCTGCACCAATCGGGTGTCTGCCTATAGTGAGTC	GGTGTATCTGCACCAATCGGGT	white spruce	TTGTTGAGGTGTATGTTACCAACCCATATGATGGAGATAAAAGTACAATTMTTTTGGCTACTCTGGTATATATATGTGATTCACTACCTAATCTTTTTTTGAATTCTGAAATAGCTTTCA[A/G]CTTGCAAATTATAATAAAAGGATTTGAAAAAGCTCGACCAACAGATCTTGTTTATTCTCATTTATGTCTTAACACTTCAACTAGTACTGCAGTAGACAAT	WD-40 repeat family protein	713	BT105565
631	PGLM1-0702	2					*	6282e	SNP	Illumina bead array	[T/C]	Pelgas et al. (this paper)	GQ03508_K14	WS0073_O16 (113)	+	ACTTCGTCAGTAACGGACGGAGAAGGTTTTTCTACCATCTTCATGTTT	GAGTCGAGGTCATATCGTGGAGAAGGTTTTTCTACCATCTTCATGTTC	TTCCATTTAAATTCCTATGAATTCTCCGCATAGCATCACTAGGCCAGTCTGCCTATAGTGAGTC	TCCGCATAGCATCACTAGGCCA	white spruce	ACCATCAGATCTTCCTTTTTGGCAATGAATTCATAGGAATTTAAATGGAAT[A/G]AACATGAAGATGGTAGAAAAACCTTCTCATATTCAGGGTGTCA	SBPASE (sedoheptulose-bisphosphatase) phosphoric ester hydrolase/ sedoheptulose-bisphosphatase	1527	BT114129
632	PGLM1-0733	2				*	*	8177v1	SNP	Illumina bead array	[A/G]	Pelgas et al. (this paper)	GQ03706_G05	1514	-	ACTTCGTCAGTAACGGACACTGAGGTCAAACTTCATCTTCAGCA	GAGTCGAGGTCATATCGTACTGAGGTCAAACTTCATCTTCAGCG	GAGAGGTTTCTTTCGTAATTGGGCACGCTGAAGGTTAAGGTCCGGTCTGCCTATAGTGAGTC	GCACGCTGAAGGTTAAGGTCCG	white spruce	TATTTATTATGCTTACAGAAATTTATGAAATAATGTAGCTTCTGCTTCCTGAAATGTGATCAAGCCAATAAAGAATTCTCTCGAGTRGCACTCAAACTGAGGTCAAACTTCATCTTCAGC[A/G]AGAGAGGTTTCTTTCGTAATTGGATAWGTATCTCAATATTCCAGGTT	Ran-binding protein 1 domain-containing protein / RanBP1 domain-containing protein	1705	BT115796
633	PGLM1-0755	2					*	5280m	SNP	Illumina bead array	[A/G]	Pelgas et al. (this paper)	GQ03705_G05	1407	-	ACTTCGTCAGTAACGGACAAGCATGGCAAGAAATGCCTGA	GAGTCGAGGTCATATCGTAAGCATGGCAAGAAATGCCTGG	CAACGACGAATGTGAAGAGACTCGGATTGGGGCACCATGAGTGTCTGCCTATAGTGAGTC	CTCGGATTGGGGCACCATGAGT	white spruce	CGGCACACCTTTGGTCTCAGGGAGCAACCAGTAAACGAAAAGTGTCATYACCACCACTCCGCCTCCAAAGAAGAGAAACAGCCCGTACTTCATGTGGCAAAGCATGGCAAGAAATGCCTG[A/G]GCAACGACGAATGTGAAGAGAAGGTTTACAGAGACGGTRATGCTCTGCCCAGCCGASCGGATCTCCAAAGGGAARATCTCGCTGGGMACCAGCCATCCGAGAGGACCCCATGACCAGGC	STP4 (SUGAR TRANSPORTER 4) carbohydrate transmembrane transporter/ monosaccharide transmembrane transporter/ sucrose:hydrogen symporter/ sugar:hydrogen symporter	1952	BT115739
634	PGLM1-0773	2				*		1298a	SNP	Illumina bead array	[T/C]	Pelgas et al. (this paper)	GQ03715_J22, GQ0255_A18	542, 511	+	ACTTCGTCAGTAACGGACTGTTCCGATTCGGGTATTCCCT	GAGTCGAGGTCATATCGTTGTTCCGATTCGGGTATTCCCC	ACAACGAGAGGTTGGGAGTATGGTAGAGGTGACTCCCGTCAGTCTGCCTATAGTGAGTC	ATGGTAGAGGTGACTCCCGTCA	white spruce	ATGGCTCCAGTTTATCTTCAGCCGCCCACCTTGAGTAGCCCAGTTGTCTGCATTCCAGATTGAAGAGGATACTTTCATCGGCTGCTTTTTCGGATATGGGACTCCCAACCTCTCGTTGTT[A/G]GGGAATACCCGAATCGGAACACTGTCTACAAAGAATCTGCAATGAACCACTGRAACATTAATTGACAWWTTATTAAGGAAAATCCTCTGTAACAAAACATTATAAAAGMGATGTCATATA	XTH9 (XYLOGLUCAN ENDOTRANSGLUCOSYLASE/HYDROLASE 9) hydrolase acting on glycosyl bonds / xyloglucan:xyloglucosyl transferase	1219	BT116299
635	PGLM1-0778	2				*		2779b	SNP	Illumina bead array	[T/C]	Pelgas et al. (this paper)	GQ0168_D08	869	-	ACTTCGTCAGTAACGGACGGAATTGTTTGACGATTTCTCGGGTT	GAGTCGAGGTCATATCGTGGAATTGTTTGACGATTTCTCGGGTC	GAGAGTGGGTGTAGAGATCCTAGGGAAGGTCTATTTCCGCTCGGTCTGCCTATAGTGAGTC	AGGGAAGGTCTATTTCCGCTCG	white spruce	ACATTCGCACGCCCAACGTCTTCGACAACAACTATTACGTAGACCTCGTGCAACGCCAGGGCCTCTTCACCTCCGACCAGGATCTCTACACCCACTCTCA[A/G]ACCCGAGAAATCGTCAAACAATTCGCTGCCGACCAGGATCTTTTCTTCGAGAAATTTGCTTTTGCCATWGCGAAGATGGGCCAGCTGAACGTCCTGACGGG	peroxidase 12 (PER12) (P12) (PRXR6)	1251	BT102187
636	PGLM1-0795	2				*		2779a	SNP	Illumina bead array	[T/C]	Pelgas et al. (this paper)	GQ0168_D08	1011	+	ACTTCGTCAGTAACGGACAGCAGCTGTTCTGCTCGCAATT	GAGTCGAGGTCATATCGTAGCAGCTGTTCTGCTCGCAATC	TGCTTCTATCGTCGAAGTCCTACTGGGCTGTGCGGAACGACGTCTGCCTATAGTGAGTC	CTACTGGGCTGTGCGGAACGAC	white spruce	CTCGGCAAGGTCACAAGGTAGCMWTAGCCSTTCACATGAAGGCCACAGAAGATTCGGCATCTACGACATCTTCTACAGCGACTTCGACGATAGAAGCAG[A/G]ATTGCGAGCAGAACAGCTGCTCCTGATCTCCCCTTTCGATCCCGTCAGGACGTTCAGCTGGCCCATCTTCGCWATGGCAAAAGCAAATTTCTCGAAGAAAAGA	peroxidase 12 (PER12) (P12) (PRXR6)	1251	BT102187
637	PGLM1-0812	2				*		3843d	SNP	Illumina bead array	[T/G]	Pelgas et al. (this paper)	GQ0198_M22	455	-	ACTTCGTCAGTAACGGACCACTCATGAATATGGTGCAAAGGAT	GAGTCGAGGTCATATCGTCACTCATGAATATGGTGCAAAGGAG	CATGAAAGTCTCATCATTTATCATGATCCGCCATGACTGCCAATCAGTCTGCCTATAGTGAGTC	GATCCGCCATGACTGCCAATCA	white spruce	ACTTCCRTTATGGGCTTACGGATACTGCAAAAATGTTTTTTGTTAATCAGGGTGACAAAAATGAAAATCCCTTGAGTCTGGTACCCTTCTTTCTCATGATAAATGATGAGACTTTCATGA[A/C]TCCTTTGCACCATATTCATGAGTGTGTKCTTCAAGGCCARAGTGTAGCTGGGGGCGCTTTCCAAATCGCCCACGGAAAGAATTTATGGGCCTATACCAGGGAAAATCACCRTTCTAAMAC	ATOMT1 (O-METHYLTRANSFERASE 1) caffeate O-methyltransferase/ myricetin 3'-O-methyltransferase/ quercetin 3-O-methyltransferase	1343	BT102643
638	PGLM1-0820	2					*	8441v3	SNP	Illumina bead array	[T/G]	Pelgas et al. (this paper)	GQ03007_E02	1612	-	ACTTCGTCAGTAACGGACCACGAGAACACCATCCAATATCAAT	GAGTCGAGGTCATATCGTCACGAGAACACCATCCAATATCAAG	TATTGTGCAACATAACTGCACGGTCCACGACTACTTTGGGGAAGTCTGCCTATAGTGAGTC	GGTCCACGACTACTTTGGGGAA	white spruce	ATCGGCGGGAAGTTCAATCTCAAACAAAAGGCAAAGGATTCTGCCATTTGATGCTTGAAGTGTTTTACATTGTTTGCCAATTAGTTGCGTAATGTTTTGTGCAGTTATGTTGCACAATAG[A/C]TTGATATTGGATGGTGTTCTCGTGTGAAGCTATGGCTACTTATCTGTGGTTTTCAACACTTCTGCAGGCTTCTCAAAATTGTTTTAAATGTTGCTGTGTCAAACACATATTCTAGTGTGT	basic helix-loop-helix (bHLH) family protein	2038	BT106653
639	PGLM1-0822	2				*	*	10375j	SNP	Illumina bead array	[T/C]	Pelgas et al. (this paper)	GQ03807_K02	744	+	ACTTCGTCAGTAACGGACGCCCACAACCTGCTGAAGAATGAT	GAGTCGAGGTCATATCGTGCCCACAACCTGCTGAAGAATGAC	ACATGCGGACTTCTCTTGAGGGTCGAAGGGCAGTCTTACTGTGTCTGCCTATAGTGAGTC	GGTCGAAGGGCAGTCTTACTGT	white spruce	GACGCCATATCCCATGAAGAGGGTGGCAACCTCCAGGTTGGGGTCGTTGGCTACCATGGCGTTGATGGCCTTGATCCCCTCAAGAGAAGTCCGCATGTA[A/G]TCATTCTTCAGCAGGTTGTGGGGATCCTTCCCTCCCACCAGACCAAACCACAAGGTGTCGTCGTAAATTATCACACCCCCCACGCGCACCAGCTTCATCAG	caffeoyl-CoA 3-O-methyltransferase putative	1133	BT116840
640	PGLM1-0823	2					unmapped	12575e	SNP	Illumina bead array	[A/G]	Pelgas et al. (this paper)	GQ03517_I21	562	+	ACTTCGTCAGTAACGGACTGTCCCTGGCCTTGAAAAAGAGA	GAGTCGAGGTCATATCGTTGTCCCTGGCCTTGAAAAAGAGG	GAGATGGTGTCTTGGGTATTGGGTTTAAGTGAGCACGCATGGCGTCTGCCTATAGTGAGTC	GGTTTAAGTGAGCACGCATGGC	white spruce	TGATTGGGAGAAACAGGTTAGACATTCATGCAAGTTGAAAAGGGAAAATGGGATTGTGGTTCTGGTCACTGGGGCTGCAGGATTTGTGGGCTCCCATGTGTCCCTGGCCTTGAAAAAGAG[A/G]GGAGATGGTGTCTTGGGTATTGATAATTTCAAYAACTACTATGATCCCTCATTGAAGAGATCTCGCCAGAGGGTTCTTGAAAACCATGGGATCTTCATTGTGGAGGGAGATATCAATGAT	GAE3 (UDP-D-GLUCURONATE 4-EPIMERASE 3) UDP-glucuronate 4-epimerase/ catalytic	1827	BT114590
641	PGLM1-0839	2				*		2773n	SNP	Illumina bead array	[T/C]	Pelgas et al. (this paper)	GQ0168_D02	922	+	ACTTCGTCAGTAACGGACAGAAGGGAGATGAGCCCCAGGT	GAGTCGAGGTCATATCGTAGAAGGGAGATGAGCCCCAGGC	CCTTTTTTCTGAGAGAGTTCACATCTCTCGACCTTGGCAGGAGGGTCTGCCTATAGTGAGTC	ATCTCTCGACCTTGGCAGGAGG	white spruce	CATTCAACAATTTTCTATCGATTTCTCYTTTGTCCAATATATGCTACACAAACTGCCCTCAAGTTTCAGTCCACAACGCAGCAGGATAAAATAGCTCGTGAACTCTCTCAGAAAAAAGGA[A/G]CCTGGGGCTCATCTCCCTTCTTAGGGTTACTCTGAGAGATAAGCTTGTTAGGGTTTCTTAATTCCAGCAGCATCAGGCAGTGTCGGGATCACTGGGTCCTGTTAGCTGATAATTTCACAA	PAP1 (PHYTOCHROME-ASSOCIATED PROTEIN 1) transcription factor	1468	BT102186
642	PGLM1-0857	2				*		7492a	SNP	Illumina bead array	[T/C]	Pelgas et al. (this paper)	GQ0202_C07	819	+	ACTTCGTCAGTAACGGACCGTCCCAGCATTCCTGGTT	GAGTCGAGGTCATATCGTCGTCCCAGCATTCCTGGTC	CAAGGTCCAGTTCACTGTTTTCAACTGAGTCAGGTATGGCGACGTCTGCCTATAGTGAGTC	CAACTGAGTCAGGTATGGCGAC	white spruce	ACTTTGTTGTCCCTGTATTCAGACTTGGAACAGGTTTTGAAGCCCCTCCTATAGGAAACTGTCCCRGTGCAACTGCAGGTGTATTGCCAACTGAAAACAGTGAACTGGACCTTGGCAKAG[A/G]ACCAGGAATGCTGGGACGMGCTGCTGCTAATATGTGTGCACGTTCAAAGTGTAATCTTTGTCTGGCTCTTTCAATCTGCTCTCGTTCTTTAGCAAGTGCACTCTCTAGCTCKCGAAAGTG	CHB3 DNA binding / transcription factor/ zinc ion binding	1512	BT102876
643	PGLM1-0872	2				*		5312b	SNP	Illumina bead array	[A/G]	Pelgas et al. (this paper)	GQ0191_M01	1180	+	ACTTCGTCAGTAACGGACTGTCCAAGTTAGCTGATTGAAAGCAA	GAGTCGAGGTCATATCGTTGTCCAAGTTAGCTGATTGAAAGCAG	CGTGATCTATTCTATTTCATGATACATACGCTTGGGTCCTGCCACAAGTCTGCCTATAGTGAGTC	ATACGCTTGGGTCCTGCCACAA	white spruce	CCACAGCGTGACACAGTTGATGGAATGACAGCAATGGTTGCTGCAAAGCTTGTAAGAGAACTGACRTCAAAGATGTCCAAGTTAGCTGATTGAAAGCA[A/G]CCGTGATCTATTCTATTTCATGATACATGAGATCTGTAACAGGAGGAAGTTCTTCAATTTTGTGAGTACTTCAGAGAATAAAGGCATGTCTATTGTCAGG	arginase	1375	BT102418
644	PGLM1-0904	2				*		11006a	SNP	Illumina bead array	[T/C]	Pelgas et al. (this paper)	GQ0208_G20	1312	+	ACTTCGTCAGTAACGGACGAAATTTATGCTGAGTTGGAGAAATTGTT	GAGTCGAGGTCATATCGTGAAATTTATGCTGAGTTGGAGAAATTGTC	CAGATGATGGTGGTAGGTTATGGTAACGCTGACACCTGCTTCGGGTCTGCCTATAGTGAGTC	GTAACGCTGACACCTGCTTCGG	white spruce	CCAAATGCAATTGCCAGCTTCTCACTATGGTGCCCAAGAATTTGTTCTTTCTGCTCCTCATCCACATCATTCAAAACAAATTTTGTGTTGGCCACATAACCTACCACCATCATCTGCCTA[A/G]ACAATTTCTCCAACTCAGCATAAATTTCTTGTGTTTGTGGGTGTGATTCGTCTCCAGAGAGAAAAGCATTTACTTGTTTATTGACCTCAATCCAACTGCATCCAGGATTTTTATGAACAC	pentatricopeptide (PPR) repeat-containing protein	>1833	DV984936, DV986252
645	PGLM1-0917	2				*		7198a	ESTP	Illumina bead array	[A/C]	Pelgas et al. (this paper)	GQ03917_L22	Intron	N/A	ACTTCGTCAGTAACGGACGACAAATTCTGAGAAGGGTTGAAATTTA	GAGTCGAGGTCATATCGTGACAAATTCTGAGAAGGGTTGAAATTTC	GTCAAGACCAACTGCACATATTATCCTCAGTTGGGAAGGCGCTCAGTCTGCCTATAGTGAGTC	TCCTCAGTTGGGAAGGCGCTCA	white spruce	TAATAACTATGTCAGACTGTTTAGCCTTCAAAACAAACTACAATCAGGACCAACACAGTAAGGCATTTCTGGACAAATTCTGAGAAGGGTTGAAATTT[A/C]AGTCAAGACCAACTGCACATATTATGAAAAAAGGGAAACAGAAAATGCAGCAATTTCCTTACCTGAGATCGCAGCAAGCCCACATCATAAGCCATTGTCATAT	catalytic/ cation binding / hydrolase hydrolyzing O-glycosyl compounds	1831	BT117936
646	PGLM1-0930	2					*	3843j	ESTP	Illumina bead array	[T/G]	Pelgas et al. (this paper)	GQ0198_M22	Intron	N/A	ACTTCGTCAGTAACGGACTTAATCAAACCCCAAACCAACCTT	GAGTCGAGGTCATATCGTTTAATCAAACCCCAAACCAACCTG	AATCGATGGTGCAGTTTCAGTCCGCCAGGACAGATGTCAACTGTCTGCCTATAGTGAGTC	TCCGCCAGGACAGATGTCAACT	white spruce	GGGATTAACTTTGATCTTCCTCAAGTGACTGAAACTGCACCATCGATTC[A/C]AGGTTGGTTTGGGGTTTGATTAATATATTCAATGCAATTTTCCATGTTCCGCCCACTGCTGATAGGATTAAAATACTGTATGATATGTGTTTTTTACTTGTTTTCTTTGCAGGTGTAGAG	ATOMT1 (O-METHYLTRANSFERASE 1) caffeate O-methyltransferase/ myricetin 3'-O-methyltransferase/ quercetin 3-O-methyltransferase	1343	BT102643
647	PGLM1-0948	2				*		8678c	SNP	Illumina bead array	[T/C]	Pelgas et al. (this paper)	GQ02801_D20	432	+	ACTTCGTCAGTAACGGACGTGTGAGCTGTGGCAACTGTTTTTT	GAGTCGAGGTCATATCGTGTGTGAGCTGTGGCAACTGTTTTTC	ATGAAGTGTTAGATAGCAAAACTAATCCAAAGTCGGAATCGTAGTCGGGTCTGCCTATAGTGAGTC	TCCAAAGTCGGAATCGTAGTCGG	white spruce	CCTTCTCTTAACAAGAACAAAACTGCTTTATATATTATYTGAAATTCAATATACATCTAGGCAAATCTTCATCTTGGGAACTATACATTGCTTRTTAGTTTTGCTATCTAACACTTCATG[A/G]AAAAACAGTTGCCACAGCTCACAAATTGGAACATGAATTCAGAGAAAAATGCACTAATATAGCTACTTCGTATTAGAGATAAATTTTAGAGATCAGAAAATGTGATCAAAGAACCCCACT	FUNCTIONS IN: molecular_function unknown INVOLVED IN: biological_process unknown LOCATED IN: cellular_component unknown CONTAINS InterPro DOMAIN/s: Kelch related (InterPro:IPR013089) BSD (InterPro:IPR005607) BEST Arabidopsis thaliana protein match is	1093	BT103726
648	PGLM1-0960	2				*		853a	SNP	Illumina bead array	[A/G]	Pelgas et al. (this paper)	GQ04106_J07	2004	+	ACTTCGTCAGTAACGGACGGTTTGTCCCTTGTGCCGGTCA	GAGTCGAGGTCATATCGTGGTTTGTCCCTTGTGCCGGTCG	TTAAAAGTGATAGCATGCAGATCGCCTAGTAGATCGGCGCAATTTCGTCTGCCTATAGTGAGTC	GCCTAGTAGATCGGCGCAATTTC	white spruce	TCAAAGGACTTGCAAGGTATGCAGAAGCAATGATGTATGCATTCTTTTGCTGCCTTGCAGGCATCTGTGTCTCTGCAAAGATTGTGAAAGTAGGCTTGATGTTTGTCCCTTGTGCCGGTC[A/G]TTTAAAAGTGATAGCATGCAGATCTATATGTCATGAATTGCCACTGTGAATAAATGCAGCCTATGATTGCTTATGATCCTTAGTGACCAATTTTATCTTTGGTCACCACATTGATGTCAT	SBP1 (s-ribonuclease binding protein 1) protein binding / zinc ion binding	2328	BT119512
649	PGLM1-0976	2					*	9061e	SNP	Illumina bead array	[T/G]	Pelgas et al. (this paper)	GQ03517_I21	1301	+	ACTTCGTCAGTAACGGACGTTCGCCTGTCTCAGTCCCAGAT	GAGTCGAGGTCATATCGTGTTCGCCTGTCTCAGTCCCAGAG	TTGTGAGGATTCTGGAGGAATATATGGAGCTACGTGTTCCGAGGGTCTGCCTATAGTGAGTC	ATATGGAGCTACGTGTTCCGAGG	white spruce	CAACTCCATGCTTGCAAGGGTGACATTGGCATGTGTGAAGGGCACATCTCCATTACTCGGCATTCTAAGCACATTCTTCTTGGCCTTCACCTTCAGCAATTCCTCCAGAATCCTCACAAG[A/C]TCTGGGACTGAGACAGGCGAAGTGTTCCCCAAATTATAAATCCTGAGTTGGGCAGGGCCTTTCTTCTTTCCTCCGCTTCCCGTGCTCTTCTCTGCAGTGTCAAGAGCACCAACGCAGCCC	GAE3 (UDP-D-GLUCURONATE 4-EPIMERASE 3) UDP-glucuronate 4-epimerase/ catalytic	1827	BT114590
650	PGLM1-0993	2				*		Sb70c	SNP	Illumina bead array	[A/T]	[2], Pelgas et al. (this paper)	GQ03111_D17	994	+	ACTTCGTCAGTAACGGACAAACCAAAGGTTCATTGTATCAGAAAA	GAGTCGAGGTCATATCGTAAACCAAAGGTTCATTGTATCAGAAAT	GATGGAGAAGAACTATTTCTGGTTCGACGGGAATTACACGTTGGAGGTCTGCCTATAGTGAGTC	TCGACGGGAATTACACGTTGGAG	white spruce	CAGGCAAGCTAGCATTGGCTTGCTGAATTCTTGTATGGCAAATTGAGGGACAATCTGGCATCTGTTTGATTAGACAATTTTGCTGAGGTCTTAAAAACCAAAGGTTCATTGTATCAGAAA[A/T]AGATGGAGAAGAACTATTTCTGGTAGTTGGTCAAAACCAAAGCCTTAAGGCTCAATTCCATATTTGAAGCTTTTTCCATTATTGTCTTCCCCAGTGAAATGGAGTGAGTGTYTGGGGGCC	glycosyl transferase family 43 protein	1469	BT107668
651	PGLM1-1015	2					*	8781a	SNP	Illumina bead array	[G/C]	Pelgas et al. (this paper)	GQ0197_K07	1511	-	ACTTCGTCAGTAACGGACGTTATGGTCGGTTATCCATTTGCAG	GAGTCGAGGTCATATCGTGTTATGGTCGGTTATCCATTTGCAC	CATACTGTCAAACTGATAATATACAAGAATTTAGCCCGCATCCTACCTGGTCTGCCTATAGTGAGTC	GAATTTAGCCCGCATCCTACCTG	white spruce	CTTACTATCTCTTCAATTATTTTTTTTTACCAAAACAATAAATATATTTATCAATATTGATCGACACCACCATTTTATTGTCGAGTATTGGGATTGTATATTATCAGTTTGACAGTATGA[C/G]TGCAAATGGATAACCGACCATAAGGATGGAAGGAAGGAATACTGCACCAAAATCCACATGAAGCAATGAAAACTGCACCATTTTTATGGTTGGCA	ANL2 (ANTHOCYANINLESS 2) transcription factor/ transcription regulator	1657	BT102600
652	PGLM1-1056	2				*		4141a	ESTP	Illumina bead array	[A/T]	Pelgas et al. (this paper)	GQ04008_C14	Intron	N/A	ACTTCGTCAGTAACGGACAAGACCAAGGCCATGGTAAGATTTA	GAGTCGAGGTCATATCGTAAGACCAAGGCCATGGTAAGATTTT	ACCCGATCTTGAAATCTTTTACGTCAATCTAGTGAGCGTCAGGGTCTGCCTATAGTGAGTC	ACGTCAATCTAGTGAGCGTCAGG	white spruce	GGCTGTATTTTTGAATACGATGATGTTCATCTTGAAGGCAGTGGTATTGGATTTAAGGAGGAAGATAAACCCAACTTCATTGGGTCCTTCTATTCGAAGACCAAGGCCATGGTAAGATTT[A/T]CACCCGATCTTGAAATCTTTTGGTTCCAGCGTTTTTCCACCTATATTAGAAAAAGAGTTTGGTTTTCTTTAATTACTTTACTACATGAAAATGTTTCTAGAGTTAAGGTTTAGTTCGATT	RHM1 (RHAMNOSE BIOSYNTHESIS 1) UDP-L-rhamnose synthase/ UDP-glucose 4 6-dehydratase/ catalytic	2594	BT118607
653	PGLM1-1112	2					unmapped	7492e	SNP	Illumina bead array	[T/C]	Pelgas et al. (this paper)	GQ0202_C07	653	+	ACTTCGTCAGTAACGGACGGAACAGATACAAAAGCTGGTCGCT	GAGTCGAGGTCATATCGTGGAACAGATACAAAAGCTGGTCGCC	AAGTTATTGACAACCAGGTATTTCCGATGGCAGCGATTGTATATGCCGTCTGCCTATAGTGAGTC	CGATGGCAGCGATTGTATATGCC	white spruce	CAGAATTTTGGCAGCATGAATGATACTTTTCTGTGACAAAAAACTTCAAAAACAAAGRTACATAAATCTTCAAAAACAAGGGTACCAAATACTCAGAAATACCTGGTTGTCAATAACTTC[A/G]GCGACCAGCTTTTGTATCTGTTCCTCCTCCTGATTAGCCAGAAGTTTTGCCTT	CHB3 DNA binding / transcription factor/ zinc ion binding	1512	BT102876
654	PGLM1-1137	2					*	621j	SNP	Illumina bead array	[A/G]	Pelgas et al. (this paper)	GQ0072_O04	874	+	ACTTCGTCAGTAACGGACGAGTGGGTACTTGAGCAGTCTCAAA	GAGTCGAGGTCATATCGTGAGTGGGTACTTGAGCAGTCTCAAG	AAGAATTTCTTAAGAAGAAAAAGAACCTTCCCGTATTGAGTGGATGCGTCTGCCTATAGTGAGTC	ACCTTCCCGTATTGAGTGGATGC	white spruce	TTCATCAAATATCAGGAGGAGCTGTGAAGTGGAGTTTCATGAAGTAGATCCCCATGCAGAAGACCGGGAATTAAAAGATCAACTCTTGCGCAAGTATAGTGGGTACTTGAGCAGTCTCAA[A/G]CAAGAATTTCTTAAGAAGAAAAAGAAAGGAAAACTCCCCAAGGAAGCAAGGCAAAAGTTGCTTGATTGGTGGACCAGAAACTATAAGTGGCCATATCCTTCGGTATGATTTAKTAATGAT	KNAT1 (KNOTTED-LIKE FROM ARABIDOPSIS THALIANA) transcription factor	1439	BT101204
655	PGLM1-1144	2					*	7393a	ESTP	Illumina bead array	[T/C]	Pelgas et al. (this paper)	GQ03405_H01	Intron	N/A	ACTTCGTCAGTAACGGACGTCTTTTAAAATTCTTAGTTTGCTAGCGATT	GAGTCGAGGTCATATCGTGTCTTTTAAAATTCTTAGTTTGCTAGCGATC	CCTGACACAAATGTATTTTTTAATTCCCGAATGGTTAGACTGTTGCGGTCTGCCTATAGTGAGTC	TCCCGAATGGTTAGACTGTTGCG	white spruce	AGCAGACAAAATCAACRGGCTGCACAACCAGAAGATAAGGGACCGGTTCTTGCATGAAAAGAACATGCTTCAGTGGATTCAGTATTAAAAAATACATTTGTGTCAGGA[A/G]ATCGCTAGCAAACTAAGAATTTTAAAAGAGAGAATATCAACAACCATAACAATTCCAGACTTYCACACTCRAAAGCTTTTCAATAAAAGGTTCATTTCCTTTGAAAAATAATCCCAAACA	INVOLVED IN: biological_process unknown LOCATED IN: cytoplasm CONTAINS InterPro DOMAIN/s: Translationally controlled tumour protein (InterPro:IPR018105) Translationally controlled tumour-associated TCTP (InterPro:IPR001983) Mss4/translationally contro	940	BT113339
656	PGLM1-1155	2				*	*	2202e	SNP	Illumina bead array	[A/G]	Pelgas et al. (this paper)	GQ02902_H23	586	-	ACTTCGTCAGTAACGGACAGCCCTCCTGTGCAACGCTA	GAGTCGAGGTCATATCGTAGCCCTCCTGTGCAACGCTG	GGAAGGGAAAGTCGATCGTATGCCCGACTGCATAAGTGCTAGGTCTGCCTATAGTGAGTC	ATGCCCGACTGCATAAGTGCTAG	white spruce	AAAGACARGTAACCCTCAAAYCCCAATTCTTTCTTCGCCCAGAATTTTATGGGAGCCGTTGTCNNNTCTTCTTCTTCTGAGCCCTCCTGTGCAACGCT[A/G]CGGAAGGGAAAGTCGATCGTTGTGTATTCGCTGTCCACCAATTGACGCGCGGGCGTCCAGAAGGGGTCAGACGCGCGGTACAGATCCTGGAATACGCGGTCG	embryo-abundant protein-related	1028	BT106076
657	PGLM1-1163	2				*		14432m	SNP	Illumina bead array	[A/G]	Pelgas et al. (this paper)	GQ03707_G19	404	-	ACTTCGTCAGTAACGGACGCCCACGCCCATCTTTATAAGGCA	GAGTCGAGGTCATATCGTGCCCACGCCCATCTTTATAAGGCG	GAAATCTCCATTACTCTGTCCAACGCAGAAGGGTGTTACGACATCGTCTGCCTATAGTGAGTC	ACGCAGAAGGGTGTTACGACATC	white spruce	GACGGAAGATACTTCTGCAAGGCACAGATCACATCCTCCAGCCGAGGAGATGRAGCASCACTGCCCACAAATGCGTTATTTATACRAACGCCCATCTCCCCACGCCCATCTTTATAAGGC[A/G]AGAAATCTCCATTACTCTGTCCAGCATCATAGCCAAAGCTCATGTCTGAAAAGTCTGGAATGCTCAAAGCACCTCTATCWTCTTCRAACCCGCGACCACCTGCGAATCTGGAAGAAGGCG	zinc finger (CCCH-type) family protein	2364	BT115849
658	PGLM1-1192	2					*	3401e	SNP	Illumina bead array	[T/C]	Pelgas et al. (this paper)	GQ0166_A16	459	-	ACTTCGTCAGTAACGGACAGAGGGATTTCCAGAGCTTCTTCCT	GAGTCGAGGTCATATCGTAGAGGGATTTCCAGAGCTTCTTCCC	CTCGTTCTTTCGATTGATAAGATCAACAGACCATTACTTGCGGGTCGTCTGCCTATAGTGAGTC	CAACAGACCATTACTTGCGGGTC	white spruce	TATTAGGAGATGTGGAAGATGGACWATYASAGTCACCTCRAAAGTTAGTTGTTGTAGTYGATTCGGAGCCTGCTTGTGATCTTATCAATCGAAAGAACGAGG[A/G]GGAAGAAGCTCTGGAAATCCCTCTTCTTCGATCCTTGRGAAGTTCATCCACCAGAACAGATTGTGAG	glycerol-3-phosphate transporter putative / glycerol 3-phosphate permease putative	1082	BT102089
659	PGLM1-1195	2					*	012e	SNP	Illumina bead array	[C/G]	Pelgas et al. (this paper)	GQ0207_G15	146	+	ACTTCGTCAGTAACGGACGCCCATGTGGACCAAGGCATAC	GAGTCGAGGTCATATCGTGCCCATGTGGACCAAGGCATAG	CAGAGAAATAGCTGGCCTCATAATACGCACGTTTTGAGGGTAGCGGTCTGCCTATAGTGAGTC	ATACGCACGTTTTGAGGGTAGCG	white spruce	AGAATTTCTCCGCGACACCATCGTCAGTTTCCTCTTGGCCGGCAGGGACACCACCTCGGCAGCATTAACGTGGTTCTTCTGGCTCCTCTCCTCACATCCCCATGTGGACCAAGGCATA[C/G]ACAGAGAAATAGCTGGCCTCATAGCCTCCAGAGCCGAACCCAAACGGCACGGAAATCCCTTCGTATTCTCATACGAGGAGCTGCAGAGCATGCATTACCTGCACGCCTCAATCTGCGAAT	CYP94B1 electron carrier/ heme binding / iron ion binding / monooxygenase/ oxygen binding	>889	CO483887
660	PGLM1-1231	2				*		7530a	ESTP	Illumina bead array	[T/C]	Pelgas et al. (this paper)	GQ03214_A08	Intron	N/A	ACTTCGTCAGTAACGGACGCCAGCCTGCACATTTGAGGTTT	GAGTCGAGGTCATATCGTGCCAGCCTGCACATTTGAGGTTC	TGTAGGGCTCTAATCAAGGATCCGATGAACTATTCGCGTCTGAAACGTCTGCCTATAGTGAGTC	CGATGAACTATTCGCGTCTGAAAC	white spruce	CAAAGGCTTATTGGAAAAGCGAGAAGCACATACAGCTTCGCTCATTTCTTTCCATTTGTCACCACAAGCTTTTCCAACCTGCAAAAGAAAAATTGTTGATCCTTGATTAGAGCCCTACAG[A/G]AACCTCAAATGTGCAGGCTGGACAAATTAGAACATCTACGGGGCAAATATTTTCTAAAGATATAAGAGAAGTGAGACATTACTGCTGTAACTCCTTTGACATCGGGATGCTTTTGTTTGA	AGO4 (ARGONAUTE 4) nucleic acid binding	1538	BT109941
661	PGLM1-1273	2					*	4194e	SNP	Illumina bead array	[A/G]	Pelgas et al. (this paper)	GQ03606_L11	1946	-	ACTTCGTCAGTAACGGACGGCAATAGGCCTTTTGCAATAGACACA	GAGTCGAGGTCATATCGTGGCAATAGGCCTTTTGCAATAGACACG	GTAATGAACATTTTCATCTTTGAGATATCCGTCACTACTGATCGTGGGGTCTGCCTATAGTGAGTC	ATATCCGTCACTACTGATCGTGGG	white spruce	TAGGCCTTCATACATCAGAAGGAAAGGCACTAATAACCACYATTTCACAAATGTCATTTKCTTTAAGACAATACACATGCAAACTGATTTTGCAATAGGCCTTTTGCAATAGACAC[A/G]TGTAATGAACATTTTCATCTTTGAGTTGGACAGCAACATTGTTGATAATTCCTTGTAAGTTTAAAGCTCAACTTTGCTACTTTACTCATTATTATTCAGAGACTCAAGTGGGACATCTGA	transducin family protein / WD-40 repeat family protein	2317	BT114992
662	PGLM1-1296	2				*		5312a	SNP	Illumina bead array	[A/C]	Pelgas et al. (this paper)	GQ0191_M01	1284	+	ACTTCGTCAGTAACGGACGAAAGGCATGTCTATTGTCAGGGTTA	GAGTCGAGGTCATATCGTGAAAGGCATGTCTATTGTCAGGGTTC	TTTGAGTAGAAATGACTGAAGAATCGTGTCTAGCAAACGAAACCTGACGTCTGCCTATAGTGAGTC	CGTGTCTAGCAAACGAAACCTGAC	white spruce	CGTGATCTATTCTATTTCATGATACATGAGATCTGTAACAGGAGGAAGTTCTTCAATTTTGTGAGTACTTCAGAGAATAAAGGCATGTCTATTGTCAGGGTT[A/C]TTTTGAGTAGAAATGACTGAAGAATATCAAAAGACCCAGTGAATGGAAAACATCAATTTTGAACTATCCT	arginase	1375	BT102418
663	PGLM1-1303	2				*		15418a	SNP	Illumina bead array	[T/C]	Pelgas et al. (this paper)	GQ0036_I03	428	+	ACTTCGTCAGTAACGGACGAGATGGAGCAGAAGGAACATTCAT	GAGTCGAGGTCATATCGTGAGATGGAGCAGAAGGAACATTCAC	GAGAAGCTTGCTATAGCTTTTGCTGAATAGTCGCAATTTGGTCTGAGTCTGCCTATAGTGAGTC	CTGAATAGTCGCAATTTGGTCTGA	white spruce	ACAGACACGAAGGTTCTTGATTATTCGTACAGGTAATCCTGGCAGTGTGCTAATAAGCCCAAAAGCTATAGCAAGCTTCTCGCTGTGRTGATACA[A/G]TGAATGTTCCTTCTGCTCCATCTCCACATCATGTAATACAAAGTTAGTGTCAGGKACATACCCTGCTGCCTCCATCTGTCTGGCTAGTTCTTCCAGTGTTGA	pentatricopeptide (PPR) repeat-containing protein	801	BT100663
664	PGLM1-1314	2				*		6454a	SNP	Illumina bead array	[T/C]	Pelgas et al. (this paper)	GQ03102_K02	995	-	ACTTCGTCAGTAACGGACGGGTGACAGGGCAAAACCCTGATT	GAGTCGAGGTCATATCGTGGGTGACAGGGCAAAACCCTGATC	TATCTCCTTCCTCATATTCTGCCATGGTACGCCAATCTAATGGTGAGTCTGCCTATAGTGAGTC	CATGGTACGCCAATCTAATGGTGA	white spruce	GTGTTTTGCAAATCCTTTATAAGCTTATCAACCTAGAAATGGATGAAATTTCGTTTAATTGGCGACTGTTTTTGTTATTAGGTGCTACATTTGCCTTGCAGAATATGAGGAAGGAGATAA[A/G]ATCAGGGTTTTGCCCTGTCACCATGAGTACCATATGGCATGTGTTGATAAATGGCTAAAAGAAATACACAGGTGCYTATTTCATCACGTATCTCTTTACAATATAACATGCTAATTTTTG	zinc finger (C3HC4-type RING finger) family protein	1309	BT107088
665	PGLM1-1316	2					*	8678e	SNP	Illumina bead array	[A/T]	Pelgas et al. (this paper)	GQ02801_D20	992	-	ACTTCGTCAGTAACGGACAGAAAATGGATTTCCTGCTCAAGAA	GAGTCGAGGTCATATCGTAGAAAATGGATTTCCTGCTCAAGAT	AGGTTCTAAAATCACATTAAATAACTCCTTATGAATGCGGAGGGTCAAAGGTCTGCCTATAGTGAGTC	CCTTATGAATGCGGAGGGTCAAAG	white spruce	AAGCAAATAAGTGCAAATTTGAGATGAGACAAAGCTTATCGATTAATGTGCATGAGAAATACAATAGATTAAACTTTTCCCAAGACCAAGAATATAAGAAAATGGATTTCCTGCTCAAGA[A/T]CAGGTTCTAAAATCACATTAAATAACTCCATTGACCTTTTGAGAACTCTTGGAAGATTTCTTTTGTAGTTCGGCTTCATGATGTGCAAAAGCTGCATCTAAAGCCTGAAATTGTGAGAGG	FUNCTIONS IN: molecular_function unknown INVOLVED IN: biological_process unknown LOCATED IN: cellular_component unknown CONTAINS InterPro DOMAIN/s: Kelch related (InterPro:IPR013089) BSD (InterPro:IPR005607) BEST Arabidopsis thaliana protein match is	1093	BT103726
666	PGLM1-1368	2					*	7126e	SNP	Illumina bead array	[T/C]	Pelgas et al. (this paper)	GQ0196_D11	917	-	ACTTCGTCAGTAACGGACGGGCCTGATTTCTGCATCGTCAGT	GAGTCGAGGTCATATCGTGGGCCTGATTTCTGCATCGTCAGC	GCATTCGGATTTATTACACATCTCCTAGAGATGTTGCGGAATTACCGTCTGCCTATAGTGAGTC	TCCTAGAGATGTTGCGGAATTACC	white spruce	TTTTATGTTCTTTTTCCTTATTGTACTGGAACGAAATATTGATATATCTACATATACCAGTGCTTTCTGCTGGTTGCGGGATGTGTAATAAATCCGAATGCT[A/G]CTGACGATGCAGAAATCAGGCCATTTTTGGGAAGAGGTTAGATCAATCCAATCCCATCCTAGTATATACTTTTCTATATCAAAAACACCACACAATGTAC		1088	BT102543
667	PGLM1-1387	2					unmapped	6454e	ESTP	Illumina bead array	[G/C]	Pelgas et al. (this paper)	GQ03102_K02	Intron	N/A	ACTTCGTCAGTAACGGACGAACAAAAACAGTCGCCAATTAAACG	GAGTCGAGGTCATATCGTGAACAAAAACAGTCGCCAATTAAACC	AATTTCATCCATTTCTAGGTTGACTCTGTGAATGGCGATGTAAAGACGTCTGCCTATAGTGAGTC	CTCTGTGAATGGCGATGTAAAGAC	white spruce	ACAGTAAGTTCTTTTCTTTCTGTAAGCTGTTTCCTTTATTCTGGCCTATAGCTGAGAATGAAGTCCATAGTGTTTTGCAAATCCTTTATAAGCTTATCAACCTAGAAATGGATGAAATTT[C/G]GTTTAATTGGCGACTGTTTTTGTTATTAGGTGCTACATTTGCCTTGCAGAATATGAGGAAGGAGATAARATCAGGGTTTTGCCCTGTCACCATGAGTACC	zinc finger (C3HC4-type RING finger) family protein	1309	BT107088
668	PGLM1-1398	2					*	7492f	ESTP	Illumina bead array	[A/G]	Pelgas et al. (this paper)	GQ0202_C07	Intron	N/A	ACTTCGTCAGTAACGGACGTCTGTGACAAAAAACTTCAAAAACAAAGA	GAGTCGAGGTCATATCGTGTCTGTGACAAAAAACTTCAAAAACAAAGG	ACATAAATCTTCAAAAACAAGGGTTAAGTACGGCTGATGTTCCCAAGGTCTGCCTATAGTGAGTC	TTAAGTACGGCTGATGTTCCCAAG	white spruce	TTTAGCAAGTGCACTCTCTAGCTCKCGAAAGTGCCTCAACTTGATCTCCAGCTTTTTCAACTGCAGAATTTTGGCAGCATGAATGATACTTTTCTGTGACAAAAAACTTCAAAAACAAAG[A/G]TACATAAATCTTCAAAAACAAGGGTACCAAATACTCAGAAATACCTGGTTGTCAATAACTTCRGCGACCAGCTTTTGTATCTGTTCCTCCTCCTGATTAGCCAGAAGTTTTGCCTT	CHB3 DNA binding / transcription factor/ zinc ion binding	1512	BT102876
669	PGLM1-1460	2				*	*	6008a	SNP	Illumina bead array	[T/G]	Pelgas et al. (this paper)	GQ03112_H13	GQ0047_O24 (204)	+	ACTTCGTCAGTAACGGACGGGCTGACCCAATGGCAAATTTT	GAGTCGAGGTCATATCGTGGGCTGACCCAATGGCAAATTTG	CTGGGAAGGAGAGGAGTAATGAGATAGCGAAACCCATTCCTAGTGTCTGCCTATAGTGAGTC	GAGATAGCGAAACCCATTCCTAGT	white spruce	CTTGAATTCAAACTTGTGACCGCAGCTAGGACATACTTTTGATCCACTGATTTGTTGCTCTTCAAGTTTGGCATCAATCAAACTGSAGCTGTTGGTTGSATTACTCCTCTCCTTCCCAGA[A/C]AAATTTGCCATTGGGTCAGCCATTGATACTTTTATTGGGTATCATATGTTTTGGGGAATTCAGTGATCATATCTGTTTCATCCCAATAACCTCAGAAGGATGTCAAGAACAATATTGAAG	anac075 (Arabidopsis NAC domain containing protein 75) transcription factor	1571	BT107763
670	PGLM1-1483	2				*		3271a	SNP	Illumina bead array	[T/C]	Pelgas et al. (this paper)	GQ0015_F09	650	+	ACTTCGTCAGTAACGGACCACTTAAATGTTACATGGTGGGCTTTCT	GAGTCGAGGTCATATCGTCACTTAAATGTTACATGGTGGGCTTTCC	TTGGATCAGCAATTCTTATCCTTCTGTCATGGAGGTTCCGCATAATGTCTGCCTATAGTGAGTC	TCTGTCATGGAGGTTCCGCATAAT	white spruce	CTACTGTCCCCTGAGCATCAAGGATGCTTGCAATCATTCGTAGAGTTCCTGTGATTTATAGGTTCAATTGGGCATAAGGATAAGAATTGCTGATCCAAC[A/G]GAAAGCCCACCATGTAACATTTAAGTGTTCCCTTTATATATATCTCTGAAGGCCATGCCCTACCACGCGACACTGCTTTCCTTATATCATTATGGCATATA	pentatricopeptide (PPR) repeat-containing protein	870	BT100468
671	PGLM1-1502	2				*		7393a	SNP	Illumina bead array	[A/G]	Pelgas et al. (this paper)	GQ03405_H01	GQ0258_N05 (1199)	-	ACTTCGTCAGTAACGGACGCCTGCATGGCTGCAGAGATAAAAA	GAGTCGAGGTCATATCGTGCCTGCATGGCTGCAGAGATAAAAG	CAAATATTTTAGGTTGGCATATGCCTCGGAATTAGTTTGAACCTCCGGTCTGCCTATAGTGAGTC	CCTCGGAATTAGTTTGAACCTCCG	white spruce	TCCCAGCGTTTTAAAAACAGGGCACGGACTGATAAAACTTTATTGAGAACTTCAATGTAGAAAAGAAATAAGGTYGAAAAGAAATCAAACCTTTATTCCTGCATGGCTGCAGAGATAAAA[A/G]TCAAATATTTTAGGTTGGCATATGGTCGAGTCTACAACAGTTCCTGTAAACCCCAGCATCCAAGGTAATATAAATTCATTAGCTGCAGWGCACACACAAAATGTTTGACGCTTATAACAT	INVOLVED IN: biological_process unknown LOCATED IN: cytoplasm CONTAINS InterPro DOMAIN/s: Translationally controlled tumour protein (InterPro:IPR018105) Translationally controlled tumour-associated TCTP (InterPro:IPR001983) Mss4/translationally contro	940	BT113339
672	PGLM1-1512	2				*	*	7393b	ESTP	Illumina bead array	[A/G]	Pelgas et al. (this paper)	GQ03405_H01	Intron	N/A	ACTTCGTCAGTAACGGACCCATAACAATTCCAGACTTTCACACTCA	GAGTCGAGGTCATATCGTCCATAACAATTCCAGACTTTCACACTCG	AAGCTTTTCAATAAAAGGTTCATCTCGTTCGATGAACAAAGGGGTTAGTCTGCCTATAGTGAGTC	CTCGTTCGATGAACAAAGGGGTTA	white spruce	AGAACATGCTTCAGTGGATTCAGTATTAAAAAATACATTTGTGTCRGGARATCGCTAGCAAACTAAGAATTTTAAAAGAGAGAATATCAACAACCATAACAATTCCAGACTTTCACACTC[A/G]AAAGCTTTTCAATAAAAGGTTCATTTCCTTTGAAAAATAATCCCAAACAGAAGCAGCCATCTCAGCCATCAGCCATAGAAACAGGTATTAAATACTAATCCTTACGTGAAGCACAGGTCA	INVOLVED IN: biological_process unknown LOCATED IN: cytoplasm CONTAINS InterPro DOMAIN/s: Translationally controlled tumour protein (InterPro:IPR018105) Translationally controlled tumour-associated TCTP (InterPro:IPR001983) Mss4/translationally contro	940	BT113339
673	PGLM1-0013	3					*	3870f	SNP	Illumina bead array	[A/G]	Pelgas et al. (this paper)	GQ0168_K17	1096	+	ACTTCGTCAGTAACGGACGCGAACAGCAGAAACGATCGTCACA	GAGTCGAGGTCATATCGTGCGAACAGCAGAAACGATCGTCACG	GTGCAATCTGTTATCTTATTTGTTCATAGCGGGATCGTAAGCGTGAGTCTGCCTATAGTGAGTC	CATAGCGGGATCGTAAGCGTGA	white spruce	TGGAATCCATCTGGTTATGTTGAAGGAGGAAGGAATAGTACTGCTGGTACTAGAAATAATTCAGGAATGAGAGTTCMYRRRACTGCTCGGCCGGCTCCGAACAGCAGAAACGATCGTCAC[A/G]GGTGCAATCTGTTATCTTATTTGTTACGATTTCGTTCTTCCTCTTCAAATCCACCTCCTTCACAGCGTGATCAGAATGCTTCCCATTCTAATGATAACGTTAACCGAAGGCGTCCGGGTT	zinc finger (C3HC4-type RING finger) family protein	1438	BT102208
[truncated: 1,069 more rows]
